# Supplementary material for: Gene discovery in the horned beetle Onthophagus taurus
Source: BMC Genomics. 2010 Dec 14;11:703. doi: 10.1186/1471-2164-11-703 (PMC3019233; doi:10.1186/1471-2164-11-703)
Supplement: Additional file 1 — Assembled sequences and singletons. A text file containing 39,088 contig and 10,992 singleton sequences in FASTA format. [file 1471-2164-11-703-S1.ZIP]

Archive with 1 entries (1 files):
- additional_file_1_assembly.fasta
