# Supplementary material for: Gene discovery in the horned beetle Onthophagus taurus
Source: BMC Genomics. 2010 Dec 14;11:703. doi: 10.1186/1471-2164-11-703 (PMC3019233; doi:10.1186/1471-2164-11-703)
Supplement: Additional file 1 — Assembled sequences and singletons. A text file containing 39,088 contig and 10,992 singleton sequences in FASTA format. [file 1471-2164-11-703-S1.ZIP › additional_file_1_assembly.fasta]

>contig00001  length=300   numreads=8
GTATCTGCAGGACCTTGCCAGTGACAAAGTCACAAACCTTAGAAGTGAGCTTCAAGATAG
TTAACTCGCCCACATCTTCCTTGGCGAAACCTtGACTTGCTAaGAACATTTTCGCTTTGT
CCTTGGTGCAAAGTATGCGTTAGCTCCTGGACTTTTtCATTGCTTAAAACTGCTCTCCAA
ACAGCTtGGATCACGTGCCAGAGACTTCACAGCATCCTGGACCTTTGAGTTGGTCTGCAG
CAAATGGAATGCTTGATAAACAGAGCTGCTCCCTGCAGCAAGCAAGCCCAAGCCACTAAc
>contig00002  length=1100   numreads=57
gCCTACaCACATCATTAAGTAAACACAATTTAATTCaTTTtCTATAAATTAACGAGGTCA
GCGAAAaGGACAAAACATTATAACTTTTCGCGTTAACTTAAAATGCTTCGTAATTTTATA
AAAAGAACTTACTGTAGTGTTCCATTAAATAATCTCAATATCGAACAGAAAATTAACCCA
TTAACCGACACTTTCGGTAGATTTCACAATTATTTGCGCATCTCTCTAACAGAGAAATGT
AATTTAAGATGTCAATATTGTATGCCAGCCGAAGGTGTTACTTTGAGTCCAAAACAAAAT
TTACTAACTTTGGATGAAATTGTACGCGTTGCAAAACTTTTCGTTAAAGAAGGAGTtAAT
AAAATACGCTTAACAGGTGGTGAACCCACTGTACGTAAAGATTTAGTTGATATAATAGCA
ACTTTAAAAAGCATTCCAGGTTTAGAAACCGTTGCAaTGACCACTAACGGAATAGTTTTA
ACAAGACAATTAGTTGCTTTACAAAGAGCCGGTCTCGATATCATCAATGTAAGCCTCGAT
AGTTTAAAACCGGAACGATACGAGAAAATAACGCGAAGGAAAGGTTTAGAAAAaGTTAAA
ATGGGCATTGATTTAGCGCTACAACTCGGATATAAACCCGTTAAATTAAATTGCGTTTTA
ATTAAAGGGTTTAACGATGACGAAATTATTGATTTTGTGAATTTAACAGAAAATAAAAaC
ATCGATATACGATTTATTGAGTAcATGCCATTTAGcGGAAATAAATGGGAAATCAAAAAA
aTGTTTCCTTATAAAAATATCTTAGAAAAAaTCAAGGAAACACACCCGGATTTTTATCAA
CTCCCAAACGGCCCAAATGATACCTCAAAAGGATGGAAAGTACCCGGATTTGAAGGCCAA
GTTGGTTTTATTACTTCAATGAGCGAACATTTTTGCCATTCTTGTAATCGACTCAGAATA
ACAGCTGATGGACATCTTAAAGTTTGCTTATTTGGGAATCGGGAGATTTCTTTGAGGGAT
GCGATGAGAGCTGGGTGTAATGATGATGATTTAACTGCTTTAATTGAAGCCGCCGTTAAA
AaGAAGAAAAAaCAACATGC
>contig00003  length=1286   numreads=292
gATAGTGGTCGAGGTCGCGGCCGAAGAAGAACcAGCAGCGCTGCCTCGAAGGCATATTTC
GTACCGCGATCGGTTCCTCAGGTTCCATCGAGTTCCCACCACCGTCGTCGTGTTCTTGAA
CTTGACTTTGCCGGACGCGGCTCCGCTTCTCAGTGATCGCCCGGTTCTAGTACTAGTACT
TTTGTGCGCTAACATTGGAACTCTTAGAGGTCTTCTTCAACAAACTTGATATTATAGATC
AACACCAAGAAATTAAAAAAGATATAATATATAAGATGAAGCCGATACCATCCCGGACGA
CTTTTATCCTCCTGGTCCAAGCCGCCATCATATCACTGACCTCAGCTCGTACTGGATTTG
AGAAACTAACCGATTTCGATTATAAAGGCACAAATTATTACACTGCAAAGAATTTATCTT
TGTATGAATGCCAAGGATGGTGTAGGGAAGAACAAGAATGTCAAGCAGCAGCTTTCAGTT
TTGTAGTAAATCCATTAGTAGCTCATCAAGAAACGTTATGTCAACTACAAAATGAAACGT
CAGCTAATAATCCGAGTGCTGTTCCACAACGATCGGTTAACATGTATTATATGACGAAGA
TCCAATTAAGAACGGATAATATTTGTTCGAGaCCTTGGACGTTTGAAAGGGTTCCGAATA
AGATGATTAGGGGATTAGATAACGCTTTAATCTACACGTCGACGAAGGAAGCGTGCTTAA
CAGCATGTTTAAATGAGCATAGATTCACTTGCAGATCTGTCGAGTACAACTACATTACAC
TTCAGTGCCAACTCAGCGATTCAGATAGAAGAACAACTGGTCAATACGTCCAATTCATCG
ACCAATCCGGAGTGGATTACTTCGAAAATTTATGTTTAAAAGGAAACTTAGCTTGTAAAA
CGAACAGATCATTTGGCGTACCAAAAATCGGAGTACCAGACGACAAAGTAGCCCTTTACG
CCGACCTCAACTACTACACCGACAAAGAATTACAAGTTTCAAGCGAAGCGGCTTGTAAAT
TAGCCTGCGAAATTGAAAATGAGTTTTTGTGCAGGTCATTTTTATTCAAAGGACCTCCTC
AAGGATCCCAATACAATTGTCAATTGTACCATTTGGATCATAAGATGTTACCGGACGGTC
CCAGCACTTATTTGAACGCCGAAAGACCTTTGATTGATAATGGAGAGAGGATTGGAACTT
ATTTCGAAAATACTTGCGAGAAACAAGTTGGTGTTGGACCATCATCCGAAAATACACTCC
CAGTGGTTTTTGAGGCAACTGAAGAT
>contig00004  length=982   numreads=295
gTTATACTTGTATGTAATACAAGCAATTATATTCATACAATTACATAACATAATACAAAA
TGATATAAAAATTGAAAATATACCGAGAAAACCAAATGTATTTTAACAAGACAAAAcaTT
ATtctAATAACAACATTTATTtATTtATTTACTGTAGTGAAGTACTGTTGGGCTCCCTTA
GGATCTGGTCTAATTGTAGGACCACCTTTAGTCCAATTAGCGGGACACACTTCACCATGT
TCCTCAGAAAATTGCAAAGCTTCAACGATTCTGACAAACTCTTCAATGTTCCTACCAACA
TTTAGATCGTTAACAGTCATAACACGAAGAATGCCTTTTGGATCAATTAAGAAAGATCCA
CGTAAAGCGACTCCATCTTTTTCTAATAAAACATTGTAATCTCTTGCAATATTTTTGTTG
ATATCTGACAACAATGGGTAGCGTAATTTTCCTAATCCTCCTTTTTCTCTAGAAGTGTTC
ATCCATGCTAAATGAGTATAATGAGAATCTATGGAGATTCCGACTACACTTGTGTTCAAA
CTTTGGAACCTATCATACAAAGCTTCAATAGCAATAAGTTCAGTGGGACACACAAAAGTA
AAATCTAAAGGATAGAAGAATAAGATAAGATATTTTCCTTTAAAATCATTTAAACGAATC
AATTTAAACTCATCTCCAACTGTGGCCATGCCCTCAAAATTGGGGGCTGGATGTTGTATT
TTTGGAACACTAACAGCATTGCTTAATCCTCCTATGCTACGAATAAAACTGGTTGGACCC
AACGGGATTGCCGACCTTACTAATTCTGGGGCCTTACGCACTAAATTGTTTATAATACTG
GCCATATCGGCGTTAGTTATCTAATTGCGAATTAAGAACGTGTTATTTAATCAAAAATGA
ACTTTGAAAGTGACGTAGAAATTAGAAATGATATTCAGTTTTACCGGTTTTGTCTTAACG
AAGTTAGTCGCAAATCTATTCC
>contig00005  length=364   numreads=12
TGTTTTTtCTGAATTTTGTTCAGGCTCAATGATGGACCAAGAAGTACAATCGCAACAGGC
CACCGTTGAATTTTTTGCGTACTTTTACAACAAGtCCACTTTTtCGCGTACCATACACCT
TTATGGTAAGTGGTTCGTAAGTTTTtATTCTTGCTGCAAaCCcTTCTTAATGTTAAAATC
CAATCGGTCCTATCCTGTTCTTTTtGTGGgTACAAaTACAAAaGATATTCCTTCCCGGAT
TCCTGATAACCAACTTGAAGTGGAAACGATAGATTTAAAGATTTATCCTCATTGTTGTTG
GGGgTTTGAATGCCTCGATGTACTGAACGTTTTCTAATAAAATCCGTCCCcGTTCGTTCC
GTTT
>contig00006  length=167   numreads=52
GGGAATGCTTCTTAACACCGAGGCCAACATATCGAGCACGTTGAACGACTCCAGTTTTGA
TTAAAAACGTTTCGTTTTCGATCGAAAAaCACGAAAAAGTTGGTCGTACGTCGTCAACAT
GGCGTTAAACGCGCTCGTTCCCTCAAGGATAACGATCACCGAccccc
>contig00007  length=173   numreads=2
AATTaaaCtttATTCGTTCttaaaTAGTaaaaCAtttCTATAGAGCGTCCCGGCGCCCTT
AAGACCCGCCCTAAAACTCGCGCACCCTTCtAATGCATCACATGCGCCccttCAACTCGA
TTCATGGATAAACGCGAAATTAGCTGCAAAAATCGACTACTCAAGAAAaCTTA
>contig00008  length=100   numreads=18
GAATTAATAGAGGAACAAAAaaTAAAGCTGATTTTCTTGAATATgaCAagTTATGTAAGG
ATTACGATTTGGCTGTTGATCAACATAAATCGCTGGAAAC
>contig00009  length=364   numreads=3
CAGGAAAGGGAACGAAGGCGCTGTTCGCTCTCGGGAAACGCCAAACAACACCGCCTGAAA
CAATCAGAAGCCCATCACCGATGGATGAAAAGAAACAGAATTCACGACACTGGTTTTGGT
GGTAGTAGTGACGAAGAAGACATTTTCAACGTCTACCAACAAAGTGCTGCGGCAAACGCG
CTTCTTTACGTCGGTTTGGGAACGATGGCGATAGGGAGCGTGATTTTCTTCGTGGGAACC
GGCGACAAAGGTTTTAAAACGGTCGAATTAAGATTGATCGGACCGACCCTGATGGCATGC
GGTTTACTTTGTTGCGTCATTCGCGTGTTGTTATGCACGTGTCCCTCGaCGTGTTTGCGA
CGGC
>contig00010  length=762   numreads=14
aCCTCTGTTACCTTtCACATTCTAACCACATCTACCCGGTTCGATaCAAaCCATTTCGTT
CTTTCATTGGCCCCCTAAAaCTCCGCCTCTGGTCGTCTTCGTGCGGATTGGAGCGCCGCC
TAAGAGCGGCACGAGGACCATCGAGTGGAGAGTCTCTTCaGCGCTATTCAGTGGTCCTCC
AGAAGACCTCAAGAGTTCGCGTGTGCGCCACTCAAAGGTATCCCAAGAACTCaGTTTAAA
AaCTTTTCATAGTGATTCAAAAAAAAaTTTTGCAATTTTTGGATACACATTTCGGGTTAT
TTTGTTAAAAAAaCTTGATTGGATTTTTTtGTTTGGTGGTTTTGTTAAAGTGATTCAAAG
TGGCTCAAGAAGAGAAAAAaGTCACCCCAGGTGGTGGTGCTGGTGGTGAAGGAGTCGGTG
TTGGGGTTACTATGCCGCCGGCAACTGCATCTTCGGCGGCTGCTGCTGCGGCTGCTGCTC
CGTTTTtAGCGTGGCCACCACTTCTTTTACATCCGTGGGCACCTTTATTACCCGGAGCTT
GGTGTTCACCAGCTGCCATAAGgTCAGCATTAATAATTAAGTTGCAAAAAACTAACTTTT
ATTCCCATTTATATTTTCAATTATATTAAATTGGAtcAAATCTTGCGTGAAATTAATAAC
GAAACGCTcTATGTTAATTGGAAATTGTTAATACAACTTTGTAATGCAATAATTATTTAG
AAAATCAACTTTCTTTTTCAACACTTTttCttaaaacttgag
>contig00011  length=1106   numreads=211
tAaaTTTaTTGATAGAAaTTATGTGATTTTtGTATTTTtAAACATTTATAATGGTGAGAT
CATGTTCGGTTTCTGGTTGTAAAACGCAATTTACAAAAGGAACAAAGTTTCACAAATTTC
CTAAAGATCCAACGTTAAGAAATCAATGGATTGAAGTTATAGGAaGAAAAGGTTTCATTC
CTTCTGAGTCAGATATAATTTGCAGTATTCATTTTACAAATGAAGATTACACCATAAATT
CATTTGGAAATAAAGTCTTAAAGAAAAATGTTCTTCCATCAATGTTTGATGTGTCCATCA
CAGAAGACACAGAACCTAATATTGAAACTGAGTCTTTGACAATAGAAACTATAACCGCTT
GCAATTCCAATGATGAAGGAACTATCACTGCATACAATTCAAATGATGAAGATACAATTA
GCTTATGCAATTCAAATGAAGAAACTGTATCAGCTTTTGATTCCAATGATGAAGGAACTG
TTTCAAGTTGTGAACTAGATGAACTAACAGTACAAGGAAAATCTACTGTGGTAATATATG
AAAATGGAATTAATTTAGAGGAGAATAATCTGAAAGGTGGAGAAAAAaTCGAAATAGTTA
ATGTAAGTGATGAAAATCAAGCGATAATTGAAGTTGACAAAATTTTTCATAAAAaCGAAA
ATGTTGATATGACTCCTGTTAAAAGAAAaCGACCATATCGTCAGTATCGTTACATTGGAG
ATTTAAAAAaTGTaGATTTTACATCTCCCGATGAAGCAAGAAGATGTCTTGAATTAGCTT
TAGGCTGTGTCGATAACCAAAAaTTAAAAaTCAAACGATTACGACAACAAGTTAAAAACA
CTAACAAATTTATTTTACAAACTGAATTTGAAATGCAAAGAATGTTAGAAAAAAaGTTaT
GGAAATTtGATTTTTTtAATTGGTTTATTAATGTTTTAATGTTACAATTTTTTgTGTAAT
AATATTAATTTAACAAATTTATTCGACTTTGATACCTGTTTTAGAAGAAATCCAATCAAG
CATACTTTCAGTACGTACATAACCAGATGGGGCTCCACTAGCACAACCAGCAGAAGAAAC
AAAACTTACAATACCATGATGAGTGA
>contig00012  length=1324   numreads=378
TACAAATAATCTGGACGCTATTACTAAGTAATACTGTACCTTATTTTGGTTCTGAAAAAG
GATATAAAAAAAATAATAAGTTAAATGAAAAAAAAATGGTTCAAAAACTACTATTCGAAA
AaaCAGATTGTTTTGTCGAACTGAATTTTATTAAACCCAAAATTTTtGTTTACAAAaTAA
CAAAAGAATCCTACTACCACTTTTTTtAATGAAAATTGATGGGAATTCTTATCATAAAAT
GTTTATAGTTAATAAGGTGAAGTTCTAATTAAAAGTTGTTGATTATCTtGCGAAGACGTG
AATACTTCACCCCTTTAACTAATCAAATTTTTTGAAAGTCCATTTATAAAAAAaaCTGTA
AGATACAATGAGTTTTTTTTtGTTtAACATAAAACAGGGCAAAACAAGTATACCATTTTC
ATAAATCGGCCAAAGGAAAGAAAATAAAGAAGATGACGGGATATTATAGGTTGGTTTATA
TTAATTTGACGTCTATACAAAAATTGGCGACTTATCAAATAGGAAAAATCGTGTATGTTA
CAGCTCGTCTTTCAGCCTACGATCTCTTTCATTTACCTAAGTTTCAATTTTTTGGACCAT
TTGAAAATCTCCGCCGGAATGACCAAGCGCGAGATCATCAAACGATTCGTTTTTTTTttA
TATACTTGTTTCGATTTTTATATATTTTTTTtGTCGAAAAAATTTTGCGATTTTTTTTAT
TTTATAATTCTTTTTATAACTGTGTATATGGGAAATACCTAGGCGATAGTATACCTACTA
GACAAATAATTGAAAAAATTTCATACCTTTGACTTGCCTTGGCGATGAAATATTCTTTTA
AAAATCATTTCATTTTAAATTCGCAATGAAACCGGAGAAAAAGGTGAGGAGGAGGAGGAG
TTTTATTTTTtAAATTTAATTTTTTtAATTAATCTTTTTTGATCTGTGTGGCTGCTTGTT
TGGCCTGGTGAGCTTGTAAAACAGCCACAGCTTCTTCCACCTTTGCTTTTAATGACTCGT
TATGCTCCAACATATGGAGCAACTCGGAATTGTCAATTTCAAGTAACATACCAGTTATTT
TACCAGCCAAATCTGGATACATATGTTGAATCAATGGGAATAAACGCTCTCCCAACATCT
GCTTCTGCTCTTGTGGCGGCGCGGCTGCTAACATGGTGGCCGTCAACGGTTCCTGGCCCT
GAATGTGTACTGCTTGCTGTACTTGCGGGGAAGTCGCAATATTCATGGTTTGtGGTGGAT
TCCTCATGTTAGGGGTGTATTTAAAGTTTGGCGTACGTGTATTTCCAGATACAACGCTTT
GGCC
>contig00013  length=683   numreads=34
GATTCAATACGTTTTTGACATTTGACACATCATACAATTTATAACTAAAATATTTAAATT
CTTTAAAACAGTATTATTTATAAACAtAATCTAAACTTAAATCGCTTTATAGCATAATAA
ATATTTACGTTAGAATCTCTACATTCGAAtATTTTTtATAAAAATGGTTTTATCAAATCA
ATTATCATTCGTAGTAGCATTAATTGTATCGTTGCTCTTATTTTCTGGTATGCAAATGTA
CAAACAATGGTTTATTTCAACGCAATTAAATCATTTTGTTGGTGGTTATTTGGGATCGCT
TTTATTCGTTTTTtCGTTTACGGCCGTCGGAAATTTAGAGGCAAGCGTTTTCGGGAAATC
GTTTCAATCGAAAATGTTTCCCGAAGTAaTAATATGTTTATTATTAGCCCTATTTTCCAC
TGCAACTTTACATAGAGTTTGTGTAACTACGTGTTTGTTGTTTTCTTCGATATCTTTGTA
TTATATAAATGGTTATTcgcAGAAAATACATGTACCAGTTAATGTTGCTAGTAATGTTCA
TTTGGGGAaGAAAAAAaTAaGTAATGTAAAAGAAATTTTATTCTATTTCAGtATTTGTAT
TGGTAGAAATCTCATTGTTTAAaGTTATTAATCCAGTTAATTTACTTCTAATAGATTTCT
TAAAGCTTCCTTTATCTTttctt
>contig00014  length=158   numreads=13
GGATGAACAAGTGTTGTCTCGATCCGGCTTGTTCGCATGCGATTGTCGCCGCCGCTCATC
AAGAAGCTGCTAAATTAACGGACAAAGAGCGACAGATTATTTTAGGAGTGTtAAGAAGAA
ATGAACAAATCCAAAGGGAGCAACAACAACGCGTTTTG
>contig00015  length=1194   numreads=100
cAAAAGATACCAATTTTtAATCTTACTGTACTCCAAAAGATCTCTAAACGCGTCGCAACC
TTCAATACTGCTCAGTACACCATAAACAGATAAATCTGCTAAATTTGGTTCGTTTCCACC
CATAAAAGAAGTTCCTTTTAGATGGATAGCTTTAGCGAATTTATTGCATTCATCATAAAG
TGATAATCTAACAtCTtCTTTTAAGTTGTACTTTGCTTTTAATCTTTTTGAAATAAGCCA
CATAGCAACTGCCCCAACATAAACCATCATGTAACGTTCCCAAGCTGGAAAATGTTTATC
CCATTCACCAGTATCTGAAAACCAATTGAAAGCTTGGAAAGCTTCTTCTGGTGTTCTATA
AACATTTGGGGAAAGTGTGTGCACTAAAACACCATCAACCCATTTTCTCCATTTACGTTC
TTCTTCCATTTCTTCTTTTGTTCGATTAGGATTAATTCCATTGTACATAATAAAGTATTT
ATTCATGATATCAACTTTTTTTGACCCATCTTCTTCATAAGAAATTGAAGGATAACATTT
AACAATTTCAGTTATTGAACCACCTTTATCTTGGAGGTAAGATTGTAATGCTGAAATTAT
CATTGAACTATCATTCATAGGTTGATATCCCTCTTCAATTTCAGCAACTAAAATAGGAAC
CTTCTTATAGGGTGACCATTTAATAGACTGTCTTAATACTGCATCTACTTCAACTACATC
ATAAGATATTCCATAATAATCTAAATAAGCTCTTACTTTACAACAAAACGGACAAGTTTG
ATATTGATATAGTGTTAATTTTAAACCTTGTGGACTACCAGGATAAACCATCTTTCTAGT
TGGAGGGATTTTTGGTATTTCTTTCAATGGAGGTATAGTAGTTTCTTCGTTTATTATATG
AGTCGTTGTTTTATTATTTTTGTGAATAGAAAAACCCGTACCGACTAAAGCACCCACACT
CAGCCCCACCAAAGATAGTTTTATAAAACCTCTCGGTGATTTTACATTACCGGCTGTGTT
TGTACTAACGTGTTTAAAAATTAATTGCTTTTCTACATCTTTGAATAGTAATTGCGTTGT
GAATTTGCCGTAATTCGGAAACCTTCTAAATAAAaCCGACATTATTtGTAATGTGGAAAA
CTAaCCTCATTTAATCCTGTTTTATGTAAGAAATTCACACTGACAGTTGTCCCc
>contig00016  length=604   numreads=30
GTGATCTACACTGTACAGCTTTACAGCTTACCATATAGTATGCCTAATAGTATGCGTAAT
GGCGTTATAATGAGTCTAAATGAATCTTATAAAATCAAAATCGAATACTAAATAATGCTC
TACCTGGCATTAATTAAATGTTAACTCAGAGTtAGCGTCGAGATAAATGAAATATGAGGC
TTATAAAaTATTAaGCGAACATTTAATCTACATATAGCATCACCTTAACCgTTTTCTAAA
GTTCTATTACCTTCACATTAGCTTCAAGCAAACAATAATGGTTTTTtAATTAATACATTT
AATGAaaaCTAACGTTaTCAAACCGTGATTCTATGCTAATCGGCAGAACGCATGCTATTA
ATATCATTAATATAATTGGTTTGGCGTCACGTTAATTTAAATGTTATCTACATATAACTA
TTACCCAACATCAATCGTCGGATTGCGTCCTGTCAACATGGCAAGTTTTTACAATCGTGA
ATTAATGAATACGTTAAAAaTAAATTGATTCGAAACCTGTCCGCTCGAAATTCGTCAATA
TTGATGAAAATCGCTAAACATTGAAGGTAGGAATTCACCTATTCAAGACATTTTAGAGAT
TATT
>contig00017  length=981   numreads=301
cAaTAGTATATGTAATATTTTTGAACAAACTGTGTAACAAAATAGACAGGTAGTTTCGAA
GTAACCAAAAAAAAAaGTTTTTTTTTATTAGACAGAATTtGCAACTAAATGTATAGCAAC
ATAGCATTCTAAATCTTTTAAGGATTACATTATATCAAAAaTAATCATGACAACAAAACT
ATTGTTGTAACTTTAAATAACAGACAGAAAATGAAACTTAAAGTTAACTAAGATAACTTC
TTATATTGTTTTTTtttAATCATTCATACGCTTGTTAATCTTCCTCTGGTGAATGCCACG
CAAGGCGTTCTTCATAAAATTGTATAACAAcTtGTGGGCATAACACATTAGCTTTTTtCG
CAGGAACAAGATCGgCATCATCCGCCCCCTTCCATTTCATCAAAAACAACAATTCCCCAG
TCATGTCGGAAGCTCCAATTATTTTCTCCGCCTCTAAACCACGATCGAAACCGCTTTTAA
CAGGCGCCTCTTTGCCTTTTTtATTCACCGTTTTTCGTCCTTTATCAGTcGCAGTGGTCT
TTTTCCTATCGTTTTTtGATTTATCTTCGTCTTCATCGTCGGAATCTTCCGTTTCgACAA
TTTTCCTTCCTTTACCTTTAGTTTCTTTGAAATCAGTCTTTTTTTTGTTTTcttCATCAT
CAGACGCATCTGTGTCTTTGTGAGTTTTAGATTTTTTCGAGTTTTCAGATCCACTCTCTT
CGTTTGGCTTTTTCTTCTTTTTATCGTCCTCTTTTCTTCCACTACGTCGAGTCGTTTTTT
tCATTTTGTCTTCGTCATTTTCGTTTGGTTTCCGACGAATACGCCTTTTTTtACTTTCAT
CGTCTGAGTCTGAATCAGATAAGATTTTACGTTTTTCTTGTCTTTTTtCGATTTCGTCGT
CCGACGAGTTATTAGCTTGTCGATGGGATTTCCTCTCAACATTTTTCGATTTTTTGCTTG
ATTCTTCATCATCTGTATCGA
>contig00018  length=511   numreads=24
ttGATTTTAAAAGTACATTTTTTATTTAACTGGATTATTTAAGTACAAAAAaGTTAATAA
AAAaCATCAATACAAACATTAATAAAAATCAATTAAATCTTAATTCCTTCtCtGGCTGCT
TCTTCCTTGTATCTTTGTCTGTATTCTCCTTTAGGGTCGTATTTCTTTTCCAATTGATCA
AAAATATCGGATTCCTTATTAATTAAATGTTTCAAAATAACTTTGCTGCCTTCTTTCTGT
TTTTCGCTGCATTTGTCACAATGAGTTGCCAAAGCATCAGGTAAAACCTTTCTTAATTCA
GCACCATCAGGGCTACATGGTCCTTTATCCAAAACACAATTTGTATATCCCTTCAATAAC
CGTTTATTATTAAGGATATCATCGATGTTAATGTTATCGTATTTCGTAGTGTATTTTtCA
GCTGCGTTTACAAAAACGACAGCTACAAGAACCAAAATTACAATCGACTTCATCGTTACT
GTTTCTCTATGAATATCGCTTTTgCAACTCC
>contig00019  length=4972   numreads=1106
cGATAGATCTCATCGGTGAATACaaTCGATAAAGAAGATAAATTAGGAAAGaaTAgTCCG
TTTAGGGGGAGAGAGAGAGTTttAGTTAGAGGGATAGTGGGTGGGTCGGTGCGGAAGGCG
ATAttCGGGACGCGTAAGTAAACCCACCACGACGGAGTGCCCCAGGCAGCAGGGGCCACA
AGCTCGTGTtCGGgAAGGAcGTGGTtCCCCCcGCCAAGCGACGCTGGGtCCCCCcTTCtA
CTTTGCGCCATCAAGATGCAaACAGTACGCCGGAgagTCGTAACGACATCGTCTTCAGGA
AGGTGCGCGGCATCCTCAACAAGCTCACTCCCGAGAAATTTCAGAAGCTGAGCGATGACC
TGTTGCGCATCGAGCTGAGCTCGAGCGTTATTTTAAAGGGTGTCATTCTGTTGATTTTCG
ACAAGGCCCTCGACGAGCCCAAGTACTCGTCTATGTACGCACAGTTGTGCAAGAGGCTGT
CTGAGGAAGCACCTAATTTCGAACCGGCTAACAGACCGTGCACCTTCCGTGTCTTACTGC
TTAACAAGTGTAAGGCCGAATTTGAGAATCGAGCCGCCACTCTTGACCAGTACGgACATG
GCGATAACACTCTCGAAGAGGAAGAACGTCGGCAACTCGCCAAACGGAAAATGCTTGGTA
ACATCAAGTTTATCGGAGAACTTGGCAAACTGGAAATACTTGCGGAAGGGATTCTTCACA
GgTGTATACAAGAACTTCTTATTACAAGAAAAGGTGACGACCCATCGGAAGACTTGGAAT
GCCTCTGTCAAATATTACGCACTTGCGGCCGAATCTTGGACACAAACAAGGGCAAAGGGC
TGATGGACCAGTACTTTGAACGGATGGCGCTTCTCGCCGAGAACCAGGAACTCGCACCGA
GGATTCGTTTCATGCTGAAAGACGTGATCGATCTGCGGCAAAACGAGTGGGTGCCGCGCA
AAGCGACTATCGTCgAGGGCCCGATGCCGATACACCAGATTCGGCCGACAGAGGACGACC
GAGTCGGCTTCCGTAGGGACCGCAACCAAGATTACCGCTCCGATATTGACCGTTCCGGTG
GACACGACATCTTCTGGAACCCGATGAAGCTGCGTAGCGGCATCGACGAGATGCTGATGA
ATATCAGCACGTCCGGAACCAATCTTATCCCATCCTTCGGATCGAACGGATTCGGCGGAC
AGAGGGACTCTGGTGGTTATAGAAGCCACAATAATCAACGAAGCGGCTACAATAACTATA
ATAATCAACGCGGTCAATACAAACATAACCAGAACAATACCAACTCACAATACAATAATC
AATCTAGTAAGGATATAGCACCAAGATTTAAGAAAAACTTTATAATGACCCACAACTTTG
GAGAGTTAGAACTTCGTCCAGCATCTTACTCACTCTCCAATAAACCAATAAAAAaTTCGA
ATAATGTCATAAATAACACACGTCCCATtGATCCTTTACCACAAAGTACACCAAAACAAG
CGCCTGCACCTCTTTTAAAAGAGGTCCCAATCAAACAAGTATCTACTGAAAAACCTAAAC
AGGCTAAAAAaGATAAGGGTCCAAGTAAAGATGAAGTAATCAAGAAATATATGTCATTAA
TAGAAAATTATTTAAAAGGTGACACATCCCTCGAAGATACAATCAGTAATTACAAAGAAA
ACAAAGTGCCCGATAAGTTCCTTAAAGAAGCAATTACAAACAGTTTCAAATTATCATTAG
ATAAAACAGACGATGATCGTACGAAACTAATAAAACTGTACGCCGCCTTAAGACAAGACA
ACAACATCGGGAACACCGTAATTCACGACGCTTTTAAAACACTTTGtAACGGCCTTGATG
AGTGCGAAAATGAACTgACTCAAATAATGAGTTCGGTGGCTGTTATATTTTCTGCCGCCG
TTGCGGAACGAGTCGCCTCATTATCAGATATAGCTAATTTGACGGATAACGGCGTGCATT
ATCCGCTTTTTGTACTtGTATTGCAAGAACTTTACAAAACGAAGGGcCAAACGGAGTTAT
ACGAATTGTTTACAAACAGCAAAGTACAACTTTTATCGCAATTACCGGAAAACGATCGGA
CGAAAGAGCGATTGGCGGAAGTACTCGAGGAACGTGATTTAACGTTTCTTTATCCGCTCG
TTCGGATACAAGCCGAGTTATCCAAACAGTTACAAGTCGATCCTAATCCTCAGGTCTTTT
ATAAATGGATTAAGGAAAACGTTGATTCTGTTAATTATACTAATCCCGGATTTATTAATG
CACTTATGACTGTTTTGCTCAAGTATATTTCACAGGAAGCAATTGCAACGCCGTTAGAAG
ATGATAAAACGGCGGCGGACGTGGAACGTGGTCTTTTAGAAAAGTACCAACCCATTTTAC
ATTCGTTTTTACACGAACACTTGAACCTGCAGTTGATCGCAATCTATTCGCTGCAGGTAC
ATTTCTTTTCGCTCGGGTTTCCCCGCGGACAAATTTTACGTTGGTTTATGGCTTTATACG
ATTTGGAAATTGTTGAGGAAGAGGCGTTTCTTAACTGGAAGGAGGACGTTACAGATGCTT
ATCCAGGAAAAGGAAATGCATTGTTTCAGGTAAATTCTTGGTTAACATGGTTACAAGAGG
CAGAGTCAGAGGAAGAAGAGGAGGGTGACGAATAATATAAAGAAAAAGTAAAAAAaCAGA
GAAAAGAAAAAAaTGTTTCGCGCCGTGCAAAAGTGTAAATTATTAGAAAAAGAACCTAAT
AAAAATACTCTCTGAAGTAAATTAATTGAACGCGCGTAATAAAAGAAAAAaCGCGTATAA
TAAAGAAGGGAGCGAGGACAACAACAAGAAAATAAAACAACCCCGGCACATTCGTCCGCC
CAACCTCAAAAAAAAaTAAAAAaataCAACTTATAACACAAAAAAAGCATGAACCGATAA
TAACCTAATTATTAAATCGAAATCTTTGTTTTGATTTATATGTTTAGGTAGCCGTTAATG
AAAAAAAaCTTAAAAAAAAaaTGAAGAAGAAAAaGAAAGTATTTCCGCTTTGTATTGTTT
TTtCtCTcTcTcTcTGTTCAGGTGTCTCGTCAGTTCGAAAATACGTTCGACTGTCGAATT
AGTGGAATTGTACATTAATTAATCAATTTACATAAAATAGTAGCCTTATAATATTTTtCC
TCTATACATGTGAAGTAAATATTTTTTTtAATTTTTAAAtCAAGTCTATAGAAATGTAGT
GGTCTTGTAgaTCTGTAAGGTTGCGTCTCTAACTTTCCCATTAAAACTAACCCCTCTCTa
caaaaaaGAAAGTGAATTTTTtaTTAAAGTTTTGTTATTGAAGATGTTCTCAAAATAACA
CTTTTTACTCTTAGAAAGTCATATAAAATAAAACATTTGAAATAGCTGTAAAACCTATGG
AAAGTTATTATTATATATGTAAAAACAAGAAAGCAGTTAGCTTTATCCAGCTGGCTACTT
CTTCTTTTGGGCCTTTTCGGCGGCTTTCGTGACTTTTCCAGAGGTCGGGTCTTTGAAGTT
AACGGCCTTAATGACACCAACAGCGACGGTCTGCCTCATGTCACGAACGGCGAACCTTCC
TAGCGGCGGGAACTCTTGGAACGATTCAACGCACATCGGTTTTGATGGTACCAATGTAAC
GATGGCAGCATCACCAGACTTGATTGATTTCGGGTTTTCTTCCGTTGTTTTACCAGTACG
ACGATCGACTTTTTCCTTGATTTCAGCGAATTTGCACGCGATGTGAGCGGTGTGACAATC
CAATACCGGGGTGTAACCATTCGAAATTTGTCCAGGATGGTTCAATACGATAACTTGAGC
GGTGAAATCGGCAGCTCCTTTTGGTGGGTTATTTTTGCTGTCTCCAGCAACGTAACCACG
ACGCAATTCCTTAACGGAAACGTTCTTTACGTTGAAACCTACGTTGTCGCCGGGTACGGC
TTCTTGCAATGCTTCGTGATGCATTTCAACGGATTTTACTTCAGTGgTGATATTAGCGGG
GGCGAAAACTACCACCATACCGGGTTTCAAAATACCAGTTTCCACACGACCTACTGGTAC
TGTTCCAATACCGCCAATTTTGTATACGTCCTGTAATGGAAGACGTAAGGGTTTTTCAGT
CGGACGACTTGGTGGTAAGATAGCATCCAAAGCGTCAATTAAACATTTACCGTCGGCTTT
TCCTTCTTTACGTTCAATGGCCCATCCCTTGAACCATGGCATTTTGGTGGATGGTTCCAA
CATGTTATCTCCATGCCATCCGGAAATCGGAACGAAAGCGACGGCGGCCGGATTGTAACC
AATCTTCTTGATGTAGGAGGAAACTTCCTTCTTGATTTCTTCAAAACGCGGTTCGGAGTA
TGGGGGTTCAGTGGAGTCCATCTTGTTAACGCCGACAATCAATTGTTTCACACCCAACGT
GAAAGCGAGAAGAGCGTGTTCACGAGTTTGACCATTCTTCGAAATACCAGCTTCGAATTC
ACCGGTACCCGCGGCAACAATCAGCACGGCGCAATCAGCCTGAGACGTTCCGGTGATCAT
GTTCTTAATGAAATCCCTGTGGCCGGGAGCGTCGATGATGGTGACATAGTATTTGCTGGT
TTCGAATTTCCACAAAGCAATATCGATGGTGATACCACGTTCACGTTCGGCTTTCAATTT
ATCTAAAACCCACGCGTATTTGAACGAACCTTTACCCATTTCTTGGGCTTCCTTCTCGAA
CTTCTCAATGGTACGCTTATCGATACCACCGCATTTGTAAATCAAATGACCAGTCGTGGT
AGATTTACCAGAATCGACGTGGCCGATTACGACGATGTTAATATGAGTCTTTTCTTTACC
CATTTTGAATTTTTAGTTGAGTTTTGTTAAGTTCTCTTGACTAAACCAACCGGTACAAGC
AGAGACGACTGTACTAATGGTGCCAAGCCAACCACACCGATCGAAGTccccc
>contig00020  length=724   numreads=8
TAAACAAACAAATTTGATTTTCaGAAAAaTTAAaTATTTGAATGGGTTGGAATCAAAATG
ATAGTTTTAATGTAATGTTCAAGTAATCATATTATCACAGAGACTAGTTTTAATGCAAAA
CTGTTAAAACAAGTTAAATaTAATAAATGGGGTAGAACTCAATCaTGTTGTTCTCCAaTT
ATTTCAAGAAATCTTGAGAGATTGATGTtAAACCAAGACAGGTAACATTTGAAAaGTCGA
AATGATACATTTTCAGAACCAAGTCATCAGCAACCAAAaCATAGACAACAAAGGCTGGAG
ACCAaGCCatGTGACTGAATTTAGGTAGTAGTGTTTCTTGGACAGCCTCAGCCATTTTTG
TGCGCTTAGTCCAGTTATATCGACATTGCGAACGTTCCTGATAATAAAAAGAATTTGAAC
GATTCccAAAAATCTACGCTAACACCAACATGTTCCTAAaaCAATTCGTTGTAGTgCCAT
TTGCACAGACATAGCTTCTCAACCTTACAACTCTCGTTATCccTCCTATCCCCATcttaa
actcaaaaatgggctcctcAtttGCAATCCTcatttttcattttgaaaataatgaaaatt
tattaaatttactcacTCTcAtgaTTggatatgcgaaacaccacatttttgtacatattt
ggtgttgctattggggtacggaagataggagtcggagcttcaagcccaaatcgaacacga
cacc
>contig00021  length=315   numreads=1
tttAtGctttgcaaaaaatctggATAtttCTCaaaaGATCATTATGAtttCCaaaaGAtt
tCCATTGATGATATGGAtttttAgggtATCCAAGAATGtttAGCTATCTCaaaGAtttCT
ACAGGATTGttaaGaattCCAATgaatttacaaaaatcttatctCTAATGACTTcccAAG
AATTGTaaagggAGAGtttCCAGATATGTTCCAGAAGATTATCATGAtttttaaaGGAtt
tCCATAAGTGataaacaaatttggaaggatatCCACGtatttttagcTatctcaagaatt
ttcaacaattccaaa
>contig00022  length=290   numreads=20
AATTTGTAATTTTTtAACCtCATTATTGGATTGATTGGAACTAGCAGTATTTTGACTATT
TCTTGGATTAGCAATTATTAGTAAACCACTCCCGTTTTGCGAATGATATTCTATGTCTTG
AGAAATTGTGTCATAATCGAAATATGTGGAATAAGTATCATCACTTAAaTTCAAaCTGTC
CTTAGAACGTGCACGACGTTTAtAAAGTTCACTTTCAATgTGCGGGGgcAAATTTGgAGT
GCTAGGAGAAGCATCTGGGTGCGTTGGAAaCTTATACATGATGCGAGTCC
>contig00023  length=519   numreads=8
TGATCCAATATATTACAGCTTTTAGAAAaTTCATTTGCGAGGACTCTATCATCAAGGTCG
GTATTGCCATTGTCTTATAAAAaTTCCTTTGAGTATCCTTCTTGTATTTATTATTACCCA
AAGTTCGTCCAATAGTGTCACAACATTCTTGTGAAGATTGTCCATTTGTGATGTATGTCC
TTATCATGTTCATAAGTAGCGTCGCATCCTAGATATTTAAAGTGGCTGATCTGTTCTATG
CGAGCGTTATCAATGTACTcaTGTATGTCTTAATTCTTATTGGTTCATTTCCTAtGaTTT
GTTTTGTCTtGTTCTTTTTGAAGGTTATCTTCTGACGTAGCCAAAAATATTtGATCGTCT
GCGAAGAATAGTATTAAGGTGTAGGCAGATGCCGTTTGGAATTTGATCCTTCCATTTCTT
GACTAGaTCATCCAgACACAAaTTGAaTAAAAGCAGTAAtAGACAACAGCCATGTCTTAC
TCCTTGAtAAaATAGATCAAATCCAAGTCTTCagTCTGA
>contig00024  length=1444   numreads=192
gaCCGTTAATACCGCGCAAACCGAACAAAAaCTCACCCCAAAaGGGAaGTtAAAaCGTAT
TTCCTCTTTTATCGTATCTTATTTAATCGTTTGCATTCAAAGTGTCGTGAACCATGTCTT
TTCCACGTGCCAAATTGCAACGGTTCAACGAAATTCCTACTTGTTCACCATCTCCAGCTG
ATTACAACCCCATCCAAAAGCAACGTGCgTGGTCCGTTCTTTCTGCATGTTCAGCAACAA
CAGACCGATTTTCAGACAATGCATCAGTTACATCTAATGGTTCTTCAGTGTTTCGAACGC
CAAATGTTGTTGAGAGAAAAAAGCCAATATCAATCAAAATGTCCACAAAACTTTTTAACA
CAACTGATAAAGAAATGTTGGAAGCAAAAATTGTGGAGTGTAGCAATAAAGATGCTTACA
TAAAAGATTTGGCTGAGCAAATTGAAGAACTAAAAGTACAAATCAGCGATTTACGCCAAC
AAGAAGATGAGATTGAGTTGGAAAAAaCCAAATATGAAAGGAATTTAATGGATGTGAAAG
GTAAACAAGAAGAGGAGTTGGAAAAATTAAAACATTCCCATACAGAAATATTAAATTCGT
TAAGAATTAAGCTTAGGAAACGTTCGGAGGAGTTTACAAGTTTAAGAGATGAATACaGAA
ATATAAAACAGGAACAaCAAaCTACATTGGAGGGTTTATTAAAAGATTTAAATCAAATGG
GCGAAGAGTTTAATGTAAAAGCAACAGAAATATATAATGCAGAAATTGTTTCAAGAGAAA
ATAAGATTAAACAAAAaGAAATTGAAATAGAAAAGATTACAGAAGACATGAAGATTTTAG
AGAAAAATAATAACGAAGAAATTAAAAAAaTTAAaGAaCTACATGCAGCTGAAATTTCAA
AAGTAGAAGAGGAAATGTTGCAAATTATAACATCAAGTGAAAAATTATTAGATCAATTAA
AAAGTGGACACGAATTAGAACTTAAAGAAATCGAAAAAAAGCATACAACAGAAATTTTGA
AGGTTAAAAGAGATCATTCGGATTTAaTTAAATCATTAATGGATCAAAAAGTGGCTGATT
TACAACAATTAGAGGAGGATTATCAATTAAAAAAaGATCAAATCGAAAAAGAAACCAAAC
AGCTCATTCAACAAACTGAAACTTTATGGAAAAATACATTAAAAGAGCAAGAAGAAAAAT
CTAACCTAACTTTTAAAAATCTCCAACAAAAAAGTGAATCAAAAATCATTGAAATTGAAT
TAGAAAAGAACAAATTAAAACAAGAATTAGCTGATGCAAAATACGAATTAAAGGAATTAA
AAGAATTGTGTATAACTGAAGAAAAATTTAAATTATTACAAATCAATTATGAAAAAGAAT
TGGAGTTTTTAAAATCGAAACGCGTCGATTTAGAAATTCAAATAGAAGCGGTAGAAAATG
AATT
>contig00025  length=994   numreads=384
GGaCGTTCAGTCAAGGAAAGTTAGACATGTCGCGCTGTTGTAAGAACAAGTGATAGTTAA
TTGTGCACGAAATATTTGTGGGTAAACCTTCTAAATTACACAATCGTTCGTTTTAAGTAA
AGACGAAGACAATTATCTAATGGCATCCATAGCCACACTGGTCGTCAAGCCTGAGTTTAT
AGTTGGTGGAAAATATCGTTTAGTCCGTAAAATCGGTAGTGGATCTTTTGGTGACATTTA
CTTGGGTATCAACATTACGAACGGCGAGGAAGTTGCTGTGAAACTAGAATCAGTTCGAGC
AAGACATCCACAACTTTTATATGAGAGTAAGCTATACAAGATCCTTCATGGAGGAATCGG
TATACCACATATCAGATACTATGGTCAAGAAAAAGAGCACAATGTATTAGTAATGGACCT
ATTGGGTCCCTCCTTAGAAGATCTCTTTAATTTCTGCTCGCGTCGTTTTACAATAAAAAC
CGTACTGATGCTGGCCGATCAAATGATCGGTCGCGTCGAGTTCGTGCATTGCAAATCGTT
TATACACCGTGACATCAAGCCCGACAATTTCCTAATGGGCATCGGACGTCACTGTAACAA
ACTCTTCCTGATCGACTTTGGTTTGGCAAAGAAGTTTCGCGATATGCGTACTCGTTGTCA
CATCGGATACCGTGAGGACAAGAACCTGACGGGGACCGCTCGGTACGCTTCGATCAATGC
CCATTTGGGTATCGAGCAGTCGCGACGCGACGATATGGAGAGTCTCGGCTACGTTCTTAT
GTATTTCAATCGTGGATGTTTGCCTTGGCAAGGaTTAAAAGCCGCCaCCAAAAaGCAAAa
GTACGAGAAGATTAGCGAGAAGAAAATGTCTACTCCCGTAGAAGTTTTATGCAAGGGTTT
TCCAGCCGAATTTtCCATGTACCTGAATTACTGTAGAGGTCTTAGATTTGAGGAGGCCCC
TGATTACATGTACCTCAGGCaGCTGTTCCGTATa
>contig00026  length=3609   numreads=361
gTTTCTTTTGGAGTTCTTTTAGCTCCATTTGGCGGCGTAAAATTTCCGTTTtCTCCTCCT
CCCTTTTTtGTAGCGCCCTTAATTGATCTTGATATTGCAATGCTTGCGCTTTTAATTTCT
CCTGCTCTTTCTCTTGTATTTGTCTTAATtCGTTTTGATGTctcAAAGCCTCCATCCATT
GTTCGTGTTGTTGTTGCATCACTCTTATTTGGTTCTGTTGCAATAAACTTTGAATTAATT
GTTGTTCTTTTTCGAAACGTTCTCGTTCCTTTTGCTTTTCcTCcATCTCTACTCTTTCTT
TTTCTCTTTGTTTTTGCTCGAGTTCGAAACGTTCTTGTTCTTTTTGTTTGTCCTCAAGAA
GCTTTTGAGCCTTCTCACGTTCTTCTCTCAGCAACTTTTCATTTTCCTGCAACTCTTTCT
CTTTCTTTTGTAACTCCTCTTCTTTCTCCTTCAATTCTTTCTCATTTTCATTCGAATTTg
CTTCATTATTTGGAACATTTTTAACACTTTTCTCTTCAACTTTATTTTCTTCgTCCCCAA
CAGGTTCAACcTTAACCGGAACCTTAACTTGCTTATCCTTATCCTCCTCCGAGTCACAAT
CCGAATCAATTTCAATACAAAGAATCTCCGTCACTTTATATTTAGGCTTTTTCTTCTCCA
GCTCAGCAATTTGCTTCTTTACCTCCTCTTTATTATCACCATCATCTTCATTAACTTCCC
CTCCACATTTCTCATCTCcgCcTTCTCCTTCATTTCATTCTTTTCATTCATTTTCTTCCC
TTTATCGCCCTCATTTTTAACATTTTCTTCTTCCATTACAGGTAAAACGATCATATTAGT
CGAATCAACGATGTGGACCCGATTCCAAATGATGCAATTAACTGAAGCCAAATCAAACTT
GGGACTGAGATGTTCGAAAACCCGATAAAAAACGTTCTTATAAAATTTCTCTTCGATCGG
AGTTAAAATTGGCCCTGTTATGACTTTGTCATCGAAGATCATCTCTCTAATTTTGCGGGT
GAAGTCTCGAATGCATCCCAATAACGAATCGAAGTTGTCTTGATCTCCGCTAAGGGGATA
ATTAGTTGCGATGTGATTACACTTTCTTAAAAATGATTCAATATCAACCACGGCAGCGCT
TATAACTTGTTTGTGGTCGTTAAAACAAGAGTAATCGCGAATaGCTTCGATTAAAGCTAA
GAAATTATCTAAAACTTTTGGGAATTCCCGTTCTAAGGATTGATGGGGATCTTGATTGTC
TTTTAGCAAGTTTTTGTGCGTTAAATCAGTTGAAGTTTGGGATCTTCGGCGATGTGTTGG
ACCGATTGGGGTGGTAGCTGGTAAATGGTGCCTTCCAACTCTCGGCCAATCATCGTTTGA
TCCAGAACAACTTGACGTGGCTGAAGCTGAGTGTGCGCGAATTAACCTTTTTTtAAAATG
AGTAATTGGCTGATTTGGAACGGTGGGTTCTTCTTCGTCGTCGTCCTCCTCGTCACAATC
ATTCCTcATCTTCTTGCCAACATTCTCTGAGCGACTTCTTTTGTAAGCcTCTTTtATTTT
CGCCCCTTTCGCCCACAGTTCCTCGCAACCCTTCAACTTGCTTCTCGGTATCTTTACCAC
AATTTCCGAAGAAGTTCCAGGTTGTGCTTCGTCCATTTCACAATCGAATCACATCGCAAG
TGGTACCACGACTCAACGCGAAACATGTTTGCTGACGGTGATTTATATTAAAAAGCGACT
TGGTGGAGGGAGTTCTTTTATCTAAAAGGTGATATCGTGTTTTCTTAAAAATCTTGTGTT
TGTTTCGAATTTCAATTCAAAACAACTTTACGCCGGGTCAGTTAGAGTTGTAATAGAAGA
AAAACTCCCGGATCACGTGAATTCGGCTCCGATAATGTGGCCGAAGAGCGTGTGGCCACG
TCAGGGAAAGAAAgAAAaTCGATTTTTAACCGCAATTGCAAACAACTGTGAAGAAACAAG
AAGATGATTGAAAAAAAaTCTCTTAAAACACGTGGTTGATTAAGGCGATACGAAACGATA
TACGCAACGTGCGCTATACGAGTGCTAACGATACGATTCACTCTTTCCTATTCTCTTAAC
TCGCCATATCAGCTTCGGTTTTCTTATCTTGGCCCCTTATCTGCAATGTTATCGGTCATG
AAACGCCGGTGAGGCTGTATTTTCACGACCAATCGCATCTTACAGCCAAAGTCGCTTCAT
GATAACATCCTATTTATGTTTCGTAAGCAATCTCGAAGAGTACAATCCCGCTAAGTTAGT
TATCTAATTAAATATTGCAATTAATTGGATTTTGAGGTTAACATTTCAAATTAAAGTTCA
AATTTTAAATTagCGCCATCTACCCAAAAACGACGTTTACGTCAAAATAATGACTTTCAA
AAATAGATGGCGCCACCAACACCGCTTTTTTtACAACGCATTTTAAAGTGCCAAAAaTAA
AACATAACCTCTTTTTGAACACGCGTTTCGAAGAACACGCATTTAATTTCAATTAAGTTA
AAATGACGAGATTCGCGCGTGCGAAAGGATCAAAATCATCCAACGAAAGGGTACCCGAAG
AAGCTACATCATGGCAAGAAATGCAACAACAATTACAAGATAAAAAaCGAGAAATTGACG
ATGAAAAGAATCGCAAAAAAGCTGAGGAGAAGCGCAAAGAAAATTATAAAAATTTTTTGG
ATGAATTAGACGATTCCAAAGAGGTATCATGGGCTGAAATTAAAAGTGAaAAAAaTGAGA
CCCCTAAAAAGGGGAAAAAAGGAAATTGAGTGTGTCTCAACCACAAAGTGAAGAAGTCAA
CGGTAAAAAGACCCCGAAGAAAATAATTAAAAAAAaTACGAAGAATTAACCGAAGAGGAA
AAGAAAAAGGTTGATAAAAAaCGAGAGAAGAAATCGAAACAAATAGAAAAAaGAAATTTA
CTTAAAAAaGAAAAAaTCCAAAATAATAATAACAACAAAAAGAAAATTCCTAAACCGAAA
GATAATAAAGAACACAAACGAAGAAAACCGATTGAAAAACCACAAACTTTACACATAAAC
GGAACAGTCATAAAAGTAACCAAATTTGAAGGTTTCCCGGTTAAATCTGACGACGCAGAG
AGACTAAAAAAaCTCCGAAAAGACATGATTTCGAAAGGAATCCCTCGcAGTGAAATTGAA
ATCGCCTTAAAATTAGAACGTAGAAAAGCCGAGAAAGCCCTAGCTAGGGAAAAGAAAAAA
GTTTGTTTTAATTGCCGCAAATCTGGCCACGTTTTATCTGAATGTCCGAATTTAAACGAT
GATAAACAAGATACAATCGCTTCAGGTGTTTGTTTTAAATGTGGATCAACGGAGCACACT
CATTTTGAATGCAAAGTTGTTAAAGATGATAATTATAAGTTTGCTACTTGTTTTATTTGT
AATGAGCAAGGTCATATTTCTCGACAGTGTCCCGATAATAATAGGGGTTtATAtCcTAAA
GgTGGGGCGTGTAAAGTTTGTGGGGATGTGACGCATTTAAAGAAAGATTGCCCAAAaTAT
CAAGCGCAACAGGAAGCTTtGAATGTTGAAGTGGATAGCGTTAATTttGACAACATCGAA
TGTTTGGAt
>contig00027  length=1409   numreads=118
aCTTAAATCTAAAGAGAAATCACTTTTTGGAACCTTTCCGAACGATGAGGTTAAATCAGA
AAATTCCGATTTTGTTTtAGTCGATGTTGGTAAATCAAATGGGCCGAAATCAAATTTGTT
CTTTAAATTTAATACGTTAACGTCTGTGGGGAATTCAaGTTtaGGATTTTtAACctCGTT
GGAATTTTtAGTGGtGAAGCAATTTTTtCATGTTTACTCTTACCACCCAACATCGTGTTT
GTAGACAGGGGTTTCAATAATTCTTGCATTTTAAACAAGTTCGTTGAAAGAAACATGTTA
TTAGCAGCTAAAGTAGAATGCGCCATCGGATCTGGCAAACCTAACATGCTTGTTGCGCTT
GGAAATTTCCCGGAATTAAACAATACGGATGCGATATCTGTAGGTAACATTAAGTTACCT
AAACTTGAATTCATTCCCGATAAAATTGATGATTTATTAACCGTGGGTATTGATAAAAGA
TTATCTTTAAGATCACTTGGACAACCTAAAATTTCACGAATAAACGACCAAATCATATTT
TCGTTTTCTTCTCGTGGAAATTTCGACACCAAAGCTGTACGTAACTTTTCAATATAAGTC
GAAGAATTGTTATAACGTTCTGAAAAATCTATAAAATCAACATCTTTTTtATAATATTCA
GCAAGTTTTGTTATTTCTTCTTTTACATATGGTGTTAATAGGGAATCTTGAACTACGCTA
TACGACATTAACATTGGTCTTCCATATTCGTTTGGTTTACTTTCCGGTGGGGGAATCACC
CAATATGCTATTATATTTGATAATATTTCTAATGGGGCGTTATCATAATTGTACGGTGAT
AAAATAAACCCAATACAAGGtGTATAACTGTTATCAGAAATTCCTTTCATtTTAATTTGA
TAATCTAATTGTGCGTCAATATCTCGTAATGTTGGTGCGCATGGTAAAAATGGATGGGAA
TGATACCATCCAaCTAATACTAATTTTTCGGCTTCTATTGCTTTTGCTATATCACTTTCT
ACTTTGCTAGAGTTTTCCCTATCGGATTTTCCATTTCGACATGGAAAAGTATGCGTTATT
TGTAAATTGTGCGTATTAACATCCCAATGCCCAGCTAAATATCCATAAACCTCCGATTTC
GATAAATGGGAATGGAAATCCATTAACAGGGCGGCATTTGTAGATAATGTGACTAAAAAC
GGTTGgATTTTTCCTAAATTAGAAAACGGAACGCATTCTATCAAAGTATTTGAATCGTGT
GTAAAAGTTCTATTTGCTATGGAATTGTGTTTAACAATCGTTCTTTGTACTGGCAGTTGA
GTAATATCCATGATTTCTTAAATTTTTAAACAATATTTGTAAaTAAAaCAAATATTTTtA
CACATAACCTCAAAAGaTGAAACGTCAGT
>contig00028  length=1149   numreads=142
GATCGTTCGTGATATGTTAGGTACCTTTCGTTCCGGCCTCCTTTCTTAAATTCTTTCAAA
GAGGCTGAGCTGTTCGCGTTGACTAGTCGGCTCTTTTTTATTtATTTTTtGTACGTACCT
ATAAGTCgTCGCGTTCGTTaGGTATTAAAATTCGTAACTTTtGACTAGTGGCCTAGTATA
GTTTTAAGTATCACATGTATGGCCAGGAGAATGAACTTCCCGACAGCAGCATATCCCTTA
TCAATGTTTCTATGGGCGTTTTACCCACAAGTCGTACAAAGAACAGCTGCTCAATCACTG
CCGAACTTACGGTTCTTAAACTTGGCAATCTCAATAAAAGCTTACCAAACCTCGTCGGTT
GGTTAGGATACTGACTCCTACAGTACTCTTCTAAGGCGCACTGAGATTTTtCTTGAATTG
ATTCTATATGGGCTACATCACTTAAACCACAAGCATCTGTCGTGAATAGGACGATGGCTT
TCAGACAGGAATACTCCGCGGAGTCCACGTGCAGCGCCTTCAGTTTCTCCACTTGTTCCT
GGAATATTCTGATGTGGTCCATAAATTGCACCACGCGATCTGCACACATTGGCGATGCGT
GAAGTCCGGCAGCTGCTATCAGTGGTGCTACATGCAACGGCATCGAACATTGGCTAGCAT
TTAGGACGAATAATTCTGACCATACTAATCTTAATAACGCCACTTGATCTGTAACTTGTA
GATCTGGAAAGAAAGGTATATTCCTAGCCCATTCGACGGCCGAAAATAGTAGTCTAGCTG
CAAGTTCGCAAATATTGTCGATGCCCATGATATTGTTGGCCTGTATACATTGTCCATACC
GACTTGTAGGATATGGTTCGGCCCGTAGCAGCAGGGAGATGTAACTGCTGAGGTAGCTGT
GGTTGCTGAGGGACGTCGTGACCGGGTCTGAGGTGTTCAGGAATTGATTGGGGATGCCCG
GGAGGGCGGGCTGCGACGGCGGTACTCTTCCCCGCTGGACGGCTTCTCTCCTCATGCCCA
TTTTCATACATTTACGTAACCGACAGTACTGACACTGGTTTCTATGATGTTGATCTATTG
GACAATTTCGGCTACCTCTACAGGAATATGTTAAGTTCCTTCTCACACTTCTTTTAAAAA
ATGATTTGC
>contig00029  length=107   numreads=86
AGCTCAACTTGTTAACACCTCACGTTCTTATCAAGTTACTTTAGATAAAACACGGGAAAC
TGTTAAAGCAATTTCAAAGAGATTGTTGAATTCAGATAGAGATGTGG
>contig00030  length=486   numreads=162
ATTCACTTGCATATATAAaCTATAATTACAACACAGTTTCTATTAATATAAATAAAGAAa
TATTATAGATaCAAAAAaTACATAGCCATTATGAGAACAGTCGGTTtACAACATTtAAAA
AAAaaCTAAATCCAATCCGATCCAAATTCATAAATTCTTTTAATAACCACGATATCCAGT
ATGCGGAGGAATGTAAGCGCCTCCACCAGATCTGTACTGACCATCATCATAAGCCCCACC
TCCTCCTATCCTATTTTGATCCAAAGATCTCAAAATCGCGTCGGGAATTGGTGGTGGAGT
CGGTAAATGGGCACCAACcGGTCTAAATCCATTTTCATCGGCGGTATAACTGATCGAATA
TCTTTGTCCGTCGGGACCTGTGTAAGAATAAGAACCTTGTGCGGCGGTTCCTTGATCCGG
ACCTGGTCCaCCACGTCCGCTTTCCTGAGCTTGAATTCCATTTCCGGTTTCGTAAGCGTA
ACTATA
>contig00031  length=185   numreads=32
TTTCGTCAGATGGACACGAGTTTATtGTAAAGAGGGAACACGCGCTTACTTCGGGCACTA
TTAAGGCTATGCTGAGTGGACCTGGACAATTTGCTGAAAATGAAGCTAATGAAGTAAACT
TTAGGGAAATTCCATCTCACGTATTACAAAAAGTCTGTATGTATTTTACATACAAAGTTA
GATAT
>contig00032  length=794   numreads=40
cTTATTCTTGTAGAGGCAGGCGCTATACTGTGACTCGGAcTcGAAGCCGGTAACTCTTTA
ATTGGAGGTAACCTGTTAACAGCATTCTTATTGTTATACTCTTGCAACTTAATTTTCATC
GCGTGTTGCTGCGATTTCCTTAAAGCCCCCGTTGGTTGCCGTGGGTAAGCCCCCATGCAA
TGACCAGTCCCGCCACAACAAGTTAGACCTTTCCCATCGGAAGAACAAGACGTCGAAGAG
ATGGAGGAGCCTCCGCTGCTCACGCTGTATAAACTATCCGATTGTGGAACAGAGGATGTC
CGAGAATTCACGgAGTAACCGCTTACGGAAGATGGAATTAATGGCCCAGTCTTAAGTCTT
AATATTTTtGCTCTGCATATAACACAACGAAGAGGTAATAAACGTTGCGAAACGGCGATT
TGAATCGTTTTTACGAAACATTTCCGACAGACGACTTGGTGTCCGCActGGGGCTGTTTG
CATCGTTGCTTTCGCATGGATGCAAATTACGCACtCTTCCTCTTGACATGTTGCTAATTC
TGGTTCACTTTCCTCCAATTTACTTAGTAATTTATcGATTTtGTTGTTTAAATGTTGTAG
TTCGCGTTCAGTCAATCTTCTTCGAGCAttctCTTTtCGTTTTCTTTtATACTGgTTATA
CTTGTAAAaTAGGTACATTCCCGGCAAAGCGAGCACCACAAACGGCTTCATtAAAGGATT
TACCATCGGGCTTTGTGGCATTATTGAAtCTggtttttcttgtggttgaaGATAtttttg
gtggttttggcacc
>contig00033  length=355   numreads=53
aTTTAtATaTTATCATAGTCAATATTATTTCCAGCcATTAaCTGAAAACCAAAAGCACGA
tGTCtctCAGCCGGTAGTATAGTCTTTTTAACAACCGAATGTTCCATCATTAACCCAAAC
CATTTTCGTAAACGTTCAAATCGTTCAAAaCcTAAaGCCTCATATAGTTCTATGGCATTT
GGAATgaTCGGAATTCTCTCAACCCAAGGCCATATCATGTAATCAACCATTCCAGGTTCA
GATCCATTAAAAAaGTCACTTCCTCTCTTCAATAACTCATTTTCGTAAAATTCCAAAACC
GGAACTGCTTTTTGGATTAGCTCTCCCGTTGATAATCCCTGCCTATTAAATAAGA
>contig00034  length=853   numreads=147
GGGGTTATTCAAaaTTTATTTATTTATTACTTAAAAAAATGAATTAAAAATAGGATTACG
ATTTAAATTATGATTTAGGATATGATTTAGGTTACGATTTATTTATTATGATTTTTtATA
AACTTATTAAATTAAAGCTCGACCAGCtATTATTGACGTTGATTTTTTtATCAATTTTTT
ttAAaTTAAATTAAAAACTATTTACGATTAAGATTTTATAAGAATTATTCTAGATTTTAA
TCTAAaTTTTTTtCTATTTATAATTACAAATTTTGTGTCCATCAAAACATTTTTTCTTAT
CTATCGAGACACGCATTAAATTCAAACGTCAAAAATGATTGACTTTTTCTTTATCTACgA
AcTTAATCACTTAATCTAGATACTATTTCAAAAACTTAAAAGCTACCTTAACTTAATCGA
TTTTAAATTTTATATGGCACCGTATCAAAATTTATAATTTTTTTATTAATTTTCTTAACT
AATCAGTCTTCATTTTTACTAACTTAACCTTAATCCACACCTAACTTAACCTTAATCTAC
ACCTAACTTAGCCTTAATCATACAAATTTTTATTAATCCTAATTTTTtCCATCTTTTTtA
TTTCTTATTTATTTTTCGTGGGTGGTTTTGCAAAGTGTGACTCAACCTTAACGATTCTTC
TTGTTATCTTCGATCTAAGCTGTCTGTCAAGTTGTCCATGGTCGCCCACGCTTTGTCTGT
TGGATTTGAGTGGGCGCCTTAATAAAAAGGTCTCCACGAAGAGAGTGAAGAAGGAAGGTG
GCGTCTACATCGCAGCGAACAGAAGAAGACTGTCGCGCGTTATTCGCTGCTTGTCTGAAC
GGCGAccGGCCCC
>contig00035  length=232   numreads=6
TtAGTAAaGACAAAaTATTTTaTtGTTTTtCTTGGTCTTTttGCACTTCCtCAAAaCGTC
TCTTCGTTAGATTTAATTTACATTTTATCAAGGatCCCAAAaCGCGAACTTACATGAATA
TAAATGTAAGTAGTACAAAGAAAAAggagATCTTGAACGTTATAAGATGGAAATTTATTT
AAATttGTAACCTAACCCAACCCAAATAAGCATTCAGGTTATGTGTaaaaaa
>contig00036  length=466   numreads=105
GACGAAAAAAaGATGAAGAATTACAAGAAAAGGAGCAACAAAAAAaGGAATTATTAAGAA
TTATCGATGTTTTAAAAAGAGATCACACCGAATTTAGGGAGGGTTTCCAAGAAATTGTCA
ATTTGACAAAAACCCAAGATTCTGTCTATTTAAAAACTAATTTAGGACATATCTCAACAA
AATTAAAAGTATTAAACGGAAAAaTGGATGAGGTTGTTGGAAAATGTAAAACTGGAAATG
TTAGTCAAGAAGATGTGGTTCAATCGAGTAATAATTTAACAGAATTAAGAGGTTTACAAA
ATAAAATCGTTAATGAACTAGAAACAGAAAAaGATTtAAaGaagAAAAaTAAAaGaGGCA
AAATtAAAaGAAGAAAAaTTaCGAGAGGAAAATTAAAaGAaGaGAAACTAAAAGAAATGG
AACGTTTAAAACAGGAACAATTAAAAGAACAGAAATTAAAAGaGGc
>contig00037  length=147   numreads=36
TAATGAATGACACATTTTTTTTGCAaGTGGAAGATAACCTCGTTtATCAACAACGCTtGA
GAAATTtAATTGTAgTTATCGGTTTCCAGTTGAATTTTATTTTTAAACGTTTTTAGTTGT
AAAATGGGCACTGTTCATCTTGCGAAA
>contig00038  length=300   numreads=3
ggaaaataaataaaaaaagCCTAATaaaCATAggtccgaaaatggaccattttCGCGATA
TTCAAAGATTTTGGTTTCATAAGTTAACATGATTAATTGTAACGGTTTAGATGCAGTAAT
TATATGATTACCATGGTTACGATGGTTAATATAAAGTTTAATAAGTTAGTTAATACAGTT
CTTTAATAATttAGCaaaacAAGTAACAAAGATTGGCGAAAATCTCGGGAATTTGTTTTA
TTGCATATCAATAACTGTtCCTGAGTCCCTAACTGATTCCAAGTGTGTCTAAATATCCCC
>contig00039  length=509   numreads=45
gAGAAAGTTGTgAGGGTATGACCTATCACCTTCCATGCTCTGATACGTGCTCCGAAGTAT
CTGACTCGAAAAAGTTTTtCCGTTTCGAAAAaaTCCCCGTTTCgCCCCAGTGCCAAATGT
GCCGAGTCGCCAAAATGACGACCGAACTGAGTTAGGAATTTTGTAAAAAaTTTTTTGGCG
AAATATCGCCGCCAACATGGCATTGGTGGCACCGTCTTGGAGAGAGCCGTCGCTCGTCAA
TCCGATCCCGACCAGTCTCAACACGTTGCCCAACGCTCTCAATCCCTTGCCAACGCCGCC
GAATCTCAACCCTTTGCCTACCAACATCAACCCGATCACTCTTGACAATCCAGAGTTGTC
GCTCAGCATCGCCAACCGGCAAACTCCGTCGCAGAACTCTCAGAACAGTGCGAACAGTAA
CAATGCCGACAAGAACCAAAATATTGAGTGCGTGGTTTGTGGTGATAAAAGTTCTGGAAA
ACACTATGGTCAGTTTACTTGTGAAGGTT
>contig00040  length=321   numreads=5
AAGAGTCACAACCGCTTTAATCGAAACATCCTTACACGTACGTTCAAATCACCACAAACG
TCATATTTCAATACTATAAaaaCGTCACTAACATCAACCCATAAAACCCCGATGAGATAA
CCCAAAaTTCAAAAaTAACTAAAAaGAACCAAAACAaCTaCAAAAaTaTCATaTTTCTAA
aaCAGTTAAaGAaTCAAAAaTAAGAAAaTCGAaCATTTCAAAaTCTGTCAAAATCCCGAA
ATGATAAAAAAaaTGAaTGTCAAAACATCAAAAaTCCATTTTCGAAACGCTAAATATGTC
ACCATATtGATGACACGAACg
>contig00041  length=107   numreads=6
tGTTGACATTTCGTGATTGACAGTTTTAAAatCGTCGAGtATTTTttAATTGTTAATATT
TCGCTTGAAACTaCTTCAAGAAGCTCAAATTCCTTCTAAATTGATTC
>contig00042  length=472   numreads=32
GTGCTGGGATTGAAAAaTTGGATGGGGgAGGTGTGGTTTTAGTAGGGGGGgCTTCGTTAG
TTTTGGTGGATGGAGGTGGAGTAATGTTTTTATTTTtATTTAAAACAATTCCTGGAGGTG
GAGAGTTCCTttGAGGTTCATTTAAACTGTCAAAAATAGGAGATTGACTTGGTAATACAC
CAGGAGATGGCGCTTTATTTTCCGACGAAATTATTTCAACATTTTCCCCACCAAAACCTT
CTATTTCCGGCTTAGAACCATACTCTTCCTCTCCAATTTGCGCCAAACCATCCACACCGG
CCACTTCTTGCCCTGAAATTGGAGACTGACTGATCGTCGAGCTTCTCGATAACATCTTGT
CACTTTCGGAAGTTTGTAGAATATCATCAGACGATTCTTGAGACATTTGCGATTCGGTTG
ACCATTGCGGTGTTAAATGATCCAATTTTTAATTTTtGTTACaTTTGGATTC
>contig00043  length=141   numreads=96
GTAACCGTTGAAGAAGAAGGTAAAGCCCCAGAAACTACCATGACTGTTGATGAAAAAATA
GGAGAACTTCCTGAATTGATACCAGAAAAAGCACAACCCATAATTGAAGAATTACCCGAA
CAAATTGAAATCAAAAAGGTG
>contig00044  length=559   numreads=9
TGTTATACAATTCGCTATGGCAAGAGTCCTCATCGCGCTTTGTACTGAAACATCGAGGAT
TAAAAATATCAAAAAAACGAAAAATCCTCGATTTTCCTTTTtCCATTATTGCATTTAAAA
AGCGTAAAGCTTCGTTCCTTTTAATTCGAAAATTAATTACAATtaTTTtCGTTtCGGTAC
TTTTTATTTAATCaCaGCAaCGCACCTCGGCCTCAAAaTCAAATAGACaTTTAAAAaaTG
ATTAAAaCCTATTTACTtATATTTTTTAtATATTACGaTTAAaTTTTTTttACgAGTGCT
TATTAATCtgTGTGATTtGAAACAAaTTTAAaCTGCTaCTGAACTCATTGAATTTTCCGA
AcTaTTCGTTGGAGGAGTTTCtAAAGaTGCTATACGTTGTTGtAACGTTTGAATCTGGGA
TGTATGTCGCTCTACCATTtGAAGCATTTGTTGTTCCATACGTTTAAATTTTGCTTGATA
TTTCTTATTATTTCTATCTACGGTTTCGGCTAATATACTATTTGTTTGATTTGAGATCAT
GAACTAACTCTCGTCCTTC
>contig00045  length=361   numreads=353
tGATGTAATAAAGAAGTTAACcTTAAATAACCTTTCAACCTTGACGTTTGATATAAAATT
GAAATCAGAAAAAGTGATAAAAGAAAGAAACATGACCGCACGTAACAGTTTTAAAAGTGA
TACAAGTTATTTAAGATTAAATTATTTTTTGGTCGATGCAATTTTCGATCAAAACATAAA
CGTCCTTGCGTAAAGGAAAGGCTACGGAAAATTCGTCGCGTCACGTGACCCGTATCATTT
TCGTTCATTGGCCGATTGGCGGCGTGCCCTGCGCAGCTCCACTGCGCCACAGTGATTACA
AAATGCCGTCAGAGTCTAAACCTTTGTTGACAGCCCAAaCGGAAAAACCCAATCATTACT
C
>contig00046  length=108   numreads=43
CTGGAAGAGGAACGGCCAGCGGGGCCCGTTAAAACCGTTCGACGGAAAaGTCCGGGGTTC
GCGCACCGTCGTCGTACGGTGAGCGAAACCGTCGATGGGGCCACTTAC
>contig00047  length=269   numreads=6
aCTATTTATAAAGTACAAAATGTAACTAAAaGAACGTCGGTTGTATACATAGTAACCCcG
TAAAAAaTaTTATGTATTCAACATGTGTGGTCGTTATTCTCTGGCTCGGCTGAAAaTAAA
GCCCATCATTAACATTAGTACAGTTTTTTTGATTTAAACAAGTCTTTTGTAACTTCTTGA
GCCCTATAATTTGAGGCCTTTTTTCTCGGCCTAGTACACTTTTTTTCTGGTAATTCAGGC
GTTTTCCGCATTTTTTTCATTTGATTTtG
>contig00048  length=291   numreads=17
cTTTACACCagTATGGgAAAAGTGTATGTCCGTAGCcAACTTtACCAGTGGCTTTAGAGT
TACTGGCATATACCCTTTCAACCCTCGAGCTATTCCAGACgTGGCGTATGCACCGTCTTC
GGTATGTAGGCCtGTTGAAAATCAAACTTCATCGACTTCTTTGTTAACTAGTCCTGCtgt
CGGCAACCAGGAGTCGTCCAGTTCTGACGATGACGCgAaCATACCGTTGGCTGTACTTCG
TACACGTTTGATGGGCAACATAACTCGAAAGAGAGCCGAAGAtCTGCCTGG
>contig00049  length=1673   numreads=367
GTGGATAATAACTGAAAGATATCCGCATCGGGGTCTTTGATTAAAGCTTGGATTAACGCA
ACGGCTTTTTTAACGACATCCCCGTTTCCTTTTATGGTTATAATCCGTTCTCCTTGGCCT
TTACTTTGTTTTTCGACTTCGATGTGAGCCCCGGTtGCGCCTCTAATCGCGTTTATGTTA
CTTCCGGCTCTCCCAATAACTCGTGAAATTGCGTTTAAGGGAACTGAAACTTTTTTGACA
CCGGCGATTTCGGCGGATGTCACAACGGGTTGCGAGGATTTACGCACaCTTCTTTCCAAC
CCTCTTCGCGTTTAATGAATTGTTTCGGGCTCGTTTGTTGGGTTGATTTTGTGCTGGTCG
TTGCTGATGTGGCATCGAAATATtCtAATTTTTtATTTTTtGGTGGGGAGACGTACTCGT
TTCCGGTCGCTTCGAAATCATCTCTTTCGGCGGGGTGTTTAGTTGCctcAAAtACTAAGT
TTTTcGTGGAGTACTTGTCGCGGTCTTTTTCATATCTTTATCTTTGCCGTCTTTGTTTTC
GTCTTTTTTCGATTCGGCTTTATTGCCTCGATTAGATCTCGCTTCGTTTTTAGAACCTGC
CCCTTTTTtCTTCTTTTTATCTTTGCGCTTTTCCTTCGATTTCACTTCGTTACTCGAGCA
ACTTCCCTGGCTGTTGGCGTCTATCCCGCTgTCGCCCTCCTCTTTTTCGTTCTCTCGAAC
GGGTGAATTCGTATTTTCTCTATTTTCTTCGTCTTGAGTTTCGTTATCATCGCCTTTTTC
CTCTTTATCGTCGTAATTCTCGTTCTTTTTGTTCTCTTCGTGTAGTTTTCTTTTCTCCtC
TTTTTtCTCCAACTTCTTCTtCTtCTTTCTTTCTCGCCTACGCGCCGCCGCCGCCTTTTT
AGATTCCTCTCGGTTTTTCTCCATATCTAACTCCTCCAATAAAATCGTTGCGTTCTTATT
TGCTTTCGCAGCTTGAGTATCTTTAGCAGCTCGTATTATATTAACCCCCTCCTGGCATTT
ATCAAGAAGCTCTTTATCACTAATCGTGGAATAATATCTGATCATCTCTTGATCGCTCGG
AAATTGCGTCACGTGATTAACCATCCACTTGACCACCTTTACGTGTCCCTTCCGGAACGC
GGCCATCAAACAAGAGACTTTCCGGTTATCTTGAGAATCAATATCCGCGTTTAAATTATA
AAGAAGCTCGACGACGCTTAGATGACCCCCGTTTGCTGCCAACCACAACGGGGAATTACC
TTTTTtGTTTTTAACTTCGACGGAAGCTCCTCGACACAACAACAATTCGACGAATCTCAC
GTGGCCTTTATCGGCCGCTATTGTTAAAGCCGTATCTCTTGACGATGGAACGGGCGTCGC
GTTAACATCGGCCCCTTTATCTAGTAAAACGCGACCAACTTCGACGTATCCACCGCTGGC
GGCCTCCATCAAAGGCGTCAAACCCGTTTTTGCGCGATGTTCAACGTTTGCTTTTCGATC
CAGAAGCAAACTAACCACTTCGTGTCTTCCTTGGAAGCAAGCCAAAGTTAAGGCGGTGTT
GCGATTAGTTTCGATTTGGGCGTTTATATCACTTCCCATGTCCAAGAGGAGTTTAACGGC
GGCGGTGTGGCCGTTCATGGCAGCTAACATCAACGGTGATATCCCAAGTTTAC
>contig00050  length=543   numreads=30
aaaTATTTtCCTTGTTCTTCAACAACAGATTTACTATCACTACACCCTGCATAAATATCC
AACAATTCTTTATTGAGTTCTAcgAAAGAATGTCCCCAAGAAAATTTATCCAAATAATGT
TTAGCTTcgTTTTTATAACCAATAATATACAAAGTAGCTGCAATTGCTTCTACACAACTC
AACTGACAAGGACGTCCgTAATTTATCGGATTAGCGGCTACTAAAAATGGTAATAAACGT
CCATGTTgAGgTTTTAACGCCCCAAGAGGTGTCGAATCGATTTTAGCCCATGAACAATCA
ACAACAGCgATTCCTTTAGATTCtAGGATGTCTTTATCTGCAGGGCTTACGCATTTTTCA
GCTGTTGGTGTTAATACTAAACCCGGGAAACGTTGTTTGATTTTAAgCGgTCTTACTAGT
CCTAAACGTGCTAATTTACGCCCTGAACATTTTTTTGGGTCGCATTGATTAAAATCCCAC
ATCGCTACGGGAAAATTAATTTGTATCTCATCTTCTTCACTTGAATCGTCTTCAAGTTCT
AAa
>contig00051  length=168   numreads=66
GGTGTTGCGGAATAATCGTTTTACGAGCTACTTCAGTTGGTACAAAAGCTTCAGGTAAAT
GTTTTCCTGGTTTAGTCTCACTTAATGTTTCTTCAACTTGAAGGGATTCGTAACTACTTA
TGTCTACTTTAGGTTTTGCTGATACAGGTTTAGTTTCTTCAAATTTAC
>contig00052  length=439   numreads=24
TGGTTGACCTGATATCTCAAGTTCTATTTACCCAATTTACTTCAAATTTTGTACCAACcT
TAAATATATAACCCTCTATCACCCCtACCACTTTTATATCAAATCGACGAAAAaTTcgaC
ACACTTACTAATtAAGAATCTTTTTTtAATTTTATTTCAGATGACCAGAAGGGTCCGTTA
TATCGAGGTTTTGCTGTATCTTTATCTGTATTCGTTTATGCATTAAAATTTGTTTAATTA
AAACAGCCGGTGGCGCGCGGAGGCGCCGCACGCTTAAAAATGAGTTTTCGATATTTATTT
CTATTTCTATTTTCAGAGTTATAAGGAAGaGTTACATTTTAGATACTTTAAGAAAACAAA
TTATCAAAAAaCAGATTCCAACATGTACAGGTTGCACGTACACATGCATTCCACAAaGAa
TTATTCTGAAGCTCTGTGA
>contig00053  length=1880   numreads=282
aTTCGAGCGTAAAAGCTTCGAGTGTtAACCACTTTttCCCATTtGGGCATAAATTCAAGt
CTTTTTCTCAATAACGTAGCCGGTGATTTCACTACCCCcGTTTCTAATGGTGGTTCCCAT
TGAACcGTGCACGTTCTGCtGGTGAaTTCTTTTaTTTTGAGGTTTtCTGGTGGACCAGGA
GGTGTTATTCTGGAACCAGCTTTTATAGTATCTGATGGTTCGTAAGGCTTGCTGACTCCA
ACAGAATTTCTTGCTACTATTTTAAAGTTATATCCATGGTCCTTTTCGAGGTAATTAACC
GATATAAATGTGATATCCCCCTTACAAGCACCAATTTTCTTGTATTCCTTCTTCGTGCTT
TCTTTCATTTCAACAATATATTCAATAATTGcACTTCCACCGTCACTTAGAGATGGTTGC
CATTTCAACGTAAATGAAGTGGCCGTCATACCGGAAACTTCAAGTGGTCCTTGTGGTGGG
GATGGTATTTCTTCGGCTATTAATTTGGTTGATGTTTGAATATCTTCAGCGACACACGTG
TATTCAGTTTCATCTTCGTGGGTTACTTTTGTGATGATGAGTTTTCTGATGGTTTGTTCT
ACGAAGGTGGTCATACGTGTGCTGGTAGTTTTTCTGATtATTTCACCGTTTTTcAGCCAT
TTGACTTCTACGTCTGGTCTAGAAAGTTCTACAACAAGCTCGACATCTTCGCCCAGTGGA
ATTCTTGTATATTCTGGAAGTTTCTTGAGGAATGTCAAAGTTGGTTCGAAAACAATTAAG
TTTGCCGTTGATTCTTGGGTGCCTACTTGGCATGAATAAACACCTGCATCTTCGGGTTCG
CAATTATAAATTTTCAGTTTTTGGCATTTGCCATCAATTGAGAGTTGGATGTGTTCGGAG
AATTGGATTTCTTGGCTATCCTTAAACCAAGAGACTAATGCGTCTCCTTTGGTTAGTTCT
ATTTCGAATACTGCTTTTTCTCCTTTGTAAATTGTTTGGTCTTCTAATTTTTtAATTATT
TCTGGTGGTAATTCAATTACTGTTACTTCGCAGGTTGAGGTTTCATCGACTAATGTgCAA
GTGTACTCGCCTTCATCGTGAATTGTGATATGTTTAACAAACAACCTACGATTTCCACCT
TGTTTTTCAACGGTGTACTTCtCTTTATCaTCTTCAACAGGTATGCGTTGTCCATCTTTC
ATCCAGACAACATCAACCGTGTCCGATGTAATCTCAACTTCCAATAAGGCAGTTTCTTTT
TCGGTTACTTCAACATCATGAAGTTTTCGAATAAATTCAGGTTTCATTTCGGTCACTTCC
AAGGTAGTTTCGGTTTTTTGATTTTTCACCGTACATTTATAGGTACCCACATCTTTCGTC
GTGGTATTcTtAATTACTAATTTGTGTGTTTTACCTTCTTGTATAaCGACACGATGATCC
ATTCCGCTAATTTCTTTATCGTTGTGCCACCATTTAGTTGAAACCGTGTGCGAGGTTTCG
CACTCCATTTTGATGGTTTCCCTTTCGGTAACTTCGTAAACCTTCTTTAGCTGTTTGGTG
AAGGTCACCGTTTCTACATCAACGGTGATTCTAGCACCGTGAGATGTTTTACCAATAGAA
TTTGTAGCgACGCATTTATAATCGCCAGTGTCGATTTCGGAGTTAGCATCTTTGATGGTT
AGCTCGATGTTTTCGCCgTCGTATGACATTTTTATCTTTGGTGATGATTTAAGCGGCTCG
TTGTTTCGTAACCAGAAAACTTCTGGTACTGGGTTTCCGATGACTCTTGCGTATAAACGT
AGGGTTCCTTTTTCTGGCACTGTTTGCTCTTGGAATCTTTCGACGAAGATTGGCGGTTCT
GGTTTTGGTACGGGGCATTC
>contig00054  length=145   numreads=62
CCAATTGAAGAGAAACAACCTATACAACACCTCGAAGACAAAGCGGAATTACAAATACAA
GAAACTGTAGATGAAGAAAAACGGAAACCAAAGAAACCTTTGCCGAAAAAGGAAGAACCA
ATCCCATGGAATCAACAACCCATTA
>contig00055  length=351   numreads=22
gTATCCATCGAATTGTCTCATTTTGCGTCTTTgTGTATTGTTAAATTCGTTGGTTTGGTC
GATTACAATATTTCTTCTTCTGGTTGCGGCAACGTCCACTAATTTATTCGAAGTTTTTGT
GAGTTTATCCACTAATGTGGACCAATAAGGTTTGATGCTGTTTCTAATCGGTGTGCCATC
AACGGTCATTTTATCCAAAAGTTGGCTATTTCCGATTATTGTGTATCGTTTATCTTTGTT
TTTCTCTAAATAATCATTAACCCAATGTGTTTTACCTGAAGCAGGGAGTCCAATCATCAT
AATAACTTCACAATCACTTCGGCTTTCTGGTCGTTGTGGACCAACAACTTT
>contig00056  length=515   numreads=5
GCTTGTGGACGAATTGCATGGATTTAAGATGGCCAATCATTGTGCAAATAAAAGGGGCCA
TTACATTGATAGTAAATAaTTTTtCTGATATTGAATGAAACTTCCTTCTGTAGGTCTATC
AAATTAATTACGAAACAGGAAAaTTGAGCTGAACGTGACTTTCCACTGTCACATGTGGAT
TACTATCAGACCAACATAaaTTTGTATATTATTTCTACAATATGCTGCTGAGATATCTTA
ATGATTTCATATTTGTCATATGTAGTTAGGAACCAGTCTTTTATGGCTGTGCTATGGATA
GGTAGACAAGTGTTCTACAAAGAATAATTGCCATATAGCTTCAGAATAATCCTTTGTAGA
ATGCATGTGTACATGCAACCTATACAttttgggatttgttttttgataatttGttttGTT
aaaGTATCCaaaaTGTaaaTCTTCCTTATAACTCTGCTTAttttCTTCACACAATAAttt
tGAGTTAtttaaacTTCTGTATAAgtttttaaaaT
>contig00057  length=452   numreads=59
GAATCAAAACTCGTTGGGGTAACATCCCCTAatGAACGTTTTTTCACTTTCTTTTTTttA
tCTtCAACTtCTTTAACCAAGTCATCGATGAAGCGGTTTATAGATGAATCATTTGGTTTG
GGTATAAAACTTTCTTCATTATCAAAAATAGAATTATCCTCTTTTACCGATATCATAGTA
CTATTTACAATCGCTTTTTTATGCTTATTCAACGAAAATTCATCCTCCGATACCATTTCT
TCTTTCACAATGTGTTCCAAAGAGGTTTTCGATTTCTTATTTTtCTTAGATTTAATTGGC
GTTGAATCACCCGGAATTGTATCATCAAAATCCTCAGGATTAAGTGTACTTAATGATTTA
CTACGTTTTCGTTTTGCAGGGGAAGAATTTTCTTCTTCGAATATTGATTTACTCCGACTT
CGTTTTTTCAAACTCGTTTTATCGACATTATC
>contig00058  length=1367   numreads=55
ACACCTATTCTAGTATACGTTAATTTTGAGTCTCGTTTTGATTTTAAAAATCCTCTCCTt
AATAAAACTTTTAATTGATTATATTGACTCGTTGCTTGAATATTTTCATTATCTCTATTT
AaTTTCTTTTTCAATtttGAACTTTGTGTCATCGTTAATTGTTTTTtAATCGATTCCGGA
TGTTTAAACCATTCTATACTTAATCCGTTTGATGTTTCTTTCGATAATTCTTCTATTTTA
TCAGTTCCGTATTCGCCACAAGCCAATTCAATTATATAATCAGCTGGATTATGATACATG
GGACAGGGTAAATTGgCTTTATCCAAAAAAGGAACTAGATTTTCAGTACTTCCTTGATAA
AGACAATTACCAAaGGATAAAACATAAACTTGATCGAATAAACTAAAAAGTGATGCTGAA
GGTTGATGGATCGTACAAATAATTGTTCTTCCTTGGTCTGACAAATTCTTTAATAACTTG
ACGGTTTGCGTGCAGGTTAAGCTGTCTAATCCCGTTGTTGGTTCATCCAAAAACATAACT
AAGGGATTATTGATTAGTTCTAAAGCGATGGAAAGCCGCTTCTTTTGTCCGCCTGATAAC
ATGGAAGCTTTTGTGTTGATCGATGTTGATAAACCAAGTGTCGATAAAATGTCTTTAATG
ATTTGGTCTTTTTCTAGTTTTGTGACCTCGACCCCAAGTTTAAAATCGGCAGCCATTCGC
ATGTTTTCCCCGACCGTTAGCAAGGGTTGAAGCCTGTCATCTTGGGTGATATAGCAGGAC
AATTTCCTGAAGGCTTTCAAGTCGCGAACCGCACCGTCAACGTACACGTTTCCTCCAACC
CCTTTGATACTATAACCGCTCAACACATTCAGTAACGTACTTTTACCAGCTCCGGATGGA
CCCATAATAGCAATCAATTGACCTTGAGGTAAATAACCATTGATTTCGTGTAAAATTTGT
TTTGTACCTTTTCTAAACCCTAAAGAAGCTGTATACGTAACATTTTCAAATCGTATATCA
ATAGGATCAACTCGGGAATTTCTTGATAATCCTTCTTTAGATAAACATTTATTTTCACTA
CACCCAACACCATTAGATTTTAACGCGGCCTTATTTTCAAGTGTAATAATCGTTGATGGT
GGCCTGGAAGCTTCATTAATGATAGCTTCCATATTTGCGCTCGTTATTCTTCGTCGAGTT
GTTGTTGTGAGTTCTTTGCACAAAGACGATCTTCGTTGAAGTGACTATCGCACGCGACAT
TATCCGTTGTTTTATACACCGaTttCGCCGGTGTTCAAaGGTTCAAAATGAGAGGATTTT
GAGATCGTGTCGATGcAAGTTTCGTTTAATAAAATGAAACTTGTAGT
>contig00059  length=367   numreads=25
cTAATtttttAAAGTACGCTTCTTCTTTCTAGCTTTTGCTTCAATTACTTTTtAATTGGA
CGAATATTTATCTCTTCTAaCcGTTTATTATAATCaTTCActAaAtcTTtAGGAACAGGA
ATTTCCCTTTTCATATGTTTTtCTTCATCAGCAACAAACCAATCAGGTAAATTTTCATCA
TTAAAAGCATAGCGATTCCAAGCAGCATCAATtAAATCCCTTTTAGCTTTTTtACTATTA
ATCAtAaCAGTTCCCATCGCCATTTCTTCAGGAGTTAACTTAATTTTTTtCTTTTCTCCA
AAACCTCTGTTTCAACCCCGTTTCTTTTCGCAGATTTAAATTCGTTTTCAACATCATACT
CACTATC
>contig00060  length=508   numreads=5
TTCACACTTTAACCCTTTTATCGTATTGTACGTGAAAACCTCCATATGACAATAACTCTA
CTTGTGACTCAAAATTAATTTGAAAaGATTCATTTCAAAGTGTCTTTTTTATTATTTTTT
TTttCTAATTTAATTGAATCTAGCTAGAAATTTGTATAAAAATTTGAATGTTAAAGGGTT
AACGAGAACGGTTTATGTTAATAAAAACTAAACAAAAAAAAaCTAAAAACGTTTTTTTTT
tCTTTTTCGTTTTtACGCGTTGATTATAATACGAAGAGAGACTATTTACAACAATGATTT
TTTttATACCTTTtAtAAGATAAAATAaCGCAAGTTTAAAAGTCAATAAGTTAAGAAACa
TCAAATtGTTTAAAAAaaTtaCaGAATTAaTACTACATAATTACTTAATCGTACATTACA
TAATTAAAAGAATTACATTAAAAAAAtaaaataatcttttaaataatttcaaaacacaca
cgaatatttgcaccaattcaattaaaat
>contig00061  length=276   numreads=24
TTAATTTCGTTAACTGCTTCGATTTTATTTGTTTTTCTTTAATTTTCACTTtATTTTTCG
GCTTTGATTGCTTTCTATCCaACCAACATGCAAAATTGTCGGGACATAACGAAACTTTGT
TACTGTATTATAACGTTGAGAAAGAACTTGATTCCCCAAACACAATCGCaGaTGATTCGT
TACCCGATGATTTTtCAATATTTCATGCAAATTTCGAGAACAAACTAATAATAATTTATC
TACACGCATTTCtATTTACCGTGAACATAACCTTCC
>contig00062  length=327   numreads=18
aTCTTTTACCATTTtATTTATTAAATGTACTTATACATTGTCTTAACTTAAGCAGCAGGA
TCTTCTCCCTTTGTAGTCCTTGTGTAAATAAGTTGGGCATGATGTTGAACAACTTGTTTA
ATTAAACCTTTCTGTTGTAATTCAATCAAAGCTCTCCTTGCCAAAGATCCCCTGACcTTt
AATCTTTCAGAGACTACAGAAGGCGTAATAAGTTTGTATTGTGGGACTTCTTTATAAAGc
TtCTCATAGGTAGCTTTGTCAAACAAAACTTGGTTGTTTAACTTATCCCTGACTTTTCCT
TTGGACCACTTCTTCTTCTTGGCTTTA
>contig00063  length=739   numreads=82
tttGACAACAACAAACTAAAACGATTACATCATGTttttttttAACTTACTCAGCTACTG
TAATATTGAGTTGTTTAGTTTtATAATTATCAAATTTATCCAtcGTTTTAATaTCTCCAA
GAGCAGCTAATGCAATAAAAAagCCAACGATtAAAGatGCTGTAACTAAAATCCCCGACC
AAATAGGACCGGACATAAAATTAACGCAATTATAAGCATCGCAAAATCGaCcATTTTTAG
CATCGGgTTGAGCTTGAATCTTATAAAGAATTAATTCAACGTTTCCAGAAGCGTCTTTAA
AAaCGGTGTCTTTATGGCAATGATAAGAGAAATGATTTGGAGCACTAACTGTGCCAATTA
TtGATAGATTATAAGTTATACTTTCATCTTTAAGTTGaTTAACCACTTCAACTGAGGTGA
GACTCCAGTGACCATGTGAAGTGTGAAATTTAAATCGAAGAAGAATTTTTCCTTCAACCA
TGCTTATGGTTGGACTCAAACGAGTGTAACCATCACGAGCTCGAACATCAATGGTTACTG
ATTTAGCTGGTGGTAAATAAATGATTGTTGAATTTAATCGTAGCATGGGTGGTTGTGAGG
AATAAAGCAAAACGGATCCTTCTCCATCATACAAAACTGGACCTTTAAAATCAATTGGTG
GTGGCTCCTCAGGTTTTTCAGTTATAGGTTTTTGAGTTGGAATTTGTGTGGGGATTTGCG
TTGGTAATTGAGTCGTTTG
>contig00064  length=671   numreads=61
GTACGGATAGCGGTTGGGATAATCCATTTAGGCCAGGTGGTGACCTAAGTAGAGAAGCAG
ACGAAATCGTGCAACTAATAAAAGGTGGAAAACCAATTACTCCCACGTCAGGGGGTGGTT
CATCGCCGATACCCCcACATTTCACGGACCAAATCGACCACGGCTCGACGAACAACACAC
ACTCAACGACGCCCATCACCGAATCCCCAAAAAAaGCGTCACCCTTAAACGCAACTCCGG
CAACCGCCctAAATtCTTCAGCGCCGCCAAAAACGAATTCAACGGCAAACGCCACTAACG
GGGCggcccttcaaaacgatTCgaaaccAGGTGGAGGcccTGCAGCTCTTGACGtccaaa
ggggaaCgATAGCTGCGCaaaccccATCGGACGCaaaTCAAGTCGAACACGTCGTCATCA
AGaagaaaccGaaaTGCAAGTGCTGTGtAatacaAtaaTCttaagaCgcggatcaaaccg
tttaccctctatcTCACCGTAGTCAataGACttcAtttgttGATacatatatatttttat
agagaaaataaaattaaatgaaaaataaaaaaGAGATAATAAGAGGAATAAATCAGGAGA
AACCGATTGtAATGGTTACGAGGTATTAATGAATAAGATTTATTGGAAcaTAttttCTAT
CCAGacACACa
>contig00065  length=208   numreads=75
TTTAACCATTAATTCAGCTTGTCTTTTTATTAAATTTTCACTTATACATTCATCTGGATA
ACTTTTGCAATCAACAATACACCGAAACCTTTGCCAAGTCATAAACCCCATTGGTGGGGT
TAAAGCTAAACCATTATCTAAATTAAAACAGGATTTATCAAAAGAGTTAGATACAAAAAA
aGTGTACCAAAAAGgAaTCaTGGTTGTT
>contig00066  length=1635   numreads=154
GGGAAGATGTCGGCGCGGACTCGGACGCGGCGCTACGCGACCGTTCCGTCCGTTCTTCTT
CTTCtCCTTTGCTCGCTTTCGTAaTAAAaGAAaCAAaCCGAATAAAAAGGgTCGGGACGC
CGAACGCGGTGGAAGTGCGCGCACGGTGCTCATCAGTTTTTCCGGGATCGGCACGTCGTT
TCTTCtCATTtCCCCCTTTTTTTttCTGCCAATTAATTTCGTTGgACGATCGGGCGCGCG
GTCTGCGCTCgATCGTCGTGAAACGGTGGCCGCGTTGAAGTGCCGGgACTGAGTATCTAT
ATAAAACGTTTAGAAAAGTGCATGCATTGAAGGAAGCGCAAGTAACAGTTCTTTACCAAT
TAGAAATGAGCGTCACCCGGACACTGAAATAATGTGATGTGTAGGTATTCGCGTGGCGGT
GGCGGCGATTATTGCGGTGATTGCGATGATTGCGATTGCGACATTCTTTGTCGGTGATTT
CATTTTCTATTTAAATGCTGCTAAAAAGTTCTTTTACATAAAATCATTTCGGTTTtAATT
TTtTTTTtCGTGCAAAATCTGTGTGGAAAGTCCTCTCCAAAACCGATAACGACAATCTTT
ATTATTGTTCACCGCTATCGCGTATACATAATCGGTCATTCACTCCGGTTAAAAATAATA
CCGCGTTGGCGCGTTACTTTTCCGCCGTATATTAATAATTAACGAAACGAACGGGAGACG
ACCTCGTCCTCTGCTCGCATTTTTCCCTCCTCTTATTAGTACTTATTATTGTCATCATTA
TTATTATTATTATGATTCGATCCCGAGTTCTGTTCTGCGTTTAACTGTTGGTACGACAAC
GACGAGCCAGCAGTAGCGCTTGTGGTTCAACCATATTTGGCGGTGAACAACCTCGGGTTC
AATGGCTTCAGCCGCTCCTCCAAACGCTTGCGGATTACTGCGATCCCTATAAACAAAAGC
CGGCTATGTGCCGCTCCACGTGTACTGATATGTCATATAAATAGCTCGGAGTTGGAATTT
TTCTTTTTTCTCACTTTTAACCTACTCATAGAGCACTATTACAAGACAAATAAACGCATG
TTTGTTGATAGTCTTCTTATTTTCAAGTCAAAAATTTTCTTAAAAACTAGATAAATTTGA
ATGAATGAACACTTTAGACATTATCATAAAAGTTATTTATAGGTATCATTAACATCACAG
CTGATAACACACaCTATAGTCTTAAATATTACGCAACAACGTCGAGTACTAATTTTAATT
AGTACTCGATATTGGAGAAACAACTCAAATAATTgTTTAATGTAATAATTTGAATCAAAA
TTTTAcGGGTTGTATACGTGTCCACAAATGGCGATGCCTTTTATTGACATACGCGAGCGC
AGGGTCGTTGAACTTTCAAAAAaTACACAgAgACCACGGTCTCAAACGCGTTCGCAACAG
TACGACCAGCCGTTtATCGCCGCGTGGATACAACGCGCGTCCGGAAGAATAAaaGTTCGA
TTTTTGtCCTTCTTtCCGCCGATCGTTTTTtCAGATGTTTCAGGTCATTTCAGTGTCCTT
GCcATCAATACTAAAAAAGACTTGCTATaatatagtggcgtgaatcgtgtgtaacacgtt
taaggtacaataata
>contig00067  length=835   numreads=7
GGCTGAAGGAGAAAACCCCGTATACGGACGTAAACCATCGCCTTAGCATCGGCTAACCCA
TGTACAAATGCTGTTCACATGGAAACCTTCTCCTCGTCAGTCATCAAAGTTCTCATTTGA
TTAGTTGCTACTACCACCAAGATCTGTACTGAAGAATGTTTCATACAGGCCTACGCCTAT
ATTGCTACACAAACTTCACATCCTCCTACACGTTGATGCATTAATTTGCAACAACGATCT
GGTATTGGCGTCCCGCTTCAGCGTCATCCATTTTCAGGGCTAGTTCATTCGGCAGGTGAG
TTGTTACACACTCCTGAGCGAATTTCGACTTCCATGACCATCGTCCTGCTGTCTGAATGA
ACCAACACCTTTtATGGtatCTGATGAGCGagtaCTTTGACACCTTACCAGGATGTTAGG
TTCAGCCCTCATCGCCAGTTCTGCTTACCAAAAaCGGCCCACTTGAAGTTCTCATTAATC
CAGGTACTTCAaTTAAGAAAGCACCTGATCTTACCcATTCAAAGTTTGAGAATGGGTCGA
GGAAACATATCCCCAATGCCCCTAATCATTCGCTTTATCCGGTAAAACTGATAATAAACT
TCAGCTATCCTGAGGGAAACTTCGGAGGAAACCAGCTACTAAATGGTTCGATTAGTCTTT
CGCCCCTATACCCAGGTATGACAAACGATTTGCACGTCAGTATTGCTACAAACTTCCATC
AGAGTTTCCTCTGACTTCGTTTTGCCCAGGCATAGTTCACCATCTTTCGGGTCCTAGCAG
ATGAGTTCTCACTCAATCATCCAATCAAGGCGACCGGTCGTTCGTTGTGAAATTC
>contig00068  length=775   numreads=78
CGTCTAAACATATTTTTTATTTtCTTTCATTTTTATATACAAATCaTTTCTTAAATAGAA
AAGAAAAaCTTATTCACTTAAATTCTAAACAAATTTTTGGGATGATCGATATTTAAAAAT
CCACGTTTAATTTACCAATACTTGCTGTATCCATAACCACCATAGGGGCTGTATCCGGAG
TATCCACCATAACCATATCCACCATAAGAAACGGGAGCGGCATAAGCTTTCGTGATGATT
GGAGCGCTGTAGGTCTTAATAGCACTAACTCCCAAACCTAATCCACCATGGTATCCACCA
TATCCGCCGTATCCACCATATCCACTGTATCcACcGTAACCCAAACCATGATATCCTCCG
TATGAAACACTTGGATATCCATGATATCCATAACTAACCGGGGCGGCAACTACTGGAGCA
GCTACAATAGGAGTTGAATATCCAATTCCATGGCCGACACCTAAACCAACTCCACCATAT
CCGTAACCTCCAAGAATACCCCGTTTTTCTTTGGCGGGAGCTGCGTCTTCAGCTAGTGAA
GCCCCAATAATGGCAAGTACAACAATCAAGAATTTCATTTTTTTtAATTTACAAAAAaTT
TCTTTTtGTAGTCACAAAGAACTGAATACTTTAAGACACACTGTGGTAGTGTTGTGTTAA
ATCGTTGCAAAAaGGTTCTTATATACCCAGAAAAACAGGAGGGATAGTGGTTGGGCTGgg
TTTTTCACGCGATGTGTAAAATTCATAaaCAAGAAGTGGACCGCGTGTGTATGcc
>contig00069  length=178   numreads=12
CTCTTTTTGTGATCGACGACGTTCGGAATTGCTGAAACAAATGTTCTTGAGATACACTGT
CACGCGATAATTGACCGGgAGCGCAACTGTCAAAACGTCAAATAAACGTTCTTGGACGCG
GCGGCGTGACAACACAGTAAAACACTGCTGACACTGTTGCAGTACGGCGTCTAGCTAg
>contig00070  length=1103   numreads=14
aaCGGTTTTTGCTCGGATGAGTAGCGATaCAAAagCAAcAGTTAGTTTtGGAATTACAAA
ATTtGGGgTACTTtGTTGCAATGTGTGGTGATGGTACAAACGATTGCGGTGCTTtAAAAG
CGGCTCACGTTGGAATAAGCCTCTCAGAAGCCGATGCGAGCGTAGCATCACCATTTACAA
GTAAAACTCCAAATATATCCTGCGTACAAGAagTAATTAAAGAAGGAAGGGCGGCTTTaG
TAACAAGTTTTGGTGTTTTtAAATTTATGTTATGTTATAGCTTAACTGAAGTGATATCGG
TGATAATCTTGTATGGTATCGATTCAAATTTAACCTCATTaCAATTTTTATTCATCGATA
TCTGcTtGGTTTTAAATTTTGCTTCTTTGTTTGGTTACACTAAAGCGTACGAGAAAGAAT
TAGCAACGAAACCACCTTGCATATCACTTCTAAGCTTCATTCCATTAATGTCGTTGATTA
TCCACACGATTTTagTCGTtATTTTTCAAACTACGTCGTACTTCGTTATCCAATTGTACG
ATTTTtATGAACCTTTCgTTTtGgaTACGGAAAAaTTAAACTATTTCGCTTCGTTTGAAA
ATTACGCCGTTTtCTCAATATCTTtATTtCAATACATAATAACGGCCAtcGTATTTTCGA
AGGGTAAACCGTACAGAAAACcTTTAATTTCAAATTATTACTTACTAATAAGTTTGGTTt
tGATGACGGTTATTTGTTCTTACATGGTTttGTGGCCGGCGAATTGGATAATTAACGTTT
TAGAAATGAAAATACCCCCAAaTGTTTATCCGGGATTCGTTATTCTTTtATTGGggTTAA
TTAATTTTGGGgTTGCAATGATTTTTGAGGATATCGTAGTCGATCGATTCTTTGCCAATA
AAATACGACCCGTTTTGATTAAAAACAAACCTTTGCATTTAGAGATTAGGGaTAATTTGA
CGTGTATGGGGTGGATTGGAAAaGAAAATGTTAATGTTTATATTGGAACGGATACTGAAA
aTTGTTATTATAACAAAGCtttcgtcgaagagaaaattgtagtttaaataaataattttt
ttaatgattgataaattgactta
>contig00071  length=1856   numreads=322
CTTTTGACGATCAGTTTGGCTGATTGTTCCACTTGTCCTGCTGAAGATGTGGCGCGACAC
GTGAACAACCCAGAATCCTCCTCATAAGTACTCGAAATCAGTAGAACTGCGTTGTTGCCT
TCATGAATCATCTGGAAATCTGGTGATTCCGGAATTAAAAATCCATCCCTCAACCATTGG
ATCGTTGGTCGTGGTTTGCCAGAAACACTGGTTTTAAATTGTGCCGGACTACCTTCAGGT
ACAATAACATCCTTCATTTTGGTTAATGAAGGTGGTACCTCTTGACTTTCGgCGGCTGTA
ACCTTTAAGGTTCCTTGAGTAGTTATGGTGCCAGCTGGGTTAGTTGCAACACATTTGTAG
ACTCCTTCGTCTTCAGGGAACGCTTCAGTAATTTTTAATGTGCATGTATCACCATCCTTC
AACATTTGGAAATATTTTGATGGTTTAATAACTTTATCTCCTTTCTGCCATTTGATGATA
GGAGTTGGCTTTCCACTGATTTTACATCTGAATGAAACAGCTTGGCCTTCACGGACAGTT
TGATTTTTGAGCGCATCTACAATCGCTGGAGCTTTTTCTGCTCCTGGAGTTGTTGGTTTT
GATGTTTTTGTCGGTGAAGCTGGTGGATTTACGACACATTCAGCTTCACAACGAGCTTCT
CCTGCTTTGTTGATGGCAACGCACTCATATTTACCTGAATCGTCAGGAACGACTTCAATA
ATTAGTAAGGTATAGACCTCATCTTCTTCTAACGTTTTGTAACGCATATCTGATGGAAGA
ATTTTCTTTCCACCTTTCAACCAATAGACATCAATTGGTTTGGTTCCGTTGATTCTGGCG
TCAAATCTAACTAATTGGCCGGTGTTAGCGGTAGCGTTTTGGGCGGTGGTCACAAAGCTA
GGAGGAACATTTCCTGTTCTTCCAGCTCTTCTTCGTTCTTGTACGACCAAATTTGCACTG
CATTTTGCAGTTCCACCGCGATTTTCAGCAATTACACTGAATACGCCAGAGTCTTCAACG
AAAACTTGTCTCATTGTTAAAATAGATTTCATGCTCATGGTATAAATTTTCAAATCAGGT
GAACTAGTTATGGGGAAATCTTCTCTGAACCATTTGATGGTTGGTAATGGATCGCCATCG
AACTCTACTTCAAATTTAGCTGGCTCGTTTTCGAATGCCCTAACAGGTTGGATTTTCTTT
GTAAAGAATGGTGGTTTCGACGGTAAAACTTGTTCTTGGACAAATCGTTCCTCGGCTCTT
CCTGAATGTtCGACGTCGGTTGTTTCAGTAGCTGTTATTTTTCTTGTGATTTCAGTGTCA
CCGACGGTTTCTCTTTGAGTTTGCTTTTGTTTGGTAACGTAACGCTCACGTCCGTGAACA
GCCGAAGCTGCTGGATCAGGTGGATAAGCACCAGTTTTAGAGTCTACTTCGTATTCAGTA
CTATGTTGCTTTGTTTCACGTAGTCCGGTTCTTTTCAGTTGTTGAGTGTACATATTAGAT
ACTTCTTCTTTCTGGTCCAATTTATTTTCGtATTTTTGAGCCATtCCTTTAGCGATGGTG
CTAGCTACGATTTTATCCCCGGGAATAGCAAATTGATGGTGTTGTTCCCTCAATTTAAGT
TCTCTCGTTACTTGTTCATTTTCTAATTCTTGAAGTTtGTTGTAGtATTCTTCACCTTTT
CTCTGTTTAACGCTGTTTTGCCAATCGGCTTCTGACCTTTCGAATAGTTTTGGATGTATG
AACATAGCTGAGTGTCCGCTTTGCTGTAATGTTTGATGACGTTCGTCGAAGAATTTCTCG
AGTTCGGTTTCTTGTCTATCTTTCTGATATTGTTGGAGTTCGATATCGTACCACGG
>contig00072  length=1301   numreads=363
TCGAAAGATTTCCTAAACCCTCCCCGGCCGCCACCTTCACCATCAAATGAGTTCCTGAAC
CCTCCCCCACCGCGCCCTCCACGACCTCCTCTGAAATCGCCACCTCCACGACCACCCCTA
AAATCGCCACCACCGCGTCCACCCCTTCCTCTAAAACCACCTCTTCCGCGACCGCCGCCT
CTTTCGCCATCGAAAGATCTATTAAAaCCTCCTCGACTGTAGCGGCTATTCGAACTAAAC
TCGCCTTCGGTGGTTTCGCTTTCATCCATCTGATTTCCATTTGTAAAACTCATATTTTTC
TGTTTTTtCACCAAAGGTATCGATTCTGTCGTATCTTGCTCATCATCAGCTTTACGTTTC
TTCACTTCCTTCGGTTTCTCATCTTCATCATCATCTGATTCTTCAGAAGATGATTCTTTA
TTAGCAGCAAccttttGGTGCTGGTGTGGATGGAGcAGattttttaactactttagtttc
ttnttcatcgctatcatcttcctcagaCGAtgaagattcttcttttttAgtaattttAGC
GtttGcttttaTTGTAggtacAGGtttCGATggtgtttaggtttttcatcttcctCACTG
CTATCATCAGAGCTGTCTTCTTCTTCtttCtttttttGTGCTACAACaGGTTTTGCaGgA
GTTTTTTAGTAACTTCTTCTTCAGATGAACTATCATCGCTACTGCTTTCTTTTTtAGCTT
TAGCTATGGGTGTAGCTTTAGCAGCTGGTTTGACTAAGGCAGGTTTTTtCTTAGCCGGTT
CATCTTCATCACTATCAGATTCAGAGTCTGATGATTCTTGTTTCTTTTGTGGTGTGGGTT
TAGGTGCTTGTTTAATTGGTTTTTTGACTGGTTCTTCTTCTTCAGAGCTTGAATCTTCcG
AGTCATCTTTTTTGCTGGTTGTTTTTGTGgTACTACAGGTTTTTTAaCGGCGGTTGTTTT
ACTGTCTTCTTCTGAAGATGAATCTTCTGATGAAGAGTCAGGCTTCTTTTGCACGGGTGC
TTTAACTGTAGTAATTGTTTTAGCTGGAGGcTTAGTTTCTTCTTCTGATGAGTCATCAGA
AGAACTTTCTTTTTtCTTTGTTACTGTTTTACTAGGAGGCGTTTTAGCTGTTATTTTAGG
AGGAACcTTAACAGTTTCTTCTTCACTGTCGGAATCATCCGATGATGATTCTTTTTtCTT
AATcGGAGCTTTCTTTGGAGGTGCAACAACTTTTTTACTTTTATCATCTGAAGAATCCTC
TTCAGAACTTGAAGATTCCTTTTTCTTTTTAGGTTGCTCTA
>contig00073  length=1639   numreads=855
TATAAAGGGTTAAACAAAATAAAAaTTGTTTGAAAACAAAaTTAAACACATTAAAACAAC
ACTATTCGTCGTTTTCCTGAACCTTCttcttcttCTTTTtCTTTTtGGGTGGTTCCTGAA
CGATATCTTCTTCCATACCATTCTCTTGACCATTTCCATTACTTTGATCAAGCACTTCAG
CTTTCCTCTTCTTCTTTTTCTTTTCAGTTTTTGTAGATTGTACTTTATCgAATTCTTCAA
TAGCTTCCTTCATAACTTCAATATTTTtCTTTGGAATATCTCCAGTTTCAAAGAATTTTA
ATCTATCTTCAACTTGCTGACGAAGTTTTTCCCCAAATATATTCGACATTTGTTCAGCAA
AACAATCAATTCTAGACGCTATTGAACACTTATTTGCAAGATACCGCGAAATTCTACCTT
TATTTTTtGCCCCAGCTCTACCAATAAAcGTGGAATGGAATAAAAGTCCGTATTTAGGCG
TGTTTCCGCGAGTTTTTAAGGCTCTAAATAAAGCCTTTTCTGCACCTAAAATCTGGACTG
TTGAAGCTGGATATTTTGCTAAGTTTGTAAGAGAACCGGCGTGTGAAATTAATCTTGCAC
CGACTTGATCGCCAACTAAAGAAGCTAAaTTTGGCGCAACATCACTCATTTTTTTACGAA
GATATTCCCCAAGTTCTTTGCGATAATCCGCCAAGGAAACAACTTTTCCAGCAAACATTT
CTATATTTAATAAGTCAATTGGACTTATATCCATACCCATACTCGATCGAGAAGCTTCtA
AAATAGCTTGAGCTTTCCCGGAATCCATCGTAATTGCTTCTAACCCCTCTAAATGTTCTT
CAGTTAACTCTTTACGGTTTTTAATAAACTGAGCTAATCTAGCATAAGTATAATTTTCAG
GAACAATTTTAAATAATTCTGGGAAATGATATGAATACCATTCCCTAATTCTCATAGCAA
ATGTATTTATATCTTTATCCAATTGATCCAACAATGCGATTGATTGTATTATCATGTTAT
CAACACGATGTACATTAAATTTAACTTTAGCCCTTGAATATGAATGTCCCAAACCTAATC
GAGCAATCCCTGAACTTTTTGCAGTAAACCCTTTCACCATATTATGAAAATGCAACCTTA
TTCCTCTTACAACTTCAGGAACAACCCCAATATGTGTACAAGGAATGCCTAACGCCTCAG
TTATTGCAGCCCCCAATTTTGGATCGCTCACCCCAAGTGATGATTTATTTTTCTTACCAC
CTTTTGGGATGGTAATATCGAGAAATTGTTGAAGATCTTCAGTTAGTAAACCTTCAGAGA
TTGCATTGACATTCTCAAGGGCGGCAACGGCAGTTTTGAATGGAGAAAAACCAACCAATT
TAACAACACTGTTAAAACGACCTAAATCAGTCACCGCTTCTTCCAATTGGGGCAGAAACA
TTCCGATTTCTTCAAATTCTTGAACTTGGAATACGCCATAACCGGCTGCGTGTTCGTACA
GAACGTACAAATTAACCATTTTAACTTATCTTCGTCCTTAATTTGTAGTCAAATTAATAA
AATGGAACAATAAACAACATAAAAAGACACGAGTCTTCAAGATTTTGAAGGCTGGACGCC
ACTTTTACAATgCCGCCCC
>contig00074  length=113   numreads=6
aCACACTCCTTAGCGGATTTCGACTTCCATGACCACCGTCCTGCTGTCTTAATCAATCAA
CACCCTTTGTGGGATCTAGGTTAGCGCGCAGTTCGGCACCGTAACCCGGCTTT
>contig00075  length=658   numreads=17
CGTGTAAAATCCCATCAGCAGCGTTGAGGATCGTAAACCTTAAATTATGTAGTTTGCATT
GTCAAAGCCTGGGATAATCACACCTTAGGAGCACTATGGCCACTAAAAATTTTCACTAAA
ATAGTCCAAGCAAAATAAATTTtAAAAAaTCGGGTTTAAACAaTGCAAAAAACaGTCATC
ACATCCTGTCTTTTAAAACGATaTAAAAGCGTCGGTTTTTTtCAtGATTCGCATCGAGgT
GgACGTCAGAAATCTGTCAACACCACTCATTGTTTAGGAGCGGTATGaaaTTATGAGCAC
TgggTCAAGCTCCGGTAACAGcggTACCAACTTCAACGTGCGCGTTGAACATCCCTACTA
CTATCACGCAAATAATAACCCGTGTTTATTGTTTATTTTGTAATTCCGACAATTTCGTTA
CTAAAAGATTACCGAAAGATTCGCGAAATTTCGGGCTGATTACGTTTAATAATCCGTACG
GTGTTTCGTAGTATTCCGAGGTGGGTTCTTTATCGTATCGGGCTGATTTCCGCATACACG
AAATCCCAAGGCTGATAATTCCAGGCAGAAATCTTCTCCTTCAATCGTCCTGATGTTAAC
GTAAATTTTTTCGTTGGTGCTGACGATTTTTGATGAAATTGAAGCGGTTTCGACGTgg
>contig00076  length=158   numreads=5
AGTACTATCTGCCGAACCATGACTTAAAGATTTCATGTGATGACCACGAACTTGGTACTC
TGAGCTTCGAGGTCTGCATGGGGAAGTGCTTCGACTTGATGTTTTGCTACCCGATTGTTG
GCCAGATACGTGCAAACTGTCCATCGCACCTAGCCTTT
>contig00077  length=216   numreads=11
TTTTCCAtAcACGATTATGCGTCTTATCgTGTAtATTCATTtATCATAAaTtAATTGACG
GAAACTAAAGTAGTAATAGATTTATGTTAATACTAGTGAAGACACTtCAACTGTCACTAA
ATAAAATGCACGGAACATCCATATGACCTTGAGGTTGCGCGCGCAATCCGCCGCCACTTA
CGTCATGAAACACTCCCACTCTTGCCCCTCGTCAAC
>contig00078  length=163   numreads=5
AAaCACCGTTTGCGTTTGCTAACGGAAAAaTcatACGATTGATAAAaTGGCcgCCGTTTA
CCAAaCACGTTtGAAGTTAGcGTTGCGTTCACCAGAAATGTTGCCAACAGTTtGGTCtcc
GTTTGCAAACaTTGACAGTTGGTAAaCGCGCCCaaTATTATTA
>contig00079  length=1334   numreads=61
gACGTTTCACTGTCAGATTAAGtAAATTATTTTTtAGGTTACATCAAAACAAATTCGATT
ATAAAGGAATTTTTCGAAAAAGAATGGCTCATGTACAATATATGGATGAATTAATTAAGG
AATATCTACTCTATAGAGGTTTTACGGCTACTGTTAAAGCTTTTGATAATGATTTAAAGg
CTGATAAAGAAAAGGGGTTCCGTGTGGATAAAATAACAGATCATATTGTTCATTTAATTA
ATAATTATGATTTGAATTCGCTGAGGGATTTGTGGGtGCATTTAGATAATCAtATGTTCT
CAAAATTGGAGAGCAATTTCATCCCAGGcGTTAAGAAACTGGAAAACGCTGTTCTTAAAA
TGTATTTAGTAAATACCATTGTTAATAATAAACCAGAAAAGGTTACAGAGTTCTTTAGCA
AGATGACTAGTGAATTACAAAGTCGAGAAGAATGGAAAGAATGGTTTGTGTTGCCATATA
TAAAAAaTCCTGAGGAAAATCCAACATTTTCACTTTATTTTACTAAACATTGGCAAGATA
CTTTATTGGTGTCTTTACATAAcTTTTTAGCTTCCGTTTTTCAATATATGCCAACACCGA
CTTTAATGAGTTTCGAAGAAGACGCAAATAAAATAAATAAATTAGAAGCTAAAAACGATT
CATTAAAAAAAaCTTTAGCTCTTTTAATTGATAAAGGCCCCGAAGCTGTCGCTCCGTGTC
AAGTTGCTCCACCATCCCACGATATTTACGATGATTTTTATACAATAGCACAAGAAAACA
ATGCGGTTGAAAATCAAgCGAAAAGTTTAAAGAATTTGATACGGAATATAAGTAGCGGAT
CGAGCCCCATTTTGGGGAGAAAAGATGTTCATGGCGGgAAAAaGCGATTAGGATCGATCT
CGGGAAAAAGTGGTAAAAGTCAAACTTCGCAATTTGAAACATAAAATATACATATTTATT
TACGAAAAATACTTTTTtAATATTCATAATAGTAAATAGGAAGAACTAAAATGTATTTAC
ATAAAAAATTATCTTAAAATTGGCCAAGAATTAATAAAATTGCACCGTAATTAAAATTAA
CAACAAGAAATTGGCATAGGTTTTAATCGAATTcAATTTTtGCCTTCATTTTTAATGTTT
TAAATCAAATATTTCAATGAGCAACGGTTCAACTTCAGAAGGATTTACATTTAAATAACA
ACTAACAACCTCTTCATTTAATTTATGAAGTTCAGATATTTTTtGTATTAGTTTtAAAAA
CGTCGATTTTGCTTCACAACCCGGAAATGTACTTTCTAGATATCTTCTTAAAAGGTAATA
ATAGGAATTCTGTt
>contig00080  length=1023   numreads=333
GATGCTTTGTTCCCATTCTGCGAGCTTTTCACTCTTTTTAACTGGTTCAAGTGGAACATA
TTTAGCCGGCGGAATATCTTTtAATAATTGTTTGGCTTTTTGAATAATTTCTCTTCGTTT
TATATTGATAGATCTTTCCTCGACGTTTTTCTTTTCTGTTAATTTTTtAACaCGTTCTTT
TTCTTGCTCTATCGTGTCTTTTTCAAGTTGAACCGTCGACATATCATAAaCTTtCGTTTC
AGTTTGTACTTTTACTTTCGTTTCTTCGGGTGGAGGTGCCTCGGGAACtGGCAATTTCTT
CTTCGGGGCTTTTTCCCTTCTTTTAATACCTTCGGGTTCTTTAATTTCCCGCCTCGGTAC
TTTATACTCTGGAGGTTTCGGCCTTGGTTTTGGAGGTGGTTTAACCGGTTCTtCTTCCTC
CTCTTCTTCTTCGATTTCCTCCTCTTCATTaTCCGGTTGTGGTTCGGGTTCTGGAGGAGG
TGTTACGTAATTTGGATCGCGATCGGCTTCGGTTTCGGTGAATTGAAGCTCGCCGGATTC
TGTGATTGTTGATTCACCCGGTAAGAACATTGGTTTGTTGGGGTCATCGCCCATGACCAA
ACCGGGTAATAATGTTGCTTCGCCGTCCATCATAATCGTGAAACCGGGGGTGTATTCGAA
GTTACCCTCTTCGTTTTGGATGGTTTGACCCGGCATGAAAATATCACCTTCTTCGCCTTT
TACCATTTGGCCGGCGACGAAACGTTCTTTTCCGTTTGAGTTTAATGTTAAGGTGACGCC
GGAAACTTCGGCGATTTCGGTGAAATTACCGTCGGGCATTAATTTAACGCATTCTGGAAT
TTCACCCATCAATGGGAGTTTTTCTAAAACTTCGGGTCCGGCTGCCATAAGTTTTTCATT
GACGTTTTTGGTTTTAGCCATGTCGTCGACCTCCATGGCGATGGGTTCGTCTTCGACAGG
ATCTTTTACCTCGTCGACGATTTGTTTACAATCTTCCTCGAATTTGTCCCAATCCATATT
ATC
>contig00081  length=552   numreads=11
GgATCAAACATTTTTTTGACAAATTGAgAaCGTAaTTAAAAAAAacGAAAATCATGAGCG
TTCACAAAAGCTCAATAAAAAaGaGTTCtCCTCCGGGCGaTAaCAAAACCAACGAAAGAA
TAAAAGAGTTAATtGAGAAAACGACAAAAaTGAAaTTGGCCGCGGACGATCACCACAACA
AAGCGGAAAAGTACTTTCAACAGTTGCGGCAACGTTTGGATTCGAGCGGGGCTTTTTtAC
GTTCGGCTAAAAACGATAtcGAAAATATAAAGTTTTtATTTCAAAGGGATCATATCAGTA
AAATGAGcAGTCCCGAATATTTGGATAATATCGATAAAACGGATGAAGAAATCGAAGAGG
AAATTAAaCTCGTTCAAGAGAAATTAGGAAATTTACAAAACCGATTACAAACCCTTAACG
GACAAACAAAAAGTGAAACGAAAACGTTTGAAGAGGCGATTTCGAAAACGATAAGTGCTT
TAAGTGATGTTAGCGAAGGAAAATATGGGGACTAATAATCAAATTTTATTTATtATTTTT
ttAtaTACTCAC
>contig00082  length=144   numreads=68
CTAATGTAACGCTTTGTTCGGCTTTACCCCAAGCATTGGTGGCAACGCAAGTGTAAGTGC
CAGAATCCTCAGTTTTACAACCAAGGATTTCCAAGACAACCATTCCGAAAGCGTGAACAG
TTCGGAATCTGTGACTAGCTTCGA
>contig00083  length=483   numreads=6
tttAAATTGGATTGCGACAAAGATATGTTTTAAATAGATTGCGAATATTTTCAGCAGATT
CTTACTTTGGttGTGCTTGTttCCGGTTCTATTCTTTATATGTATCAATTTATTGTCTTC
TATAAGGTTTCAATAGATTAGGGAGAAGTTGATAGGCTTCATCACCTATGATAACATaGG
GgTACAGTGATGTATATTCCATGAaTTTTGCAGGGTGTTGCCTTAAGTGTTTATAAAgaT
GATGAAaTTCTcgAAACGTTATTGGTATTTATTACAATTTTTCTAGAGACATATGGTTTG
ATAACAACAGATGGCGCTTTTTTttAAtgACATTtATTtACAATTTtAATtAACTTATAG
GTACATATCGCTCCATTTATTATGAATTTCTTCATTTTCAAAGATAGTATACACTAACCC
ATTAAATAAATAATttCGGGCTTCTGCATTCTTTTTTGTTGATTTTAAATTTAAAATGAC
ACC
>contig00084  length=1009   numreads=382
ATTATCGTTCACAAGATCGGCCGTACTGGTACTGTGAACTCTCTGATGTTTTTTACTTTT
ATTTTTACTATTATTACTTTTCGATTTTTCTtttttGATATACTTTGCTGCAATTTTTtC
ACTTTCATCACTACTACTTGTACTTGTTGTAGAAGTACTAGTACAAGTACTCGTCGTTGA
TGTTGTACTTGTACTGCTACTACTCGATCTATATCTTCTCATCTTTTTAATATACCTTTT
CTTACGTTTTCGACGTTCCTCTGAATCCGAAGATGACGAAGAAGACAACGAAGAAGTAGA
CTCGGTTGACGATGAAGAAGTATAAATTCCTTTTCCtCGGCGTTTTTCGCGACGTTTTAA
ATCGCGTAGTTTCATTTTTCGTTTTCTTTTCTTTATTTTCACATCGATTATCGATATTTT
TGAATTACTACTAGCGCTTGGTTGAGGTTGAGTTTGTTGTCTATTGGTTTCAGTCTCTGG
ATAAACAGGCAACACGTCGTCATCGTCGGAAGAGTTTAATAAATCAACAATAACTGGGGT
TGGCTCTTGAATAATCACATCACTATCATTACTTGAATCTGAATTGATTTCGATCACTTC
AATTGTAGGCCTATGGAATGGGTTAACTGCGGCATTTGGTGCATTTCCGATAGTTTCGGC
ACTTGTCGTAGCTAAAATAGCCACATCATCGCTATCATCTGCACTACTAATGTTTTCATC
ACTAAGAACCGGTTGTGGAAAAGAAGTATAACAACTGTGGCGATCATAACCGACCATATC
ATAAGGAGAACGCATAAAGTTATAAAATTCGTGAATAAAATGATCAGTACGCGGTCCTAA
ATACGGATTTAAGAGATTCTTAAAGAAAAATCCTATTATATGATGCCGGTGAAGGTGTTG
AAGAATCGTATCAATGAGAGTCATAATTTGTTGTGTGTTTCCGGAAAGGAGAGCGTTTAA
TTCGCGATTTAACCATGGTGCTAATCGATTTATGGCCCCTGGGTGTTCT
>contig00085  length=859   numreads=268
ACCAATATTCTTGTTTATCTTGAGGATAATATGGGCAGTGAACTGCGTGAGAAATTTTTG
AACGACCTTCAAGAACTTTTTCACGTTTGTGAAGTTTTTCTTGGAATTTTTCCCACTCTT
GATCATCATCTTCAACGCTTGAACTTTTAACTTCTTCCTCAGAAGATCGATCATTATTAT
CACCTGTAGCGTCTGAATCCGAATTAGAATCATCGTCTTCTTCTTTTTTCTCTTCTTTAA
CCAcTTTCGTTTTCGTTGGAGCAACAGGCGATTCTTCCGGTTTGGAATGTTTACCAACtG
GTTTTTGTTGCTGCTtAGTTTTTTtATTACCCTTTTtATTAGtAGCTTTTTTttGTCTTT
GCCACGCGGGTCGTTTCACCATCAGAACTTCCGGCTCAATATCCCCGTTTTCTTTAGGTT
GTTCTACTTCCGGCTCATTCACTATATTTTTATCTTCGACGGTTTCGTCTCCAAATAAAC
TACTCATATCTCGTCGAATTAGCGTAACAGTAaCTGTTACAATCGCCCCGGTTGTTACTT
CAGTAGGATTTTCATCATCAATAACCTCACATTTTACTTGAAAATCAATATAAGGCATCC
GACCTAAAACTTTCATAACGTTTTCGTATTCTTCTTCAGAAAGGCTTCGTAAAATACTAC
GACGATCTTCGCCTTTTAACTGAGCAAACTGTTGAAGCGATTTAATTTGGCGTTTCTTTG
ACATGAAATGTTTTAGGTTGTCTTCTGTTATGTGGGGTAATTGTAAAAAtGGGGATTTAA
ATTCCCAGAGGGCTTGCAcgATCATTGGGCAAAGTTTCATACAATTTTCTATTGAATCGA
TTGAGGgTAAATGTTGTAC
>contig00086  length=1376   numreads=438
GTTtGTCTCTCTTTGTTGTAGTTTGTTATTTGCTTAATAAAGGAAAAAaTTAAAAGGGTT
GTAGAACATAAAATTAAAGATAAAAATAAAAAaGAACACTTGCTAACTTTGCTTATATGT
ACACCGGAGGAATGGATGAATGAAAAaTATGAACGATTTTTTtGTTTTTTTTtGTTTTGT
AATCTTAATCAACGATTTTCAACGAACGAACATGTGTTTTGTTGATGAGGATGAGCGAGC
GCGGAGAGATGATGAAGGCTTGGTGAGGTAACGGCTGAGGTGTGCCACCCCCGCATATTT
TTTtAAATATTATATTTAAAGGGGCGGCAACGCGCGATCGACGTCGTCACTCACTCACTC
ACTCCTTTTTAATCGTCTTCATCCTCGTCGACTTCCTCCTCCTCGTCTTCGTCTTCATCG
GGTTCGGGTATGGTTTGTTGTTGAACCGCCGGGTTGTTTTTCATCTTGTACGCCGTCATT
TCCTTTTCATAGCGGGCTTTATCCTTTTCAGCCATAGCTTCGTATCTGCCCTTAACTTCT
GGGTCGGCATCCGCCCACCTCCTGCCTAATTCCTTGGCGATGTCGCCGACGCCGTATTCA
GGATTAGCACCCTTAACTTTGCCGCGTTCATCGTTACAGAACCAGAAGAACGCAGACAGC
GAGCGTTTTGGCGCGTTCGGATCTTTCGGCATTTTCCTCTTCTTGCCGCGTTGCTTTTCA
CCCTTGGGAGGTGTGTACTTTTGCATTTCAGCATCGTAACGCTTCTTGTCCTTTTCAGCC
ATTTCATGGAAACGTTGCTTTTCTTTGTCTAACATGGTCTTCCATCTTTCGGCACATTTC
TTGCTGAATTCGGCGAATACAACATTTTCTTTCGGGTGTTTTTtCTTGTGTTCTTCACGG
CACGTCTGTACGAAAAAaGCGTAGGCGGTCATCCTGCCTCTCGGCTTCGCGTTAGCCTTT
CCACGCGGCATCCTGCCTTTTTCCTGCTGTTGCTGGTGCTGTTGCAGGCCCGCCAAAATC
TGCTGCTGTTGCAGCGGCTGGTTGTTTGGGTGGTGGTGGTGGTGGTTCTGCTGTACCTGC
TGCTGCGCCACCAACTGGTGTTGTTCCTGCTGGAGTTGAGCTTGCCTCGCCTGCGCCTCT
ACCACTTGCTGGTGAAGGTGCGCCTGAGCCTCCTGGTACTGCCGGTGTGCTTCCTGCTGT
CGCTGGACTGCTTCTTGTTGTTGCTGCTGTCGGTGCGCTTCCGCTACCACTTGTCTGTGC
GCTTCCGCTGCTGCTGCTGCTGCCGCTGCCGCCGCGTTTTGCTGTTGCTGCTGTTGTTGT
TGCTGTTGCTGCTGTCGCTGAGCATCCACTTGTtGCTGCTGaCgggcctcgaacaa
>contig00087  length=981   numreads=89
GAATTGATCGTAGGTATTGAGATATAATAAATTATTTGCGAATCTTGTTTACTAATTATT
TTAGGTATAAATTTTttATGGCACTTTAGATGTTTTttATCAAACATACTTTACAAACCA
TCATCATAAAATGAAATGAAAAGATGTTTAGATAATAAATTTTAAATTCTATAACATTTT
TCAGTTTTCAagATACAAAAATTATATTTTTTTtCAATTTTGATTTATTTTAGTTTTGAT
GATGGATTGCTACACAATATTTTATTCTTTTTTtAATcGTATCTTGTGTGTATAAAATGA
AATTATCCCAATGAAGCTCATCTATATTATTAAAAAaGTGGGAATTAAAACAAAACGTGA
AAAACACTACACTCTAACATTAGACACTAACTTTAATTATTTTTTACAATTGTATACGTA
TTTTTTtAGTATAAAAGAAGATTAAGGGTGAGTCAAAAAAACTCCTTCCCAGTATAATAT
AAAAATTGTCCAAATATTTCTTTAATTTTGCTTTTTTTTtACTCAACACAAAGATTTTTT
TtAATTTTAAGGAGAGTATTTCAACTATAAAAATGTTTTCACGTTGGACCTATTTGATAC
TCATCACCATAACATCATTATCAACCAATCTGGAGACATGTAAATAATTATAATAATAAA
AAaCATGATCTAAATTTGTTTCTTTTTTCCAAGTCCTTTTTAAATGTAGAGTAATAAATT
GGCAGTTTTGGCGTTTAATTTTGGTCAAACGGTGACACTGCCCGGAATGCTCCGGATTTG
TATTTTTATTACATTATTTTTtGTCTCTAACACGTTTCGTTCGGTTTCTAAACACAGAAA
AAaGTTCATTTATATGTATACAGAAGAACGTTTGCATGATGTTTGTTTTTCATGGTTTTA
TTCTTCTGCTGCCACTGGAGTCGCTTGTTCAGCTGCTTTGTCTCCATTTTCAGCCGCTGT
GACTGGTTCAGGAATAGTGGC
>contig00088  length=102   numreads=5
TAAAaTAaTAAATACAAAtACAGTGTAAGCCGGTTATAACGCACCCGGTTATAACGAACG
AACGTAATaGTTCCGAAAAaTGTCTCCATTTAACATAATCtt
>contig00089  length=595   numreads=131
ttGttCGtCGTTTTTTtttttAAttAAAtATttATTTATTTATTTTCGCGCaTCGAGACC
CCGATTGTCGTAgTTGTATATTGAGGTTCTGAGCGTGCGGATGTCCGATTTCTTTCTCGT
CCCAGTCGTTTACGACTTCGACGTTTTTGTGAATGTGCGGGAATAAACAATGTTTCTCAT
GGGATaCTTTTAAAAAAAaGCCATCCATAATATAAAGTGAACGGTATGATGGAACCGGAA
AGCAACGTTGAGAAGAAGGGTAACACCGAGTATCAACcGACGAAATGTCGGGTGACGAAG
CCTCCGCCGCCGAAACCGGCTGCAAATCCAATGCAATTCGTTAAGGTAGCGCCCTGTCCA
TTAATTCAAAAGGCTCAAGACCAGGTGAAAAAaTTCGAGGAGACCAAAATTGCACGGCAA
GAAGTGCGAGAAGAAGCGGAAGATTGGCAGCTGAACTTAGATAGTTGGAGGAACAACCGG
AGAAAACGTCAGGAGCACATCATCGAAAGGGTGGTCGAGGTGAAAAAGAATGAGCTGGAA
GACCACGATCGAGCCAAAAGGAAGAACAAGACGTTTAACGAGATGGTTGAAGAGC
>contig00090  length=878   numreads=68
aGCTCCAGACGATGAGAATCCTCCATCGGAAaTTCCTCCGTAGTCTCcACCGTGTCCTtG
CGATTGACTGGCAGCGGtAGCTTTTtCAGCGGCTTgagCGGCGTTAGATTGGGCAATTTG
AGCAGCGGATTGGgCTTGTTGAGCGGCGGCTTCGGTTGCTTGGAGATCTGATTGAGCAGC
TTGGAGTtGTTGTCCTAAAGAAGACAATCGTTGTTTGGCAGCGCCAACCATAGCTTGTTG
GGACCCTAATTCGGCAGCGGACTCTTCGGCGGCTTGTTGGGCGTGGGACGAAGCTCCTTG
AACTGCGTTAAGGGCGGCATTGATGGCGTTGACTTGTTGTTGGGCTTGTCTGGCGGCTTC
TTGGGCGGCAGCTGCGGCTCTTTGGGCTTGTTTTAATTGTTCGATTTCAGCTTGGAGTTG
TTGGTGAGCTTCAGCTACATCAGCTTCGAGTTTTTGGACCAAAATGTGTTTGCCAATCAA
AGCTGCTTGAGCAGTAGCTGCAGCTCCAGCGGCAGCTTGTGCCAAAGTACTCTTAGCTGC
AAAAGCGGCTTGTTTAGCGGCGGCGTGTTGGTTGATAACGGCATTGTTGGCTTGTTCAGA
AGCTCCTTGGGCAATGGTTTTTAATCCACTTCCAGCGGAAAATCCTTTTCCACCACCACC
ACCTCCGTAACCACCATGTCCTCCATCATCAAGAGAAATTGACTGGTAATGTCCACCGGC
GGCTGGTTTGCTATCTTCGACGACTACTCGCCTCTTTACGTTACCGGAAGAAGCAACCGC
AAAGGCGCAAGCAATAACAATCAGAGATTTGAACATTTTtGAAAATTCGATGTATTTCTT
AGTCACTACACTGGATGATGATGTGATCTGCTACTGCc
>contig00091  length=161   numreads=59
AAGACGAAAGTGTTGACACTCAAAGTGGGACATCAAATTTATTCTCAAACGTTtATCAAA
GAACTTATCCGTTTAATACGCCCAGCcTTTTAAGACCTTTGTTCCATTATCATCTGCCAT
TAAGTGTTGGGTCAACGGAATCATCTGCTGATTTGTTGAGG
>contig00092  length=134   numreads=3
tATAAAAaaTTATCTTTtATCGTTAAtatGAACAGGTGTATTtcAAGGAtgTTCAATGTA
TcTTAGATTGAACCGAATATGTTACTGATAAATACATTTTCTAATTTATACACTAATATG
ATTTTtATTTGATT
>contig00093  length=677   numreads=298
ATAATACGAAACATTTTtATTTAAATCCATAGTTTGTACATAGCTTTTTtAAGAAAACAT
TACTCTTAATGTAGAATAAATGAAAACAGCAAATCTAAAAAATTATGTACACAGTAAGTT
TTTAAACTTATTCTTACAGCTCTATTTTTTAAGGTGAGTAACAAACAACTGGTTTCAAGG
TTAATTAATCTTTAAATAATCCTAACTTTTAATCATAACAGATCCCTTAAAACCTTAACA
ATCCATAGAaTaGAATGGAATGAGGAAAAAaTGAAATTTTTTtAAGTTGAGGATAAGATG
AGGAGGTATTTGTTTATTTATCTTATAATTAATAGTGATCAATAAGGATGGGACTAAAAA
GGAAGAATCAGTCTTAAGCCACAAAATCAAGGGGTCTATTAAACCCACCTTTACGGTTCA
TGTACTGTCTATACTTTCGTTTTAGTATAACGTGAACATCGCCGACGTCATTCCCTTCGA
CCTTCTTTCCCTTGGTACTATCGAAACTGCAAAAACCCATCATCTTCATCATTTCCTGTT
CGTCGGGGCTTTTCCCTTCCAGATCCGCGGCGGTTACAACGGGCCTCTCGGGGAGTCCTC
CCTTCGATGACGATTTCTTCTCGGTCGATCGCGATCTCGACCTCGAGTACCTTCTATAAA
CGTCTCTGTCGTTCGAG
>contig00094  length=367   numreads=44
AGTAGCTGTTGAATCGCACGTAGAAACGAAAGAAGCCACTCTCTCCTCAGATTATATAAT
GATGAGTGACTCCACTTACGTAAGCCATTCTTCATTTAGTACAGATTATGGTTCTGGTGA
TTATGAATACACAAAGTCAACAACCGGAGATTTAGGATCGACAGCTTTCGATACAAGCAT
ATCTGAAGGTTCTGGAGATGACACAACTTACTTTAAATCTTCTGCAGGATTcACCGGTAC
AACAGAATTTGAAGGAAGCGGTAGCGTATTTACGGATGTTAGCGAAGCATTGACGACAAC
TCTTAGTTGGGAAATCACGACCGTTGAACCAGAGGGCGTTTCTGAAATCAGCACGGAAAA
GAAACCA
>contig00095  length=742   numreads=260
GTATGATAAATATGTAAATAAAACAATTTCTTTTTCATTTCAAAATCAAATCCCGATTTT
AATCTTTCTTTCAATAACTCTCTTTTTTCATCAATAATCTTAAACATcTCTAAATCAATT
TTATCAACTAAATGCGAAGTCCTTCTGTGATTGCTTAAAGCTCCTTGATGATTAGGAGCA
TAAGTTAAAGCTCGTAAATATAGTTCGTCAGCGGaGACAACGTCTTCGTGAGTTTCTTCT
AAATACTGTCCATAATGGATTAAAACTTCTGGGTTGTCAGGGGCCATGGCAGCTGCATGT
TCAAATAATTTCAACGCTTTATCTAATTTACCCGATTTTCGGTAAGCTTGGGCaGCCTTT
AAACAGTGTTCCACCTCGGAGTCTCTCGTCTGTGGACGACGTCGCTGATGTAAAAAAGCT
GGTTGTTCAAAGATGACTTCATCCGCAAAGGATTTTACGTCACTCAGGATTAAATCCGTG
AAAAGAGGTTCGTGTAATTTTCCTGTTTGATGACTTTTTTTtGAGTTGAGGAGATAATAT
TGTAGTATCGTCAACAAAATACAAATAACGCAAAGTATTATTGATGAAACTATTGTCGTT
ATATGCATTTCATACGTTAGAGTTGCTTGTTAACTGATTTTTGTCGAGCATCATACATTT
TATCGGTTGGAATTTTTAAAGTACACGTATACGAAATTTGTTGGTTATCCATGTTATTTT
tGACTTTGACATATCTTAAAAT
>contig00096  length=351   numreads=16
AAAAAaGAGGAGTAAGTGGAATTAAAaTCTAAAAAACTGAAAATAAAAGGAGGTTAAAAT
GGGAAAAGTAAAGAGGATAATTGCATTAATGGGAACGTTaGCACGACGGCGACATTTCGT
ATTATTCAGATGTTACCTAAAAaCTAGATCTTTTTtGGATTTGATAAACTCTTAAaTTGA
AGAAGCGAAaTTTCgTGATtATGTTACTTGGATCTCCTCCAACTCATATTGATTCCATAC
AATTTAAaCTCCCTCTTCCGGTGAATAATGCAACTTGAGTTTACTTACTCAGCAAAAATG
CTTGTTCGCTTTAATAATGTTTACAGCAAAAaCATTACATTGTGTACTTAC
>contig00097  length=329   numreads=59
TttGAGGTTAGgTtCTTAGCTGTTCCGTTTTTTGACACGTATGTCTCGTTCATGAAGATC
TCGAAGTAAAGTTATAATGGGAGGGCAAAAATTCCAATACGATGAGAGTGGAGGAACGTT
CTTCTATTTCCTTCTTTCGTTTTTAGCCCTTATTTTGTTACCCGCTACATTTTATTACTG
GCCAAGAAAAAAGAAGGAAGATCCAGAAAAAGAGAATAAAGAATGTCATTGCGAAGGTTG
TACCACAAAACGAAAACATCTAAAAGAAGCGGAACCATGGCGCGGTCCAAAGAACTTTTT
TGTTAAATTTATAATCGTGTTAGGTTGGG
>contig00098  length=641   numreads=164
GATTCGTTTAGTGGAATTGATGCGGCGAAAATTGTTTTCGCATTCGGCTTCCTGGTCGCC
GTCAACTTGATCTTCAGgAGgAGgTGGGGgTGGTTTCACCTTGGGCGGTTCGAGTTTAGT
AGCAGGATTCATGAagTCTAAATTTCCACTCAAATCGACGTTTTCATAGATGATTTGTGG
CGGTTTGGGTTCTAATTGCGGTTTTATTATTTTAAGGGGTGGTAAGGCGTTTTTGATTTC
GAGTGTAATAAATTCCTCGATGATTGTCTTTAAATTTTCGAAGGAAGAAGACGGATTTTG
GTTACCGATTAGATTATCTACAGTTTGTTGGGGTGCGCTTTGGTACGTTTCGGCTTCTTT
GGATTCGTCTAGTTCGTTCGGTTCATTCACCTCCGGGTGGTTTTCTGTTTCTTTGACAAC
ACTTAATTGTTCGATGCATTTAGGTATTGTCTCGATTTCCTCGCACTGCTCATCAGATTG
GCTCACCGAGCAAGAAACGTCGGACGTTTGAATCCCGCTATCTTCTCTATCTGACGACAT
CGTCATTAGATCGGTGGAGGAAGTGGATGGGGCGTAGTTGGAGGGCGTTATGCTGTTGTA
GTCGTCTAAATCGGGTAGGGCTTTTTCACACATCAAATCTT
>contig00099  length=269   numreads=11
CCTtAAGTTTGGATCAGCTCTTGGTTCTACTTGAGCATCTAGGTAGACGTGTTGTCCTTC
AGTTAAGGTATCGTAGCTTTTGAGGTGAGTAGTAAATACAGGTGGTTGTTGTGGTgTTGT
ATCtATGAACATTTCTGGTACTTTGTTCATTTCAGCTTCTTTCTGTTGAATCTTCTCCCA
TGCATCGGGATGTAAAGCTTCAGTAGAAATTGTTGATTTGGCTTTAaCTTTCATGGAAAT
TGAAGACACAGCTTCTCCAGATTTATTGA
>contig00100  length=501   numreads=17
CAATCACCGCCATCCTTTTCTACCTCACACAATCTCTCTAATGAAATGCGAATACACTCT
AACGACTTACTACCGCCAACGGCAAACGTTTTATCGTCAAAAAGTAAAACATTGCCTCCC
CCGGACGTTGCGCCTCCCTTACCCAAACGAAACCGTCCCAGTTCCGCTACTTACCGTAAA
ACATCCACACAATACGCCAACGGATTAATGATTAATACCAGCAACAACAACAACGGCCAA
CAATTAAATAACAGAACCGTTTCGGGCGTTAATATTAGTAACACCACTAATATTATCGGT
GGTGATAGCAATTTTAATCAGAGAAGGGATAGATTTTtCAATAATCAAGACACTCCACCT
CCTCTtCCACCGAGAAATCTCCCGCAACCTCGTCCTGCAATGCCAATGTCCTTGGAAAAC
GATTtGGAGGCCGCTAACTCGATAAGTAAACAAATGTCGTATCCTCTCGTGGCAACATGT
GCGACTATTATAAATAGCTAT
>contig00101  length=298   numreads=25
ATAACGTAAACAAGGGGGTGAAACTCCTGTGTCGTCATCAATTGTTGATTTAGTGGATCG
TCGGCGTTTTCTTTTTGATGGCCTAAAAaCTTTCTCCACTTCTTTGTCAATGTACGGGGT
GTTTCTATCACTCGAATAATCATAATCAATTTCACACGGAGTTGAATGCATTGGTTTTAA
TAAATCAGATACACCACCATCTTCCATTGAATCCCCATCATCAAAATTTAATTTATCTAA
GTTGTGTAAGAAgAgTTTGTAAGCTGCTGAAAAGCTTACGTAAGAATCTGAGTTAACT
>contig00102  length=580   numreads=24
GATGAAGACGGCCGATTATTAAACAAACGTACCAGATCAGTTTCAAGGTTATTAAACGCG
ATGCAAGAAGACGTCGATTGTGGCGCAAAAGAAAaGGAAAATTTCGAAAGAGATCACGTT
TCCCATCACGAATTATTAGCGAAATACTTTTGTTGTGAGTGTAGATCGGATCGATTTACA
tCCTTAGATTTCGTACATCATAAAGCTTCAGAAGAAATGACGTCTTTTtAtCGTATTGAT
TATAATGATCATCCAAATAACAATTCAAAGCAGGTTACAACAGGAGATTTTCATGTAAAA
GTTTTGATACAAAAAGGAAAaTTAATGATAGCCCAATTTTAAGATTTCAAGAGTCTCCTG
AAGTTATTACACCTTCATTAAACACAAGTTTATCTCAAAGTAGTCAACAATCCGACGTGG
AGGATTCAGAATTAGATACAGGACAAGAAAATTCTTCAATAACAAGCGAAAAAaatGAaa
CAAATAATTCAAGTATCACAAGTaGTGAAGATGACATACATAGATATAATGAAaaTTGaG
CTTGaTGATAAaaTGTGAAGAAGATAATATCaTTGCTGaa
>contig00103  length=163   numreads=14
TCTAATTCCGCTCTATGTTGAGCGATTAACACTTCAATTTTCTGTTGCGAATCCTGtGCC
ATTTTCTCTTTAACCCACTCTAACGAGGCTCGAaGAGTACAAATTTCTGCAAGATAAGCT
GTTTCGGCTTCTTTTAACTTGCTACCGTTTTCTTCTTTTAATC
>contig00104  length=481   numreads=95
GCTAACTATAACAGGCGGATATCCCGaCcTCAAtAATATTAAaTtCATAATTAATCGACT
TGTGCGTCCGTTACCGTCCGTAAACGGATGAATATCAACTAATTTGTAATGAGCTAACGC
CGCATAACGTACAGGATGCATATTGTGCGCTTCCTCGGAATTTAGCCAATCAACATACGA
ATGCATTAGTTCGTTCAATTTTTCGGGGGGTGGTGGCATGTGTCCACCTACGAAGACTTG
TTGATTACGGAAGTAACCTGCCTCTAATGGATCAGTATGACCCATAACGCGTTTATGTAT
TTCTAACAATTCGCGAATCGTTATTGTATCGGTTGTTGTTAGAATTTTTATATAACGGAG
AGCCATTTCTAAACCTAAAATTTCGTTATGTTCATGTATTGTCTTTCCTGCAATCACCAT
TCCTGTTTCTAAAAGATATTGAAGTTCTGGTACAGTCATTGTGTTACCTTCTATTCCTAC
C
>contig00105  length=261   numreads=70
ACTTTTTTtGGGTTCTTTCTTTTTAAGGTTCCTGTTCTAAAAGGGGATTTATAACTGCTT
AACGTCCATATTAATTAGATCGACCGCTGTTACAAGCGAGGAAGCGAGGAATTCGGAAAG
CGAAGTTCCTCCTTCTTAcTTCCGCTTGTCTCGTTCCTTTTCGGTTGCAAAAAAGTTCGT
GCAAAGCACGATATCTTGTAGTGTCACTTTTTACTATTATGTTTTGACCGCGAACCAAAA
AAGTTTTCAGTTTTCAGGTTT
>contig00106  length=1089   numreads=436
aGAAGGCCTTTGGACATAGAGTAGCGCAAAAaGATTATTTAAAAAaTTTACGCAAATTtA
TCATTAGAAATtACATTTATTACGGTAGTAAGTAAGTAATAGtGTTTTtCGATTAAGAGT
GCATCCGTTAAAACGTTGTTTTTCGGCTATCGATCGATTATTTTATTGATTACTCGGTCT
CTATTTATTtTTTTTTTTGTtGATTTTtCTTTTtCTTTAGCGAATCGCGGCAATAATAAC
AACGACACAATTAATTTTTAATTAATAGAGAGAGTTAGTAGAATCGGTTAATGAAGTGTG
TTTTGTAGTTTTAGTTAATTAAACACATCGCCCGCGTTTTAGACACCAAATAGAGTCCGA
TGATAATGTTTTGTTTCTATATTGTACAATCTACAACGAACATCTATAATACATTAGTGG
CGCGAATTGCACAGCAAGAGAAACTACTGTTTTAGTTTCAATGAGTCGATGTATTTGGCA
ATTTGCGCCGTCATAATGACAGAGAATGTGTTATGTAGTGGTAGGTTTATGTGGGCTGAT
TTTTTTTtGGTATAAAGTAGATTTCGGGAAATGAGATTTTGAAGGGATACATTTTACCCA
CTTTTTTtGTTAGGTATTATTCTTGCTTTTAATGGGGTGTATACATATTATGTTATTTTT
GTaTTATTTTGTATGTTTTTGGGGGGAGAATGATGACACTTTTTTTATGAAATAACTAAT
GAAGTACTTCGAAATCTGCTTTTATGCGATTTTTAATGACGACGTCATCATCTACTGGCG
ATTGCGACGTTGAGTTTTACCTTTACCTTTTGTCGGTTTGGATCCGTTACATTTTTTCGT
AATTTGCCTGTTTTGTTCGCACGATGGGTCACTGTTCGGTTTCAATTTGTCCTTTCTGCT
CATCTGATTTTGAACGCATTCGCCCCAAGCTCCACGCTCGTATCGACAAGCTTTCCTGCA
TTTTTTCTGCATCGTCTTCGTCGGCTCGCACGTCTTCTGATCACCCTTTTTAAGAGTAAG
TGTCCTCGACCGCATGTTCGTCTTCTGGTCGCACTCGGACCAGTCTCCTTTCGTGTATCG
ACATTGTTT
>contig00107  length=654   numreads=32
GTCGATGTAAGTGATATGCCAGGTCCCCCACCTCCATATGAACCTAAAAAaGAAGAAAAC
TCAGTTGAAAAACAAGAaAAcGTTGATGTTCCTCAAATTCCGGTTGAAAATGAAGAACCT
GAACAACTTATAACAGCTGGTAGCTTAGAAGAAGCCCTCCAACAACGATTAGAGGTTTAT
AAAAaCAAGAAGATtCAGCAAAAGAACAAGGAAATTCAAGTAAAGCTCGGCGAATGGGAA
GAATTGTaaaaCAATTTGAACAGGCAATTAAATCACATAAAAGCGGAAAACCCGTTCCAT
TGGATGAGTTGCCTAATCCACCGGTTATGCCCCATTAATTGATCCAAAACCTCAACCTAA
ATTACCCGAAAACGAACCGAAACCTACCCCGAAAAAAGAAGAAGAAAATAAAATCGTTGT
TACCCCAAAAAAACATCAAACAACCAGAGCTGAAAAACAATTAAAATTTCTTCTCGCCCA
ACAAAAAGAATTTAAATTAGCGGCGATTAACGCTAAGAAAAAAGGGGAAGTCGATCAAGC
CAaaGAATaTCTTCGGGCGGCGAaaGGTTTTGTCCGTTAATTGAAGCGTCTCAAGGTGGT
TTAcccGTAGATATaaGTTCtttgCCACTTCCGCCTTCAGCTCGTTCTAaaTTa
>contig00108  length=521   numreads=24
cGTTAATACACGtcAAATCTTTTTCTTGCTCCGCAATgaCTTGTTTTAGGTCAGAAATTT
GATTTAAATCTTCTTGTCTAGATTCTCTCCGTTCGTATCTCGATCGAACTTCCTCAAATA
ATTTGGTTAAaCACTCGCATTTtCTTTGTAAATGATCTaTCGTCGTATTCGATTGCTTTT
TAATCTGCATAACGTTACTTTCGTATTGGTTCTTAtCGGATTCGTGTTGCTGTTGGAGCT
CGGCGATTTCTTTTtGAaGATTtCTTATCGTGCAATTGAGAACTTGAACGCCACCTTCCA
AAGTATCCACGTTATTCTGCAAATCATCCACaGCCGAATTTTTGCTGCTTATTTCATTTT
TtAAGGCATCTATCGATTTTAACAGTTCGATTTCTCTCGATTCATGCGATTTTTGTTGTG
CGTAGAATTGTTCTTCCAATCGATTGTACTTATCAACGTATTCATCTTCGACTAATTTGA
TGGCCTCACTTTTCTGATGAATTAAATTTGCCCATTGAGTA
>contig00109  length=249   numreads=6
AAAatAAAAAAAaaGTGCGGAAAAGTGTaGAACATAGCGAAAAAtcATTTTAATgcTtCG
ACTGAATCCTAGATATTGGTAATAAACGACTgAAaTCTGCTTGGAaAGAGGAAATACTAT
TTCGAAAGTTACCTACTGGTTCTAAAATGCTAGATACTGCAGAAAAAGACCACAACTTAC
TTGGAAAAGACTAGATACTGTTTTCAAAGTAATACCcATTGCTACCAGAACGCTAAACAC
TGCTGTCAG
>contig00110  length=353   numreads=172
gCTGCTTACACAAaTGATTTAATATAACAATCATTaCAAAAaaTTGTAAAATATTTGTTT
ACAAAAaaGTAGATTTTAAATTTAAATCAAGGCAGAAACACCGCATTTTTTGGTACGTAT
TTTAAATATTTTTTAAAAGCGTTGTCCATAATCCCGgCTAAAACTTGCTGAAACGTCGGT
TGAAGAATCCCAAATAAATCTTTCCAGTTTTCGTTTAATAGGCGATTCGTTGCTTTACCT
AACGATTcATTTCCATTAAACAAGTTTTGGAAATCAAATTTGGCTCCTGTAGGGCTAAAA
GTTGTTTTCCCACCTTCAACTCCATAACGTTCGATTCCTTTTTtATCGGTAAA
>contig00111  length=282   numreads=11
AGATCCGAAAACGTTGACCTATCGCTCAGTATTCCACAATCCAATTTTCAAACAAACAAC
GGCTACGATATGAGTGATCAGACATTTCACACTCCAAATTTCGGAGATGAAGAGTTTGAC
ATACCGGCCATAAATCCACAACAACAACACGGCCCCcACCGGGggAACAACACAATATGC
CCAATTACCAATCTCAACAGCAAATGAATATGTCACAAaTGAATCAACAACAGGAAGGGA
TGGGCATGCATGATCCAACCGGTGGTTACCAACAGCCTCTTT
>contig00112  length=629   numreads=45
CTTTTAACCACTTAATTGTTTATAAATTGTAGGCACGTAATTATCCCATTGAGCTTTAAA
AAAATTTCCGGCGATGGGATTTCCTAAATTATATTTTtGGGCGAATGATTTAGTATTGAA
TTTTCCTCGCCCCTTTCCACTCTTATTAGTCAATTTATCTTCAGAAAATTCAACCTTCCC
GGGTTGTTTAAACACCAACAAAACATAACGATGCAAACCGGAATCTTTCGGTGGAGCAGA
TCCGATATATTCCGATAAAGTCGTACCTTTCTTAATATCATTTCCGGGAATATTTCCAAC
CAACCAATGATGCCACTCCCTCATTTTTGGATTTGTCCTACTTGGAGCATCTGGGTCGGT
CATAATTAAAGTATAATATGAACCTTCTTCTGCTTGCCATTTAACATTAGGTACATCTTT
AACCTTCGTTGGCGTTAATTCATTTCCACCGTCTACTTTCACGTTATTTGCGTAGAGGAC
TTCTAAACTGGTCTTCGGGGCcGTGTCTATAACATCCGGAACTACACCGCCTTTCTCCAT
CAACGATGTTATATCCGTTGTTGATGAATAACGTGCTAATAAAGTAACTATGAGGAGTAT
CGTTGCGCGAATTAACATCTTTATAAAGG
>contig00113  length=1616   numreads=22
ttAATTCATCAACATGGTTCTCTTAAAAGAGTGtttATTGtGCCTTAAAAATCGTATCCG
AAAAGAATTCGTTTCTTTtCtGATAAAATTCGCGAATCTACTTACGTTGGAATTGTAGAC
GCGCCGGTTGAAGAGGGCCaaaaagaaaCGTGGAGTGTCCAAAGCGCCTCAAGTTTTACG
AGAAGCCGGATTGATTCAAAaTTAAAaGAAGATTGTAATGTGAGCGTTAAAGATTATGGC
GCGATTgTTTTGATGGGAAtATTAAAAGTTCGAGCAAAAAaTTACCTGAAAATAtGCTCA
ATTATGAACaGTCGTTGGgTATAATAAAAaTCTCTCGGaGaTTGTCCAAAAaGTTATTAA
TGATGGAAGGATTTGTTTGACTTTAGGCGGAGATCACTCAaTaGGATTAGGATCTGTTAG
TGGTCATTGTAAAGCAAAAGGAGGTGAAAACACCGCGTTAaTATGGGTGGATGCTCACGC
TGATATCAATACGAATAAAACATCGGATTCGGGGAATATCCATGGAATGCCAGTGGCTCt
CcTTGCGCAAGATTTAATCCCTTATTGGAGTAATTTACCTTTTATGGATTGGCACCACTC
TTTGTTACCACTAAAAaTATAGCTTACATCGGACTTAGATCGATCGATCCTTACGAAGAA
TTTCTCATCcAAAAAaTGGGGATTGTTtGTTATGAtATATATGATGTTCAAAATACGGTA
TTGATTCCGTTATTAACGAATCTTTAAGAAAAaTCGATCCCGATGCGACTAAATCGATAC
ATTtAAGTTTTGATATTGATGCTCTTGATCCATCGGATGCTCCGAGTACCGGAACACCAG
TtGATGGTGGgTTATTATtAAGAGAAGGAATTtATATAGCATCGACAATCCATAAAACTG
GTAGATTGGGTGCGATGGATTTGGTGGAGGTAAATCCAACTTtAGGAGATGAAGAAGATG
TCCAAAAAACGATCAATTCAGCGTTGCAAGTGATtGCGGCTGCGTTTGGATACGGAAGAA
GAGGTTTAAAACCTGGTTTGGAAGATTTAAAaCAAGTTCGATTTtAAAaTTTtatAataa
TTTtGTGAACTTCAATTCAAGATTTTATTGGTTGATTTAACTGAACTCTATTGTAACACC
TAATTagCCTgAAATAAAaTTACTATActctATTTTtAATTCGGAGgaGTAAAaTGAAAA
aTCGTATAAATtGTTTTttATTCTGATTCTTCAACAATATTGGATTCTATCGTCCAAAAG
TGTAATCTGCAGAGTGGTATCTAAGTGCGTTAGATGTtTtCGATGCAAGCCCAAAaCTTA
TACAATATTCATCTCATACAATCTTTCTTCCTGCTAGAGTACCAACATCGAATAATATGG
TACATAATGGGAAGGGATGTCCAAATAGAGATGAGGCATTAATTAGTTTAGAAAATTCTC
AAGAATGTTTGACTGACTTCATGGGCAATTTGAATGTTGCAGAATAAAATCAAACCCAAG
TTGACGAACCAGATGAAGATATTGTGGCTAGTATTATGTCAGTCGTAAAATTAGAAAATC
AAGAAGATGAGTTATGTACTGaagATTTAAAAATATATTGCAGGATATATAGCCTT
>contig00114  length=491   numreads=6
ATGATTTGAAAaGAGGTTTAATTctGAttatGTACTAAAGGTGTTACACGATACTTGTAC
CTGTTACTTTTGAACCGGTATTTGTATGTTGTTCCTTGGAACAGTTTACTGAATCTAAAA
aaTAACAGGTACAAAATACTAGTTTTGTAAACGTTATCTTCTCTACGTTAATTATTATTC
GGTATGGGTAGGAACAACAAAGATTTGAAGTATTTTTTGAAACAACTGTTACCAATTata
CTGATACTGGAACGTATAACTCGTCGTATAACTCATTTACAGTAATGTTAAATTGTACCT
TTATTTTACTGACCTGAAGACACACTCTGACTCGTGTGTCAGAGTCGTATCAGTCAGTAT
CAGTACGTAAACCGACACGATATTCATTACATGAAATGGTGAATAAATGCATTTTAAAAG
TaTTaGTATAAACAGTGCaTTTtAAAAGtAATATTAATTGATATACAGGATGTTCAGAAA
TTGGCGGATAa
>contig00115  length=525   numreads=394
CAATTCGAACCTttATTtttATTGATTtCAACCATTTACAATTaTTTaCAAAAAAAaaTA
CAAATATTATACAAATAGATAAACAATTCCGACAAACAATATCAATAAAAAAaTGGCAAA
ACTATTTCGGCAAAATTCAACTTAAAATTTGCGAAAAAATTTTTAATTTTAATTTTTTtA
TTTAAACCAAGATTTCTTTATAATTTCTTTTCAAATTTCGAGTAATTAACGTCCTCCACA
GTGAGCCACCAAATCGTCATCTTCGCAAGTTAAAGTAGCCGGATCGAAAGCTTTTCCTTT
ACCGCAAGCGATCAAACGAGGATGTCCATTAACACAAGTAATCAAACGATTGCAATCTCC
CGGTACTGCAAATCTTGGGTAAGGCCAAAATTTCGCTGCTACACTGTTGTTGGGAaTTTT
CGTTGGACATTTAAAACCAATAACGGCTTCTGGATTACACTGTTCAAGAAGTAAATCGGG
CCAATTACATCCATGAATTTTCTCGTCGTAAACTAATCCTGGTTC
>contig00116  length=292   numreads=29
GATTCATAACCATTCTTTTttCATTTtCATTATAAAaTCTTATCAAATAATATtAAGATT
GTAACTtAAaCATtAAAAaaaTTAATATTCATCATCAGAATCTAAGGCAGCTCTTCTCCT
ATCAAACTTTACGGTCGATTTATTCTGAGGCAACTGGGAATTTACACTCTCCAATAAACC
TACGAGATCTTTTTCCCCAATCTTATTTCTAATCTGTCCACTTTGAGCCATTTGGACCAA
CATAGACTCGACCATTTTTCCCTTTTCTGGTTTTCCTAACATGAGTGTATTC
>contig00117  length=949   numreads=346
GGTTAAATTTAGTGGAGGGTAaCGAGAATCTTGCGGGTGGTGATCTTGATCTTCATCATC
TGTACTTTCtGTAATTTTttCAATATGctGCTTTTTTtAAGAAAGCATTAGCAGAGGTGG
TAACTTTAATATTTTCCATTTTCAAGTCATTTGCATTAATAATTTTGAATTTTTTCACAT
TTTTTACATTAACAGGTAATAATAAaGGCGGTCTATTTCCATTAAGAGATTGAACTCGAA
TCAATTGTTGCTTTGGTTTTTGTATTCCTTTATTATTAATGGCAGTGTTTATAGGTTTGG
TGAACAAAACCCTTTTCGTGTTAGGTTGCAGAACAAATTTAGCTGGTTGTGTGTTATAAA
CGATTTTTTCAGGTTCTGGTTTATTAAATTCTTGGATATCATGACTTTCCAATGAGAAAA
CTTGATTAATATTCATAATTTCATCTTGCTTTATACTTCCACTTGAATCTGATCCCAAAG
TTACGCTATCTCCACTTTCTGAGGATCGAGGAGATGATTGTGCATCAAAATCCGAACATA
TATTATTAACAAAGTTACTGTCAATTCCAATATTTTCCAAATTTTGTTGTTCCATCCAAA
AAaCCGAATCAAAAAATTCCGAGCTCATTAATTCTTTATCCTCAGTTATGGGTAAATCTA
AATTTTCCATATCTTCTTGGAAACTGGTTAATGAACTGTAATCCTCCGTTTCAACGGAGG
ACGATTTGCACAAGTAATCAAGTAGATGCGACATATTTGGATAATCCAAGCACGTAAAGT
TCACAATAACATAACGAACGAACAATTAACTAAACAAATTAACGATTATAAACGTTCGCG
CGTTTAATTTGATTGCGAAACGTGCGTTTTACTGACAATATGTTAGTATATTTCGGATCT
TCACGCTTTGACAGACGCAAAGAGTGTAATGACGTCATCAAAGGAGTCC
>contig00118  length=301   numreads=15
CCCAACATAGAGAAACGATATTATTCCGTGAAAAaTTTTtGGATTGGCCCGATTATTCGC
GTGTTATCCAAGTTAAAACTAACGAAAAAaCAGAGAATGGTAGCACTCCAATGAGTATTA
ACCCATGTAATGTAAAGAGtAtGTTAGAAGATAATCGTTCTGAGCCAGATTTTGTAGCTG
ATAACACTCATCTGGGAAGAGGACATTTTtATAACGACGAAGAAAATCGCAGACAATATA
CAATAACTTCATTAAACGTAAAAaCCTGGAGAATTCTTGAAAACACTTATGAAGATATCA
A
>contig00119  length=1398   numreads=59
GATAATCAGCTGATAACTCCTAAAaCGTTGACGTTTAAAATTTTTATCAAAAAACATCAT
CTAAATTAGCAAGTTTTTGAAGTAAAACAAAtCGTTTTTTTTCtAATTtAAGATTGTTTT
TAAAAAATGAATAACACcGTCTTGGAATtAAGTGGAAAAGTTCAAAAATATGATTGGGGA
AAAAaGGgTCAtcAAaGTATGGTTGCTGAGCTTTATAAAAATGTACATAAAGATTTTGAA
ATTGAAAATGGAACTCCGTATGCTGAATTATGGTTTGGGgCGAACGTAAAAGCTCCGTCA
GATATTAAAAaTGAAGGGAAGAATCTTTTGGAATTACTTAAAGAAAAaCCGGAATATTTG
GGTGAAAAAaTTAAGAGTGTTTTTGGAAAAGAAAaGTTGCCATTTTTGTTTAAAATATTG
TCAATAGAAAAAGCACTATCTATTCAAGTTCATCCAGATAAAGAAATGGCTAAACAACTA
CATTCAAAATTTCCTGATGTTTATAAAGATAATAATCATAAACCTGAAATTGCAGTTGCT
TTAACACCATTTGAAGCTTTATGTGGTTTTAGACCTTATAATGAGATTAAAAAGTTTTTt
gAAGTTATTCCTGAATTAGGAGATTTgATCGGAGCGGATCTTTGCGAAATATTTATAAAT
AGTTCAgAGGATGTATCAAAAAGTGCCTTAAAAAATTGTTTTTGTTCCATGATGACCAAA
CCGCAAGAAGTTATTTCGCGATTATTAAATAACTTTTTGAGTCGATCTAAAGATTTAGAT
GTTAGGGAAAGAGAGTTGCAACTTTGTGGTCTtGTTGAAAGACTCAACAGTCAATTTCCG
GAAGATGTtGGATGTTTCGCTGTTTTTTtCCTCAATTATTTATCATTGAATCCTATGCAA
GCTGTGTTTTTAGCTGCTAATATCCCACATGCATATTTATCAGGAGATTGTGTTGAATGT
ATGGCTTGTTCGGATAACGTAGTCCGTGCCGGTTTAACCCCAAAATTTAAAGATGTTGAA
ACGCTTTGTGCGATATTAAATTACGATGGGGAAAGCGCTCATAGTAAATTATTTCTGCCA
CAAATTGAGAATGAATACATTCATATTTTTAAACCCCCTGTTGAAGATTTcGCTATTGTT
AAAATAGATATCAAGCAAAAAATGTCTGAATTTGAATTAATTCCAaGAGAAACCGCCAGC
ATATTCTTAGTGATTTctGGATCTGCTAAATTGAACAAGATGCATTTAATATCTGGAAGC
AGTTTGTTtATACCCGcTGCTGAATGTGTGAAaTTGAAGGATCTATCAAACGATTTTTtt
AGCATTTCAAGCAGTTGCAAATGTTTAATGTACTTTTTTTaACTTTTAATAAACATAAAC
AATAATTTGGCTGATAAT
>contig00120  length=641   numreads=148
AATTTATCAACATTCAGtCTTTTTtGTTCTCTCTCTCCAACACCAATAGATACTTCAGTG
TATTCATCAACAATATCCGGTCTGGATAGTAACGCTTTAATTGGATTTTTCGTAGCTTCT
CTGCGCCTTTGAACTTTCACCGTACGTTTTTGAGCCAATAAATTTTGACTACTTCTCGTA
ACCGCATCCAAATCGTTAACAGTCAATGTTAAGCTTTCGACAGCTTCGAAATCTTCAGTT
TTCTTAAAGAAACTCGTGAACGTATCGTCGTCGGGTTTTAATACCTTTACTTTTCTTCCA
GAAGATCTTAAAGAAGTCAAGTCTGAATCATCGTTTGATCCTGGAACGGATATGCTTCGT
TTAAAAGTAACTTCTTCTGGCGGCGAAGGCGTTTCTGATAGTGGAGATATAGATCCGTCA
GTTTTGATTCCTGCTTTTCCTCTGAATCGTTTTGCTGATGGTATTCTTTTCGTTTTGTCA
CCATTAGGAATATTGATGGCGATCTCTTGTATCTCCATCCTTCCGGCAACGGAAAACTTG
TCGGCATCGCTCTTTTCGACTCTGGATCTCCATTGTTCCGAAGCGGCGTCGAGCTCATCT
TTCTTAGCCGCAAGGATTGATGTCTTCTCGTTGAGTTTCTC
>contig00121  length=186   numreads=22
TTCGAAAACAACAGTACTCGGCGAATTGGTTTTTCTAACGACTAAATAGGTATCCCCTAT
GTCCTCGTTTTtCATAACACGCCATTtCACcCGAAGCTTTTtCTCTTTAACATTAAATTc
tcGAAATCTTAAATCGGGGGTTATTTCGTAATCTCCAGGATTTCCTTCCATTAAAATCGT
TGTGTT
>contig00122  length=290   numreads=17
tCTtATTTTAACATAAAGCACAAACTTTCCACTtAATTTATTGTAAAtAATtATtGCTCA
ATTtATTTATTTTTtCGATATGTAACGTTTTAATAACCAGTCTTAAACAAACTTTTAACT
TCTCAGCATCATTCTCTCCtAATTTTTtAAAGTGTACTCAAAACgTTAAGACACTCGCGA
CTCGTATAAGGAGGTGGAGCCTCTAATCTTTCAATTTCCGAATAtGAAGGTGGCTGATCG
AACGCACTCCTTCCGCCTGGTTGTTGTAATAAATCGGTCATTTCTTGTCC
>contig00123  length=458   numreads=27
ttttttAAAGATTAACATAAACCATACATTGCTTTGAAAATAATTTtATCCTATTCTGaC
TCGGAagAAAGAAACGGGAAGCTTTGTACAAAaCGGAAATGGTTACTGGAATAGATAGCT
TAAAAGTCAACGCACTTTGTTCATTTGAATTCATTGCGAGTGCAACTACAACTTTAATCT
GTTTTTGTGGAAAAGAAATCATGTATTTGATAAGTGATGTAATGGGATGTTTAGAGATTA
CACTTTTAATAGATtCTTCCTGTTGGAACATTATTAAGTTGTTAAAAGCAATGAAAATTt
CTtAAAAGAAAATTATtATCTGCGTTTACTATGTTACAAAATAAaTAAAAATTGTtCTGT
TATTTATCAAAATTATTGTCAATTTTGCGTCAAAATAAATCAAAATTTAATTAGTATCTA
AAAGAAAATTACAACAAAATGCTCGGTTTATACACACG
>contig00124  length=580   numreads=91
gctttaaattactggcagtcttcttAAATTgCccATCTGACTTTGTTGTATCAAAGACAA
TGTTTCCTttAAaaTCGAAAGCTTTCACCAATTCCTCAGCAAGTTGTTTTATTGATACTt
CAGAAGATTCATCAACTGACAAAATAATGGGTTCAATTTCCTCATAATTCCTCAAAACCC
AAATAAATAATTTCGCTAAATCCAGGGAATAAATAAATTGTCTTAAAGGAGCTCCCGTTC
CCATTACAACAAAATTATCTTCATTTCTTTGAATGATATCGTATAATTTACGAATTAAAC
CAGGAATAACATGACTTGACTCCAAATTAAAATTATCAAATGGTCCAAAAACGTTACAAG
GAATCACAGAAGTGAAAACACAACCATATTGTTGGTTATAACCTCGATTTGCAACATCAA
TCATCCTTTTGGCATAACTATATCCAAAATTTGAAGAGTGAGGTGGTCCATTATGAACCA
TTGTTTCATTTATTGGATAAGAAGTTTTATCAGGAAAAATACAAGTTGATAAACAAGAAA
CAACCTTTTTCACTTTAAATTCATAACTAATTTGGAGAAT
>contig00125  length=126   numreads=30
GTTTtCAGCGTCGCCAGGAGATGCGTATCGAACGTTACTCAAAATCAATCGATTTCTACA
CGATCGGTTTAAAAATCccGAAGAAAATGGGGgCGACGTTTCTTGAGCACCTCTTTCCGG
CCGGAT
>contig00126  length=241   numreads=8
CTTCAGAAAATAAAaCAAAAaGATAACCGCGAACACCGTAAATATACACTCAATCATTTT
TATtAACTAATTGTACACGATGGGTTTATTTtAAATGTTAACGATAAACTAACGCGGTTA
CaCGAGTCAACATTGTTTAAAaCGTGGAGGATGTAGATAGTGATGTTTAAGTTTACCGCG
AAAAATGATATAGAAAAGATAAGAAACAGAAAATGGATATATTTTTtGATAGAATTCAGt
t
>contig00127  length=594   numreads=265
tcaGGCACATGACATTTATTTCACGATGTGTCAACAACATCATCAACAACAATAAAAaTA
TATTAGAATGCAGGTATCGTTTTGCGAATAAATTCTCGATTGCTAGAAATTGATGTGTAA
ACGAACGGATATTGCGAACGACTACATCCGTATCCCCAAGAGGCTAAACCAATTAATATC
GGTTTGACAGACGTTACTCCAGCTGAATCTGTAGTGGCTTTCTCCATAATTAAGGTCGTA
CCTGGTTCAATGAGACAAGTATCTTCGCCACCGCTAACTCCGTCGGTTCCACCGCCTGCA
CAAATCATATTTGGCATGATGGCATTTAATCCGTACAAACGACGACATTCCTTTTCCGAA
ACGATAACTAATTTGTTAGAGTTTATATCGTCTTGGGTCGCACTATTCCAGCCTATCGCG
ATGACTTCAGTCAAGGgATTCACATCCTCACCGGCAGCAATCATGTCAATTgATTTTATC
GTAGGGGAAAAGGCGAGGGACTTTGCTAGTTTTAAAATGGATATATCATAGTCAAACGTT
CTAGCATTATAATCGGGATTTATGTCGATTGAACTAACGGAAACTGTTTGTCCA
>contig00128  length=943   numreads=272
atttGtAtACTTTTTTGATTGTGGTTCTTTTAATCGGGGTGTTATCggAAACCTTTTtaa
TGTTTTtGGGTCACCCATTCGGGTTTTTCATCAACGACAATCTTTTGAAGTGGtttggtt
ttCTTTAATTCCGTTTGGAAtACTTTTTTCGTCTCATTTTTtGCGTCACCTTTTtCGGGA
GATTTTCTTAATTTCTCGGTAGGACTTTTACTTCTTCTCGTAGAAGATACTTTCTTCGTT
GTGTACTCTTGTTCCGATTTCTCCACAAAACTCGAAGAAGAAATAGTTTTTGTTTTTtCA
AcACTCGTCGAACGCCTTCTATTAATTAAATGaTCGGTTTTGGTTATATTTTGATGcGAT
TTGATTTTTTCTTCTTCAATCaTTTTTTtAACAATTCTAATTTGTGCTCGAATCCTTCTT
CTGATATCATAACCAACGATCGTTTCCAATAACTTTTCCAAATATTTTAAATCGAAAATT
TCCTCGATTTTTAATTCGTTTAATTCGTCTTGTTTTTCGTTAACTCTTTCAATTTTTTGA
GTAGAGATGACCCTCCCAGAATCGGTCCTTCTTAAAGTAACCCCAAATTTGGTCGTTCTC
GAATCAATTTCTTCAACTTGATGAGTTGAAGAAGTACTTCGAGTCATGATATCCTCTAGT
TGTTTAACATTTTCTTTATGGGGGCTACGCTCCCTTAAAGAACGATCCAAAGGTAACATA
TAATGAGGAATATCTTCATCGATTTCCTCCTGTTGAGAATCGATATTATCTTTTTCATCG
TCATCATCAGGTTTAATTGATTTAGGTTTAGAGTGTTCTCTAATCGTTCGATCTAACGGT
GTCATGTAATGAGGAATTTCTTCATCATCATCATTGAAATCTTTCGGTGTTGGTTTTGAT
TCTTTAATTTGATTTGGTTGCGCATTTTTTCTTCCCTCgAAAA
>contig00129  length=937   numreads=27
tttCAAAATTCTTTAAATTGATAACTCAAAAATTGTGTACTTTATGATTATTTTTCTTAC
AAATTTGTTTAGATTTAATAAATAACAAGAAACTTTCAAAAGAAATTTTACATTGGCAAT
GAATAAATTTTTTTTCGAAGGTCACCGAGTCAATCGACTTTCTCCACAAGCATCAGGTGG
ACATCCCATTTAACgTTCATTGTCATCAATTCCACTTtGCGTTTTtGTTTTtGCATTAAT
AAATTTAAAATTtcTAATTTAATCAAATTGATTAAACATATCTGGTTTTTACTTCCCATG
TTTTGACAACACCCGATAATAAATTTAAACGCAAACAAATTCTTCGTTTGTAATCTTTTA
AACTAGATCCAGATATGTATCTGTTTAACATCAAATCGATTGAGCAATCTATAAACCAAA
GCAGCAATTTAAATCCGGTGAGTTTGTTTTGATCTTAACATAAAAAGAAAATGTTCAACC
ATTTAAAAAaTTTCAATGTTGAAATGAACACAAAGTTATAACATAACACAATTTGTTTAA
TTGATATATCAAGTAAAACCAAGTGAAGTAATTGAATTGAAATTGTTTCAAAATCGAAGC
CTTAATCACCTTGTTGCAATAACTACACAaTGGGAATTCATTTAAATTGAATTTTGTATT
ttCTttGCACGAGTTTGAAAATTTaTGATTTTGtcTCCTCCGACATTTGTCAGTATTCTT
TGGGGTGtGTTTCAAAaTCGTCCCTGATATATTTTAGGCTCAACCCTAATATTATTCAAC
AATGTCCTGACACCCTTGAACATCTTCATCACATCCATTCCTTTACTTTGTATTTAGAGA
AAaTTAAagTTAatAaTTTTTCTTTATTTAAATTTGCTTTATATATCAATATCTTTTTtt
tATATGACCACAATATAAATCATTCATTTATAATTAT
>contig00130  length=753   numreads=140
cATATTCAGTAATATTTTACAATATAAAACAATACGAAAAAGTGCGTAGCAATAAATAAG
AAAATTTCGTTTTGTCTTCCTCGtttttatctttttttttttaCTTATATAACATACTGG
CTATGTTTGCAAATCTCAACTACAACTTtATATacACTCATAATTTCACAATTTAAAaTT
ACTCACTAAAATTTCCTTAACAATCAAAATtAAACCAAACcTAAACAACTATTaTTaTtA
CTAACTACTGTTTTCCAGTCGACTTCTTAAaCTCCGTATCAATATCGTACTCAGTTTCCG
CGACCGGATTATTATCGTAATATGCGTAATCATAACTTGCATTCTTCTCCTTTTTGGgAT
CCCCACCGCTTTGCGACACCACTTTTTGTACCGGCTTCAAATTTTCAGTTACTTTGGGCG
CACTTGTAGTTACCGAAAACGGTCTGGGCGAATCGTATTGAGGCTTCGAGGTCGTTTTAC
TCTTAGCCAATTCGTTCCTACTACTCGCAATGTTTGTGCTGTGAGCCGTTTTCAAAAATT
CATCGTTATTATCGTAATTATCATACTTTGAATTATACGATCCATCATCATATTGAGTTT
CATCAAAACGATGCGACCTAGATACAGGAGTTGTTGAACTTAATTTCGGTACAGTTGGGG
TATATTGAGTGAAAGGAGTCGGTTTTGATGTTGTTAATTGGGTTGTTCTTGTATTTATAG
GTTGAGTTTTATAAGTTTGTGTGTTATATTGTG
>contig00131  length=135   numreads=13
TGAAAAGAGATTtATTATtAATTTCTGTCGATTTTttATTTCTCGTCATtGGCGATTtAT
CAAtATCTTtAGGTGTTTTCGTTTCAATATCtACAGTTGATTTTTTtAATGGAGATTtAT
TAATATCTTTtGACG
>contig00132  length=483   numreads=54
ACTATTCTCCTCGCTATCATCGTCGGAAACGATATCAGCGACTCCATCAATAACATCATC
AACAACATCTTTAGGCTCCTTTTtATCAGTAATGTTGGTGTTAACCTTtAATTCTTCGAT
TTTTGtCGCATTTGATTTAACGTCTTCATCATCATCTAAAACATCTTCGACCATTGAAGT
TATTGGATCCTCTTCGGATTCATCTTCCTCTTCATTTTTGATTATGTAATTTTGTTCTGG
TTCTTCGCCTTCTTCTATGTATTCGTCTTCCGTTGTTGTTTCAACTTTCAATGTTGTTTC
ATCGGCGGGAATTGGTGTGGAATCGGTTACAACTTGGACTGTGGCTTCATAAGAAGTTAT
TGTTATTGGAGTGTCGTGAATTACtGTTTtgTTTGTTTTGGCATCATCTGGAATTTCGTT
TATTTTAACATTtATTATTTCGCTCATTTTGTCGGTTAATGTATCATTTATTTTATTATT
TTC
>contig00133  length=179   numreads=9
GGAaGTTAAATTTGGAGtGGAAgCAATTAAACTCtCAATTAGAGTACTTAAAAAaTAATT
TCTCCGATCAATATTTGCCATATTCGGATTATGTCTTCTTAAAGTaCGTAAAATTTACTG
TTCTAAATTTTTCCCGAACATCAACAATAAaTTTTtgttGAATATTACATATTACATAT
>contig00134  length=104   numreads=26
CTCATACTCCAGTCACCAGTTTTCTTTtATTCTCTTATGTAGATTGTGGGTAGATCACGG
GGCAATAATTAATGTTGAAATCGAGCGCTTTTTCGTATTAAACC
>contig00135  length=303   numreads=36
AGTACTtATTAAAACCCCTGGGAGTTGTTTATGCCAATGTAGCTCTTTGATATCATTTTG
TCCTTGGTGGATAAATAATAATTGAGGGGGTACATCCTTTAAATCAGTCTCATCATCATC
ATCTTTTTCAACAGATAAATCCCATTGTACAATTTGATGATCAGCACCGGCCGAACTAAA
AACTGGAGAATCTGTTGGATGCCATTCCACACTTGTAACTGGAGCTGTGTGATGTTTAAA
TATCGCAACAGGAGTTTTATCAACAAATCTTCGTAAATCCCAAATTTTTAGCACCCCATC
ATC
>contig00136  length=148   numreads=36
TTATTCCTCCCTGAGTTCCTCTTGCGCAAGCATTTTCAAATTGTTGAGGTGTAATTCCAA
TATCTTCCATAAAATTACCCAACATGAAATCAACCAGGTTTTTGTAATCATTGAAAATTT
TTTATATTCCGTATTGTCAGTGTTGGTT
>contig00137  length=1462   numreads=146
CTAACTACTCTTTTAGAAGAATACAAAATCAGTGACTACGTCAAGGAGCACTTGTGAACC
TATTTGGAATAAAATTGAATCTTGGTAATTACTACCTATACCGTTAAAACCTACAAAAaT
AAGAAACTTTACAGGACGTCAAATTTGTCCAACTAGATATAATTTAAATGAATTCTTCTG
GTTCTCTAGGAGCGTCCAAGTCACGGTAGTGGATGACTGGTCTGTAATCACCTCCACCAC
CGCCACCACCACCTCCACCCCTGGATCTAGCTGAATATCCTCTTGGCCTATTAGCATAAC
CTTGATTATAATACCTTGgCGGTCCATAAGACCCGTATGTACCCCCACCATAACTCCTAG
AACCAGAAGGGTGATTATAAGCAGGTtGcTCCTCTCTTTTtGGAGCAGTCGGTTCTGCTA
ACATCGGtCGTTTTGCATCCTGTAAATAATTATTGAAAAaCTCCACTTCTTTTCGCACCT
CGTCAAtCTtCTCCGCGTGCTTATTGAATATGTGTTTACGAACGTAATCGGGtCCTTTGA
ATTTTTTACCcGAAAGCGGACAAAGCCATTTATCTTTCGCCAATTCTCTTGTATTCGCTT
GgACAAACTTATCAATTTCTGTATCAACATCTTTCATGGAAAGACTTATTAATTTTGTGT
CGTTCTTATTATCTTCTTTGCATTGTTTTTCTGGGAGAAAAGGTGCCATTTTTGTTTCAA
TTGGTAATCCAATAAATTGTGTTATGTCAGTTTTAGCTGTTGGAGGTGGACCACGTGCGT
GCAAAATTCCACATCTATTGGGCATTTCATCCTCATTGGGATATTCGCAATGATTATAAT
AATCAACCGAATGTACAACTCTCAAGTACATGATGATACGATCCAAAACGCTAATTAAAG
TATCATCTCGGTCAACAGTACTTGTAGAATCTTGATTGTCAGCAGATGGTTCTAATCCCA
ATAGTTCCTCTTCCTCAGCGCTGGCTTCTTCAATtAAATAATCTGTGATATTGTGTAATA
CTGGATTGTTTGAAACTAATCCAAaaCTTGGTTGGTTTTTCTCTTTCTTTTCATCGTCAT
CCAACCACAAACCAACTTTTTATCTAAATGAAGAGCAACGCGAGCGGAAATGCGGATATC
AGAACGAACTACTTGTTTATgGgGCTGTAATTCCGTTTATTGGCCGAATGCGGCGACTTA
AATCCCTGTTTACGATAGCGCCTAGTTCACAATCTCGTAAGCGAATATTATTGAGATTCC
AACAGATTTCTTTGATATTAGCGTCGCGTTTGAACGTAACCCACCCTCTTCTAAGCCAAC
GTCTGTCTGGTTGTGGATCTGCTAAAGCAACTCTAAGAAAACCATCATATCTTGAACACA
TTGCTTCAACTTCTTGTCTTGTGATAGTTGGAGCAAGATTTCGTAAGAATATGGAAGTTG
TTTTGTGAAGTGATCTTGGCTT
>contig00138  length=698   numreads=60
CGGCGCCATCGCCATCATACGAGCACGTTCAAAaGAAGTTTTGCAACATCCGGTCCTTTT
ATTACCCAATTACCTAATACGCCACCGAtagTTACCTTTTtACCATTCCTTCTAGCGCGA
TTATATGAACCAAGCGCATTCTTTTTtATGTAAACATTATCCATATATAGTTCCTCCAAT
TTGGGTCTTCTGCTTTTTGGCAGTAATAGAAGTTCAATTAATGTTTGAGCTGTTTCTGGC
AATATTTTATTGAAACCAAGATTTATACTCAATAATGTGTTGTTCTTGACGATTAGAGTT
TTAAACATCTTACAAGTAGCTTCGGGTATCATGTTATTGCTTATATCCAACTTTTCCAAA
GTCTCTGTTGCTTTAGTAAATTTTAATAAAAATTTTAAACAAGGCTTTTCGGTTATACCA
TTCCAAGCCAAATTTAAAACACGCAAACTTTTATTCTCAAGCAAACCCTCATTCGCTAGT
TGTTTCCAACCCCGAGGCGCGTTAATTATATTCCAAGACAAGTCTAAGTCTTCAATGACA
GCGTTTTCTTTTAAAATTTCTACCAAAGCAGGTATAGCAACATCGGTTAATTCATTTTTA
CTCAAGTTCAATCGTTTAATTGTCAAATGATTACATAAAGCATCTTTTATAAATTCTAAT
CCCTCATTTCCCAAACTGTTACAACTTAAATCCAAATC
>contig00139  length=149   numreads=85
AGGACTCACATTGCTTGAAATTAAAACGAAATCGGCGGTTTTATTAATAACGAGCCTATT
TACTTGATTTAATCCAAACGTTAAACTTTCGTTATCATTATTCTCGTATTTAACAACCTC
AGTTCTTTTCAATCTATATTCTTTCCGTT
>contig00140  length=138   numreads=19
CTATTAAAAaCTTTTAaTTCTTTCGAATTTCCAAAaTCGATTGATTCCGAAGTTTCCGTT
GGAGTATCAACAGTTGAAGACGTTCCACTTTGACTTTGACTAGATTGGGTACTTATAAAC
GGCTTAGCTATCGAATTT
>contig00141  length=659   numreads=38
CGTTATTTGGTTGTTATCGATGTTGTCCAATCCTTCACTTCCAACGACACCTACACTCGT
TGATTGCTGCATTTTAGGCCCTATGGACTGTTGATGGTGTAGATTGgAAGTGATGTATTG
TTGGGGTATACTTAAATTAAGGTTTACGAGTTCGGTTAAAAGtcTtGTGTCAGTGTTATA
GTCTAATGTCACATTATCGACCACATCGTTGTTGATAACATTGTTAACGACTTCTTCTGA
AGACAAATAAGTACTTTGATCGTTCCATCTACAAATTCCTCCTGGTAAGTCTGCGCTGGC
GTATGAAGTGTTAAAGTGATCACTACCGAAATTTTTCTTTTCGCTTGATGGTGAATCGGG
TCCACTTGAATGACCTGAATCACCATCTCTGTCGTTGTCTGGTGTGTCATCTTTCTTTTT
tAGTTCTTCTATAaTTATTGGAGTCTCATAGGTGCTTTGTATATAAATTGTCCAGAGTTC
TTCAGCTTCTTCGTATCGGGGTCTTGTTAACCAGAATGGACCATCTAAAGCTAAGTTTTC
GtGAAGATTGTTTACAACGTTTTCGGTAACGATTTCGTCGAGAACATTTTCGACAATTAC
AAAATCATCAAGTTCTTGTTTTTCAGCAGGGATATCGTCTTGTAAATCTTTCATTGCAT
>contig00142  length=488   numreads=29
TTATGATTACTCCAaaTTGGGGTTGATTTAGATTTAATCCACGGCGTTTTTATCGGTGGA
TTTTGATCCCCATCGTTTTGTTTATTAATAAACGCCAAAAATTTTTTATCGTTCTCGGTT
TTCGCTTCAAATTGAGGTACTTTTTTTGAAACGTTAAATTTTCCAACGTGTATTGGTCCC
CTTAAAGCTAAATAACTATTTCTTCGACCAATTTCTTCGTTTTCCGATTCATCGTCATCA
CATTCGTAATATTTTAACGGTTTCGGAATATCgaTCGTATTCGCTCTCTTCATTTTtAAT
TTTTTTGTGTTAAAACGATTCGCTTTTTCGTTATATTGATTATTAAATTCATCATCACTT
TCTTCGTTAGAACGTTTTGATGATAAAtCGGATTTGTTTGCATGATAAGATCCGGCTTTG
GTTGTTGCTTATCTCCGTTTTTAATTTTAATaGTGCTATCTTCATCAGTATCCGATTCTT
TTTtATTA
>contig00143  length=173   numreads=10
TTTTTTtCGTCGTTtGTGCACATGACGAAAAGTTTTCACATCACTTCAAATTTTtAATTA
ACtGAGCAAATCCAACGTTAaTTTTCGTTAAAAAaCtCGCTATTCACGTTTTTAtGTTTA
GTTATCAATAACAGAAACAACaTGTTCAACGTCCGCACTCGAACTGAACGCCC
>contig00144  length=406   numreads=81
GATTTGTAACGTGCAAATTAGGATCTTCAGATCCCCTTCCACCTCCGAAATTTCCGAAAT
TGTCTTGTACGGAGAAATGGTAGTCATCTAAAGGCGTAAAAGGAGTTGAATAGTAGGGTG
TTAAAGCCGGTGCACCCGGTGAATACCCGGGGCTGGAAACGGCGCCGCCACCTCGCGGTG
ATAAATGGGGCGAGACAGACAAGGGACTCGTCAGCGACGAGCCCGCGCTGCCCCCTTTGC
GAATCTTGCTCGGCTCTCTTTGGACGACAACTCTGACTGAATTTCCAGAGTTATTGAACA
GAGTTTGGGCGTCTTGATGACGAATATCCCGAGAGTCGTAATTTCCAATTTTTGTGATGA
TGTCCCCGCGTTGAAGAACACCGTCCGCCCTCGACCCGAAGGACAC
>contig00145  length=877   numreads=10
ACGCAATTTTCAATCAAAaTTTCTCTGTATTTTTCTTGGGTTTGTTTGCTTTTTTCAGGC
CAAGCTTTTCCTAAACACTCAAAaGCAACTTCTTTAaGTTTAATAACGATTTCACgTTTT
TTCGACTGTTCCTCCTTTGATGTCTCTTCTTCATCACCTTCTTTTTCAATAGAGTCATTA
TTTAATACACCATGGACAATGTTGTAAACATCCTCAAATCGATCGATTTCTAAAGAAGAT
AAAaTATCGCCTAAAGAACTCAAAGCATTTACTTTATACTCAATATCTTCTTTCcGACAT
TCTTTTAAAaCTGCTTCAACGATGTTATTTAAATCTACCTCGGGATCAATTTTCAATGAA
TCTTTACAATTTTTACAAATTGATGCTAAAGCTTTCAATAATTTATCTTTCCCGTTCCAT
GTTCGTCCACTTAACCCAGCcAATAAAATTTCAATCAATGTATTACGATGTTTCCTCTCC
ATTGATAAACCTAACTTTGCAGCAACAGTTGAAATCGAATTAGCCGCTTGCGCCTTCATA
TTCCAAGATGGTGAATCTAACGCGGTTTTTAACGTTTCACAAATAaCCTCAATATTTTGT
CTAATTCCCGATTCAGTGCCGGgACTATGTTCCGACCAAATCTCATTCCAAGTTTCAATC
GTATTTTCAGTCTCCGGATTATTTTCCGCGTGCATCGCAAAAAAAaCTAaCGGTAAAATT
ACATctGAATGTGCTTTtAAAATATCTTGATTGTGGACGCCAATTGATTTAAtcGTATga
gCGCAGGCAGATCTTATTGTATCATCTTCCCGTTCGAAATCCAATGATTAATTTTTGCAA
ATAGTTTTTCTAaaCTGGATTCTTTAGCTGTTTTTAc
>contig00146  length=702   numreads=421
cTGCTAATTATACTATTTATTCAACTGCTTtAAATGGAACAACatGTGAATGAAATGTTT
TCTAGATTAAGATTTTCTTCAACGTTATATtCAaCAAAATTtATTGAATAAaCATTAATA
TTTTCATtAAGTACGGTTGTTATTTATATCTTAGTAAGTAATGGCATGTTACCAACTGGT
AAAAaTGGAATTGATTTTCTTAAAACGTCATCGACTTGGCAACAATATAAACATCCTTTT
TCATAGGATTTGTTACATTTTGTGTGTTCTGTATTAATGAAATGAGGAACAGAATTACAC
ACGTTTGTACATTTAAAACTGGATGATTCGGTTTCATCaTACGGATTATTAGACATCACA
AATGCAATAGCTTTTGGAGCATTGCTAGGAAGAATAACTACTTTATATACAAATTTCGGT
ACTGGAAGTTGTTTATTACATAAAAATAACTGTTTTTGAAAAAATTCTGAAATTCCAACT
GCCCCTGTGTAGATATTTAAAAAGTTACTACTCTTTGCGGCCATATCACGAACATTAGCT
TCTAGGGCTTTCCAATGGCCATTGTTTATCTGTTGCCATTGTGGTACAGCGTTATGATAA
AAGAACGTTGCTTTTCTTTGATATAGAAAACCGTAGTCGACATTTGGTGTTAAATGACCT
TTCGCTAAATATTTTtGTCCTTTTACAAAGTAGCCTTCCACT
>contig00147  length=209   numreads=28
CTGGAAGTGAAGTTTAATGATAATTAAACGGGTAAGTCGGAATGAGTCACTTGGGAACCA
TTTTAATGGAACTTGATAACGGAATAAACACTTACGATGTTGGCTCGTTACTTTAATACG
GTTTAAAAGCTAAAAAAGCATAATTTACAACAAAAAaGTAATaGTTGATTAACCGTTAAA
CTGCaTTTCGTTGACGTTttGGCGATaaa
>contig00148  length=591   numreads=238
GGATACTTAACCGGAGGACTTTAACTCCATGAAGTCGTTTCGTCAGAGAAACGCACGGAA
AGTTAAAAACAAACGTGAATGTTATCAGTTTAACCGGGAATAAGCCCGAAAAGGTGTCAT
AAAAATGGCCACACGAAAATTTCTTCAAACAATCCTTAAAAACGGAAAAATCAACCACCA
TAAGTTTTATTCTTCTGAATCGCCTTTATTTCCTGGGGCACGAACAACATGGACCGAAAG
ATTAGATTTTACCGGGCCACACAGTTATTCACCAATTCCCGTTTATCGAGTAATGGATCG
GCAAGGAAATATTATAAAATCATCTCAAGATCCAAAATTAAGCAATGAaGTTATCGAAAA
AATGTATAAAGATATGACCCTGTTAAAAACGATGGATAAAATCCTtTATGAATCCCAAAG
ACAAGGtCGcATTTCGTTTTATATGACCAATTATGGCGAAGAAGCCACCCACATCGGAAG
TGCAGCTGCTTTGGATATGGAAGATTTAGTATTTGGACAATACAGAGAAGCCGGTGTTTT
AGTTTGGAGAGGATTTTCTTTAAAAGATTTTATGAGTCAATGTTATGGAAA
>contig00149  length=2747   numreads=190
gATTCTTCACAAACTTTGAGTCAtATTTTGAATCAAATtttgACTCAAATTTAGGATCAT
ATTTATTCTCATATTTAGATTCATATTTAGGATCATATTTTGAATCATATTTTGATTCAT
ATTTTGAATCATATTTTGGGTCATATTTTGCGTCATATTTAGATTCATATTTAGAGTCAT
ACTTCAACGATTCATTTTTTtCATCCTCCAAATTACTCGGATACTTTCCGtAACCAAATC
GATCGCTTTCGGGTAAATCCAAAAATCTCTGATTATGAATCTCGGAAAAATCGGAATGAT
TCCCATCCAAATACGAGCGCCTTTTtAACTCCTTAGCAATCTCCGACGAATTCTTTTtAT
GCTCCTCCTCCAACAAaTTAAACATCGACCGCCGTTTCGGATCAAACTTCTCATTTCTAT
ATCGCTCAAAATCACTCCGATCAAAATCGTTCCTTCTCGGGGCCGCTTTCGGATGCACAA
TATTCGAGGCATCCGATTGATATTCGAAGTCATAATCAAAATATTTTTCACGTTTATAAT
GATATTTTAAATCTTTTGATGTATTTTCTTGCCTTAACTTCCTTTCTTGTTCCAATCGAT
CCTTTTCAAGGAGTAAAAATTTTtCTTTTGCGTCGCGGAATCGATCGCGGGGGGATACGT
TATTATCCGGCGTCAAATTTGATCGTTGATATCTCTCGTAACTCGATCTATCCGATTCTT
GATGCTGATCTCTTTCAATCGTTTGATGATGTCTTTGTTGATCTTGAGAACATCGAGATC
GAATCGAACGATGATCTCGTTCGTAACTATTTATTAAATCATCATCGAAATGGGATGGAT
ATTTTTGGCGCGTTTTAGCAACTGGATATTGTTGTTGATGTTGCTGATATTGCTTTTTAA
TTTCGTACTCTTCATCGTCATAAAACCCAGATTTATACCTCTCCTCGTCTTGATTAATAA
TTTTTTtCTCCCCCTTCTTTTGAGTGCGATAATCTTTCCTGTTAATCTCATCGAAACCAT
CGTCGATTTCGGGGTTTGGGTATTTGcTAGGGAATTTCCGGTGATCTTGCCTAAAAATTT
TATTGAAATTAACGTCCTCCTTAATCATTTTGCGGCGCTCTTCGAAGTCGAATCGATCGA
ATTTTTCGATTGATTTTCTCGCGTGATCGTTATCTGTAAATAAAAATTTGCTATGTAAAA
TTTTTTCTTCTTCTTTGGCCGATTTGGATTTATTTGGCGACTTTTGTTCTTGGTATCTgC
GAAAcGGCTCGGTTTTGCTGAGTTCCGGGGGACATTTATCGAGGTTTTCAACGTTCCTTA
ACGGCCTGGGTAAAGTTACGTTTGATGCTGGTTGATTTATCAAGTATAAAGGGACTTCTC
CTTGCTCAATGTTCCATTCTTCATCACTTGTACTGTGATTATCAATAGTATTAAATCGAC
TATCATTAGCATCCGGTGAATCGGGAGATGGAGGATGATCGGAACCTATTCCACTACTTC
CCCCGCTACTTTCAATCCTTCGGGTAATATTGGTGTTTTTTCCAACGACATTTTGACCGA
CGATGTTGGCGTTCAAACACCTCCGTAACTCAATTCCGGTTAAATTtCCTTTTTGCCGAT
GTACGGTGTCGTAATCCCGAGGTGGTAATAAAATGGGAACGTCTTTTTTGCATAGTTTCG
CCCTTAATTCGGCCGCGACCGAGTCGTAAAGCGTTGTGACCCTTGCGTTGTCGTTACTAA
ATCTTTCTTCGCTTGATTCGCTTTCCCTGGTTGAAGTCCCGGTgTCGCTCCCAACACTCG
AATCAAACTTTTTCTTCTCCTTCGGCGACAACAATCGATTCTCAATTTCGGCGAATTTCT
TTTGATTTTCCGGCCGATCGATCAAGACTTGTAGGTGTTGTTTTAATAATCCCGCCGTTT
CCAAACTGTCACATCTGTACGCGTGCACGTGCAACGGACATTTAGTAACCGGATTAAACA
GCAACAAAATGCACGCGATCACATCCTCCCTTTGATAACAACACGTGATCGTACCGTGCG
GGATGAAGTGTTTGATCGTTTCGTTTTTCGGTTTCGATTTGGAACCGCTTTGTTGCGAGA
TTACGTTTTGGATTATTTTCATCCCCTTCGAGCTAACTTGGAGGGTTACTTTGAATGGTT
CGACATCTTTTTCGCGGTCTTCGAGGTGCTTGATTACGGGGAGGATAAATTCGGAGCCTC
GGAGACCTTTCGATTCTTTTGCGCCTAAAAACCAGACGTAGTAGGATGATTTTTTGATGT
CTTTTCGGAGTTTTAGTGCCATTTTTTTGGGTGGATTAATTAATTAATCATTTTCTTTTG
GGCTTTCAAATGGTACGCGGAGAGTTGGGTAGGGAAAATATACACACAACACACAAAAAA
AGAATTTTAACGTCACAGAAAACACATAAATCCAACTTTATGAAACGGTAAATAATAATT
GGAGAGGAAAATTGGAAAACAACCCACAAAAATTACTTGAAAACGTATTTAATAACTATT
ATTTtAATTATTTCAAATAACCGTTTCACTTTATCAAAAAAaTACTTTAATAACTTCTTA
TTTTGATTATTTAAAAAAAAaTTTGATTATTTCGATTTTTTCAACGTTTAAACTGGTTAA
CACAAGAGTAGAAACACGGTTCGCGATTTTAATTTAACGACGGCCTCGACGGCGACCAGT
TCACTTCTGGCACGATCGAGTCGTTGGAACAATTTTCTACCAACAcc
>contig00150  length=143   numreads=4
TAAAAaaTTTAATTTtAtGTTATGtCACAACCACACTCTATTTCTTtAATTCGGAGgTGT
TTTCAGATTGAAGCaCCAAAAAAGAAAGGTTGCTATTGGTCAGTTTtAaGCAAAAATTAC
aCtAGGAAAaTTCGAGATGCTGc
>contig00151  length=643   numreads=27
GGAAGTCAGTAGTTGTTAGGTTCTCGACAACACAATACCGTTCCTCGTTTCGTGtATAGT
TACATTCAAACTTAATTAATTAATCGAAAAAaaTAATAAcAAATTAAACACTGCAATTAa
TAAAAAAaCaTGAATGGGACTTATTTTtGTTACTCTtGCGGTTtGAAacTtAAACTCAAA
AaGTTGACTCATCTATTAACACATTAAAATTTACTACTGACTGTTATTAAACTctATTAA
AATCAAGTGATACGACATAAAAaTCTACCTAAAACGTTGTTGGTGaCCTTTAAAAAAaTT
TTtaGATTTTTTtAAATTTGCGAATTTATTTTGAAATTGAGGACACAAAACACACGTGGC
TTTTGGCGCCAGTTCAACTAACATTGAACCCTAATCTCCAGGTAACGCTGTGAGGTCTAA
AATTAAAATCGAACCATCAAAAagAATTCACGCGACAAaTGTGTTTAACGGCGACTATTT
CTTCGGCGTCGCCAACGTCGTCGTCGTCGAGCCGGAAGCGGACAACGGAAGTGGGCCTTT
AACGAGTGCATTTAACTAGGGAAAATACTATGAACGCTCCGTTGGCAACACTTtAGAGCT
TCGATTCTTTATGTGTTTTGTGTGATGTACGTTGATAGCGGAA
>contig00152  length=1983   numreads=205
CACTAAAAGTTAATAGGATTGATAATCATTTTTTTTtGTACGATACAAATCTACAAATTA
CTTATAAAAAAAGCAATTTATATCAAAAAaCGTTTaCCCTAAAATAAACATCCCTTTGAA
AATaTTTACAAGCAAAACAAAAAATCTAAAAaCAaTCGTTTGCAACTTTGTTTTAGATAG
AATTGCAATGTTTAAAATATTCCGCTTTCTTTTCAATATCTTCGGTATATTTATCCATAT
CCGAAATTAACTGTTTCAATTGTTCTTCCAACTCGCCCAAATTATTACTGGACGGGCTTT
TTAATTTCGAAATGCTCTCCTGCGTTGTTTTAACTTTCGACGACAAATTAACGGTTCTAT
TTACCAAATTTtCCGCGCGCGTTTTTGAATTATCCGCCTTCGTGATGCTCGCATTCAATT
TCTCTTTCGCTTGATCGTAATCGTTTAATAACaCTTTtAAttATCCATCGTCTCTTCCGT
TTTTGTCTTAATGTTGGTTGATTCATTCtttaaaGtttGAGCAGTaaaTTGAtttCCGCG
TaaaaGttttttaaGATCTTCTAATTCtttATCGAgggTTCCTAAGtttCCGGAAGTAtt
ttCGAtttGTTGATATGTcccGtttGTCAttttATCAATATTGTCTAAATCTCTTTTTAT
GTCTTTAAAtGATTGGGAGATGTTTCCAATTTTTATTTCAGTTTCTTtttGGACGTTTTC
GGTTTTCTTTAAGAATTCTTCAACGCTGTTTACGGTGTTTTtAATATCATCGACTTGTTT
TTtCGCATTTTCGGCATCTTCTTTTAATTTTTtGGCAACGCTTAAATTTCCTTCGGTTTC
TGCAAGAATCGGTTCGATGTTTGTTAACGAATCGGCGGTTACTTTAATGTTTGTGGCAAA
TTCTTTAATTTCCTCCGGTTGCCATTTAATGTCTTTGGTTAAAATATTGTTGATTTTATT
TTGCAATTCTTTAGTGATTGAATTGTTTTGCTGCATAAACTCGTCGATTTTAGCTAATTT
GTCGTTGACTTTTTCtGTCATGTTGGAAGCGTTGATTTTGGCTTCTAAAGATTTATTGAA
AGCGGATATGGCTTGATTTTTAACTAAGGTGCCGTTAACGGTTGTTATGTTTCTTATGTA
TTCGTTAACTAATTTTTCTTTGTCGTTGTATAAAGCTTCAGTTTTCATGGCTAAGCTGTT
TGCGTCTTCCGCTTGGTTTTTAGCACCGTTGCAGGTTATTGCGCCGCAATGTCCACATAG
AGCTCCCCCGCAAATGTTATCGCATGGGTATTCAGACCCGTCACAAATTAATTTGTTTAA
TTTAGGTAATGAATCATTTAAGTTTTTAATTAAGTCAGTTAAATTCTTTAAGGAAGCCAT
ATCTTCCTCGTGTTTATCCGAATACATAGATTTCATcGATTTTAATTTATTTTCGGTGCT
TTTGCAGCGACGTTCAACGTTTTTAATGATGTCCTGAGTGTTTGTTGCGTTTTTAGTGGC
ATCATCCGCTTTGGTTTTGGCATTTTTGATTATATCTAGAGCACCTTGTACATTGCGTTC
TTGCAACTTCGTTCCATTCACTCTCAACTCATCCGTTTTGTTTCTTAACAAGTCCATTTT
aTTTTTGAAGTTTTGCAAGGTCACTTTTGCTACTTGATTACCACTATCGGCGTTTGCTAA
GATTTCGTTTAAATTCTTTAATTCTCCATGTTCCGTTTTGTTGATTAAATCTCTTAAGTG
GTCAAGTTTTCCTTCAACTGAATCCAAATCAATCGTTGCCGTTTGGTTCAATAAATCTTC
GATGTCGTTTAATTTATTTTGAATGTAATTAAACTCGGTCGTGTAAGCACCTCCAGCCCC
AACATTTTTAATGTCTTTCGCTCTAGCTATTTCTAATTGGGTTTCATTTTCAAATTTGGT
TAGAGTTTTGTCCCAATTGTCGAAACATTCCCCGCAAGGTCTGCAATGAGGAGCAACTCC
GAC
>contig00153  length=685   numreads=39
tGAATAATAACATCGGAAGCATTTTttGTATTGATCCAAATGTTCATGATGTCGATCCCG
ATTAATCAAAaTTAaTTCGAAaTTATTTGCCACTTGaCCAGaCTCAAAATTTGTAAATTG
AACATTTTTTGAATTCACTAATTGAAGCGCGGCAGCGAAATATCGCGCTATTTCACCACC
GCCTGAATTAACATTAGAATTAATAAGGATGTTATTAAACCCAACGGTTTtCTCTTCACT
TAATTTATTGATTATTTTCGTTCCGTATTCATGGATATCAAATTCAATTtGATTCCTTCT
TTTTAGTTCATCTTTTATGAATTGATTCCAATCGAGGTAACGTTTTAATGTGGCTTGTTG
TTCTAaTTTTTCTAAATTATCTGAATTTGGGAaCTCAATTTCTGTATTTGGGGTGGTTGC
ATTTAAAAaGGTGgTGTTTTCAGTATTTTCGTGATCTTCTTCATGATTAtcTtCGAAATC
TTCTTCATGATTATCTTCAAAATCTTCATCATCGGAGGAAAAaTCGATTTCTTTAATTTC
ACCTTCATCGGACTCGGTGATGTAATTGGATAAAAAAaTTTTtCGAATCTTTTTAAAGAt
ACCGTAGTCGTTTTAAGCCATTTAAAGATATCCTTTTTtCTTTGtCGTTTTAATTTTATA
GGTGGTTCTATATTAATTGGTTTCC
>contig00154  length=2403   numreads=258
cACAAAGACGGCGgTATAAAaGTATTGCGTTtAGGGGTGCAGCAGGAGTAAGGGCGGAAT
CGCACCGCCATCACCATCACCACCCCCATCACCACCACAACACAAGTCAGAACCACCAAA
CCACCGGCCCACACGCCGGTGGAAGGGCCTGCGACGTGAGGCGCGCGTACAAAGCTGCCG
TGGAGCCCTGCAAAACTGGGCGGAGGCGTGCCCGTGGCATGAGCATGGGTCAGAAGGTCT
CAGGTGGCGTGAAGGCCGTTAATAGAGATGCGGCTGCTCCCTTTAAGTCTGTGATACCGA
GAGAACTGGCGCAAGACTTCGCCCGACCGCAGAGGCTCGACATGCTCCTCGACATGCCCC
CGGCGCTCCGCGAAACTCAACTCAAACACAGTTGGAATGCCGACGATCGTTCCCTCAATA
TTTTCGTGAAAGAGGACGATAAATTAACCTTCCACAGACATCCCGTTGCCCAAAGCACCG
ATTGCATTCGGGGTAAAGTTGGATTTACGAAAGGTTTACACGCGTGGGAGGTGTGTTGGT
CAACACGACAAAGAGGAACACACGCGGTGGTCGGAGTGGCGACAGCAGAAGCCCCGCTAC
ATTCGGTGGGTTATCAGAGTTTAGTCGGCAGCACGGACACGTCTTGGGGTTGGGATTTGG
GCCGTAACAAATTATATCACGACTCGAAGAACAACGCCGGCGTCACGTATCCCGCTTTAT
TAAAACCGGATGAGACGTTTATTGTTCCCGATAAATTCCTTGTTGTCTTAGACATGGATG
AGGGCACCTTAAGTTTTGTCGTTGACGGCCAGTATCTTGGCATCGCCTTTCGCGGCCTCA
AAGGGCGAAAATTATATCCCATTGTTAGTGCGGTTTGGGGACACTGTGAGATTACCATGA
AATATATCGGCGGATTAGATCCTGAACCATTACCGTTAATGGATTTATGTAGAAGGATTA
TTCGGCAACGTTTGGGTAAACAAAACTTAGAAGAAAAAGTGACTAGTTTGACGCTTCCGC
AAGCACTCCAAACGTATTTATTGTACAGAGACCGCAGATAGTGTACTAAATCGAAGAGGA
GGAGAAATAATCGTTGACACACAAAAAAAaGGAAACACGAACTCCGGTTATTATTTTCTC
TCATTTTTTtGTTCGTTTTTGTCGTTAAGCCTAAAGACTCTCGGTGATTGACGAGTGATT
CGAAAAAAaTTATTATTTGAATGAATGAAGGGATTTTTTtGTTTTGTTTTTCAACGAGGG
AGAATCGGGGGCGAAGATGTGAATAAAAATAGACTTTCTTTTGGTGCGGGAAGAAAaCGG
AAGCAAACAAaGAaGAAAAAaGTTAAATGTGTGTACACATGATCTCTTTGTTGTATTACA
GCATGGAAAATGATGCGaTTAAAAGAAAAGATGATTTCAAAGAGAATTTTGGTCGTCTCC
TGTACATATATACATATTATAATAAATAATCTAAAGTCTTCTCTGTATAAAAAAGGAATT
TTTTtGGTTTACAACTCAAAATCGGGGATTATTGTGGAATTTTCCACAAAAATTCGTGCT
TTTTTTTtGGTTGAGTTGTAAACTTAACTTTTACCAATAAatAATGAGCACTGCTTCCGC
GATGAAGAAAaTAAAAATAATAGCTTTACCCGAAAGAGTCAGGATAAATTTtGAGATATA
AAAAaCTAATAAGATCGTAGTTTCGAAAAGGAAAATTAATATAGTTATTGTTTAAATGAA
AATAAAGAGAAGAATGCGAATTATTCGTATTAAAAAaTATAAACACACCAATTTCGATTT
TtCGAAGAGACTTATTTTTGTAAATAATTTTAGTTTTAAGTGCCAGTTTGTAGTGATGAT
CACGACGATGAGGAAATAAGTTATATTCTCGAATGAATGCAAATGAACGTTTTTAACTAA
AAGTAAATGGTAGAACAAATTCTTGGGGAAAAATTCAATTAATTCGATTTTtGATTCCGA
CTAAAACGAAATAGAGGCTGGTGTTAGTTTTTTTTTTtGATAAATAAATGTGTTCATtAA
TTTTtAAACAATCAATTTTGTTAATTTTTATTTTAAATAATTTTTtATTCATTTTATTCT
TTCTTTCTGTCCCCCAATGCGAGATGTTGTACATTTTTCTCGAGATATATAGTGTGCGTG
CTCGTTTACTACTGTGTATTTAGTTTGTAAGTTAAAAaTTTTGATGAAATGTGTTGAATG
AgaCTCGAATATTTTTGCGCTTGTATTTTATCTTTAtCCCGATTTTTTTGCAAATCCACG
TCTTTATTAAAAAGAAATTTGCATTTATTTTCGAAAAAAAGAATTGTTATAGGACGTGTT
TGCAAAAAAAGAAATAAAaTTaaTTTaaCGaaGAAAAAGaCCTGATATTTTAACTAATCG
AAt
>contig00155  length=955   numreads=208
cATCTACAaGAGAATGAGATAAATATGAAaGGATAAAGTGAGTTTTCCTAAAaaGGCATT
TtCTTTCGATATTCTTGACACAGTGCTAGATTAAGAAaCAAAaTATGCCAAAACATTCTT
ATAGTTACTCAATACGAAGAAGATTATTGCGTTACTATTCGTTTtCTCTTTTCTTGTTAC
CGTTACATTTTTtAATTTAATCGATTTAAATTAAAATTCGTAAGCTTGCAGTCCTATAAC
AATTTTAATGTACCAGAAATGGTATTTACGACGTTCTCATGGCCGAATAAGCCCAATACT
GTTATAGATCCCGGTTCTATTTGTGTATAACCAGCATCTTGTACTAAATAGGAATGTATT
TTGTTGTCGTTGGCTAATTTATAAAGATCTAAGAGGTGTTGGCTCGTTTCACCTTTAACT
ACAACTTTTTTTtCGCCAAAATTTTCCCATTCCTGTAAATCCTTAACAACACTATTATCA
TCAACCAAACTTTTATAAAGTCCTAAAGTTGCATGACCTACTTGGGCAGCCACTTTTCCC
ACGCCCATCCCTAGTGATGTATTCACCACAAAAACCATTTTACATCGTGTCCCCACTGCA
AATTCTACTTCTTCCTCATCCTCAACATCAACAGTTTGATGACCATGAGTCTCTCGAACA
TCATCGTTGTACAACGAAAATGAAGCTTCATCTATATCCGGATTATCAAAATAAAATGCA
GCTGCAGCGTCAGCGGAACTATTTCCTGTATAATACAGAGCAAGTTCCCCAGCTCGCTTC
GGAATTCCCATTGTAATTAAACATTCTAAAATCTCCTCGTTCGGTTTGAACTCGTTTTCT
GATTGTACGCTCATATTTGGAGTAGTTTTTTAATTAGATTGAAATAAAaTGATTGATTAG
TTTTAAACATAACCTAGAAATTTTGAGACTGTCATCGACCATACTGCGAAATTaa
>contig00156  length=517   numreads=30
GGTATAACGATGGCACATAAATGCTTCACACAACGTGTTaagTTAATTTCCACATGCACA
ATTtGCACAAAAcGAACAACGCGCTAACTCACGGATGAAGTTAATTGTTGCAAATCCATT
TTGTACGAGACGAAAATCATTtCCACCACTTTATTCGCCAACAAACTAAAATTAACCGCG
TTGTAACCCGGATCGGGGTTTTtATCTTGTTGGTACCAAaTTAAAGAGGGgCCCCAAACG
ATCGCTAAaCTTTGTAGGGTCATTTTGTTGTAGGAGCTGTTTGATTCGATTTTTAATAAA
TGCTCGATTAATTCTTTTAGGTTCTCTTTAAAAGGGGATTCGATTTCGTTTATTGTTTCG
ATTACTTGGGTTGAGCGTTCGTTTGGGCTAAGCTTTGTGTTTTCCATGATTTTATTTAGC
TTCTCAAAATCTTTATGGGGCAAAACTGGGTCGACCAATTCTCTATAAAATAATTTTAAA
GTTCCGGTTAAAACTTCGACGTCTTTGACGTGTTTAT
>contig00157  length=284   numreads=24
aaTGAATGAGAAGATGTTTTTGttCTTTTGATTTTCATCGATATTCTTTGCTGATGCGAA
TAAACTTTCTTTGATTTCATCTTttAATTCAATTTTGGGCGGTTGTTGTTCTTCTTTTCT
TATCACAGGTTTCTcTTTTtCTTTtGATCTTTCTCtttttgtCTCTATCTTTATCTTTTT
TtCTTtATCTTTCTTTTtGTGcTtATGTTTTtCTTTTtCTAGTTTTTtCTCGATTATTCT
ATCTGGCGTTATTGATTTAGATTTTtCTTTTtGTTCTTTTTCTT
>contig00158  length=139   numreads=55
GTTATTTAGAACGATTTTTGTACGTTCACTTTGTGTTTATTTCTTCACCGCAACAACTCT
CTTCTTTTACAATCACTGACACTCCCAAAATAGAGAATGAAAGGTTTTCACAAAATGGCG
ATGCTACAAATTGATGTcc
>contig00159  length=1230   numreads=103
TTGGATGCGTTTACGATTCTTGGTCGATCCAGCTGGAAaGATTCCTGTTAAAGTAATAGC
TCGAACTTTCGCATCCGGGAGAACTGAAAAaCTAGTTTATCAATGTTTATCCGAAATGAA
TTTGCCAAGTGGTAAAAACGAGGCTGTTGAAAAAGATGATTTTACATTTGATAAATTTTA
CAATCTCTACCATAAGATCTGCCCCAGAAATGATATTGAAGAGTTATTTAGAGAAGTCGC
CCAAGGAAAAGATTTTATAAACATCGATCAGTTCGTAACATTTCTAAACGAGAAACAAAG
AGATCCTCGTTTAAACGAAATCTTATATCCTTTATACGATGAAAAAAGAGCGATTGAAAT
TATCGAAACTTACGAGCAAGATGAAGCTGCCAAAgAGGCTAAAAGATTAACCAAAGATGG
ATTAATCCGATATTTAATGTCCGACGAAAACGCTCCTGTTTTTCTCGACCGTTTAGATAT
TTACATGGAAATGGATCTTCCACTATGCGCCTATTATATAAATTCTAGTCATAACACTTA
TTTAATTGGGCGTCAATTTGGAGGAAAATCCTCAGTGGAAATGTACAGACAAGTATTATT
AGCTGGTTGTAGATGTGTTGAACTCGATTGTTGGGATGGAAAAGGCGAAGATGAAGAACC
TATAATAAcTcACGGTATGGCAATGTGCACCGACATCTTATTTAAAGATGTAATTTACGC
GATAAGAGACACAGCTTtcGTcACTTCCGATTATCCGGTGATTTTATCGTTTGAAAATCA
TTGTTGCAAAACGCAACAGCATAAATTGGCTAAATATTGCGATGAGATTTTTGGAGATTT
aTTGTTAAAAGAACCTTTAGAAGATTGGCCTTTAGAACCGGGGgCTCCaCTTCCTCCACC
GAATGCGTTAAAAAAAAAaTTTTAAtcAAAAaTAAACGACTTAAACCGGAAGTGGAGAAG
AAAGAATTAGAATTGTTTCGGCAGGGGCAATTTGTTATTGAGGATGAGGaaGAAAaGAAG
ATGCTGGTGCTACAGTTAAACCAATTCCTACTGATGTTCCCATACCACCTGAGACTCCAG
CTCCAGATGCAGCCGCTCCTAGTACTGAAGGAGCAGATGCCGCCCCGCCTGTTCCTTATA
CTGGTTCTACTACAAACGTTCATCCTTGGTTGAGTTCTATGGTTAATTATGCACAACCAG
TTAAATTTAATAGTTTTGAAGTTGCTGAAC
>contig00160  length=1490   numreads=105
tttGGCATGGAACATGACACCAATGAATGTAGATGTCCTGaaGAGAGATGTaTAATGGCG
CCGaGTAGTTCAACGaTTCCtCCAAAACATTGGTCGAGTTGtAGTTTAgATTATTTAGCA
TTaTCTTTCGAACACGGtATGGATTATTGTTTGCGAAATAAACCGGAATCTCTCTTtGGA
AGTCCCGTTTGTGGAAATGGTTTCGTTGAATCCGGGGAACAATGCGACTGTGGTCTTCCA
GACCACTGTAACAATTCTTGTTGTAACGCGACCACTTGTATGTTGAATGCTAACGCtagT
TGCGCTACAGGAGAaTGTTGTGACCTCAATACATGCAAACCcAAAAAaGCAGGAACGTTG
TGTCGATCTAACGACATCGAATGTGATTTACCCGAATATTGTACatGGCCAATCAGAATA
TTGCCCAGATGATAATTACAAAaTGGACACGGAACCTTGTAATAACGGAAAAGCTTATTG
TTATCGAGGATTTTGTCGCACCAGATCTGATCAATGCAAATTACTCTGGGGAATTACCGG
TAAATCTAGTGCTGATGAATGTTATAGACAAAATAGTAAAGGTGCTCGAGATGGAAATTG
TGGCTACAACAAATTAAACcAAGTTTATTCAAAATGTCAAAACGAACATGTACTTTGCGG
AATGCTTCATTGCGTACATTTAAAtGAAAGATTAGAATTCGGTATGgAATCAGTTGCAAT
TTTATCGCAAAGTTACATCAATATTAACGGTTCGATCGTGCCGTGTAGAACGGCTTTGGT
CGATCTTGGCTTAAACCAAATCGATCCGGGTTTAGCACCCGATGGGGCAAAATGCGGCGA
TGGAAAAATGTGTGTAAACCAAAAATGCTTACCTGTAGCAAATTTACGAGCTCAAGGAAA
AACTTGTCCGAACGATTGTAACGGAAACGGCGTCTGCAACAATTTGGGTCATTGTCATTG
TAAAGACGGATTTGCCCCACCTTATTGCGATTATCCCGGCGTTGGTGGTtCCGAAGATAG
TGGACCAGCATCAGATCCTAACGCCCAAACGATGTTTGTGAAAGTGGTCTACATCATTTT
CTtGgTTATCGTCCCAATTCTAGCGTTAATAGCGTTCCTGGCGTATTACACCAGACACAA
TTTGAAGTTTACCTGGTCGAAAACACCCTCAATGAGCAACAAACCAGTCGTGAAACCTCG
AACGCCGCCGTATCAACAAAAAACGCCAAAACGGTCCACAGAAGACAACCACTCCCTTTT
AACGGAAGAACCTTTGAAAAACGACTTTTTCGGTCATTTCAACGGGTTTACGATTTCGCC
AAAGAAAACGGAACCCATTCGACCAGCTCCTCCTGTACCTGCAACCCCGGTAGCACCACC
ATTTAAAAGCCCAAGCTTCAACAGAACGAGCAACGTGAATAAACCAATTGCGCACATCGT
TCCTCATAAACCAATTAATACCACCGCTCCAAATTCACTTACAACAGCCG
>contig00161  length=772   numreads=46
cATCcTCAAAGATATCACCatGAAAAaaCcaGAAATGGAACAACTCAACGATAATTGCGA
AAGTCTTATGgAaCAAAGTGCGTGTAGTTGGATTAGAGATCAAACAGTTCAATTGCAAGG
GATGTACACAAAtcTtCTTACAAACGCCCAAGGATTAGTTTCAAAAGTCGAAAAGAGTCT
TTCTGATCTAACCGAATTTATAAAGGCTAAAGAAAAAATCGATGAGTGGTTAAAAAaTAC
TCACACCACtCTTCAAACGTGTCTAGGCGAAGGTGACGAATCGGTATTGAAAGAGAAAAT
GGAAACGGTTGTGGTTCTTTTAGCCCAAATGCCTGAAGGTCAAAATCTTTTAACATCACT
CCAAGAAGCGTTTACGAAAGCGATCGATACGGTACCGCCAAATAAACAAGAACAAATTCG
GGATGATCTCTCAGAAATGAGAAATAGTTTtGAACAGTTAAGTATGAACGTAACATCTTT
GCAAGCTCAAATTAAAGCTGGGTTAAGCCGATGGGACGATTTTAACCTACTCAAAAAGCG
ATTAGAAAGTTGGTTAAGTGAAACTGAAAATACTCTCcAGCAAACTCCAAATACGAAGGG
TGAATTAAGCGAGATAAAAACATCGTTGGAGTTCTTTAAAAATTTGCAGAATGAAATCGC
TAATAAGAACGTCGATTTGAATAATTTGCAATCGGAGGCGAGCGTTTTAAGTACTTGGGC
TAAACAATCAGCTGCCAATGAAAGTGTTAAACTTCTTAACGCACGTTACAAT
>contig00162  length=121   numreads=25
GGGCAGACTCCACGAGTAACCGACAACGTAAAGACGTCAGTTCAAAAaTCCcTTCTTTCC
ATCGTTCGGCCTCGAACAATACGGTCACCATCTTCTTGTGAAGTTCGGCTGGCGATTTAG
C
>contig00163  length=627   numreads=10
aGTTCAAATTGTTTCCAGTCGCCTACGTCTTTGAGATTTTCGGATTCGTCTTTgAAATAA
CCTTTTTTGTCAAGCATAGAAAGACCTTCATTACGTATTTCTTTCCAATTTTGTCGGAGA
AGCTCGTAAAGTTTATCATACGGTGTTTGTTCTGGTTCCCAAAAAGGTTTtCCTGTTAAT
CTATTTACATTATAAAGCGATCTTTGGTATTTCGaCAAAAAaaCCTTATTTATCACACCG
TCTTCGTATATTTTtATAGCTTCCTCTGGTTTCCCGATTCTCGCTAAAGCATCTCCTAAA
TGAAAGTAAAATCTTCCGTCAATAACACCCGGTTCTTTTGTTGCGATTCCTTTGGTGAGG
TATTCTATtGCTAAAGATAAGTTATTGTCAACTGTTTTtAAGATAAAACCGTAATGGACT
AAGGCGAAACCaTCTTCAGGCCATTTTtCCAAAGTTTCCAAAAGTAaCaTTCTTGCTGTT
GTGACTTTGTTTATTGTTAATAATGTGACTGCAAAATCGTTTCTATATTTTATTTCGTTG
GGAAATTTTTCTAAAAGTTTTTGGTGAATTTCAATTGATTTTGCGTAGTTTCCTATAAAT
CTCATTCTCTCAATACATCTTTTGGCA
>contig00164  length=934   numreads=285
AATTTGATGTTAAAATAGGtAATTCATCGTATCTATGTTCTGCTGGGGgTATTTTTTGTA
TTCATTCAATAGATGTAGGTAGATTTAAAGTTCCAATAGATTTTCGTACAGATGTAAATC
TTTCTCAAATAATGAATAAAAaTAAGAAAaTTCTAATTAATGAAATTAAAGATCCAATAG
ATGAAATAATATTTCATGTTCTGTAAGCATCTGGATAATCAGAATATCGACGAGGCATAC
CTCTTAATCCTAAGAAATGTTGGGGAAAGAAAGTTATATTAACACCAATAAATATAATTA
AAAATTGAATTTTTAAAAaTTTTtGATTTATAGTTAAACCAGTAAATAAAGGGTATCAGT
GAACAAAACCTGCTATAATTGCAAATACTGCACCTATAGAAAGAACATAATGAAAGTGAG
CTACAACATAATATGTATCATGTAAGATAATATCAATTGAAGAATTAGCTAAAATAACTC
CTGTCAAACCTCCAACAGTAAATAAAAATACGAATCCCAGAGATCAAATTGTTGATGGAG
AATAGTTAAGTTGAGCTCCATGTAAAGTTGCTAATCAACTGAAAATTTTAATTCCCGTAG
GAACAGCAATAATTATAGTAGCTGATGTAAAATAGGCTCGTGTATCTACATCTATTCCTA
CAGTAAATATATGATGAGCTCAAACAATAAATCCTAATAATCCAATAGCTATTATGGCAT
AAATTATTCCTAATGTACCAAATGTTTCTTTTTTTCTTCTTTCTTGTCTAATAATATGAG
AAATTATTCCAAACCCAGGTAAAaTTAAAATATAAACTTCTGGATGACCAAAAAATCAAA
ATAAATGTTGATATAAAATTGGATCCCcACCTCCGATAGGATCAAAAAAaGATGTATTAA
GATTTCGATCAGTTAATAATATTGTAATTGCTCC
>contig00165  length=907   numreads=195
GCAGTAGAGTGCGCAAGTGCATAACCGTATGGggCAAAGAGAGCAGCGATCGCAGTTGCA
AGTGCACGTACTAAACGTTCGGCAGCCGTTTTCCCATACTCATTCTTCTTCATCTTGGCC
TACCTCGATTTCTATTCTAAATCATAATTCGCGTCGTATTTTTCGCGGATGTTGTGCGAT
TATCGTTTGTTTATTCTTTGATTGTTTATAATTTGTGTTCTTTTTATTATCGAGTGTGTT
TTTAAAAATGGATGATTTCTTTTTtGTTTTGACCCGATCGAAATAATCAAGGAGTATGTT
TAAATAAGATTTTTTtGGTGTTTCGAGTAAATTTTATTGTTGGTTCAGTTTTATTTTTTG
ATTATTTTATTAGTTTTATTATTTTTGAGAATATTGTGATTTCGAATAAATTGGGTAAGT
TTGGTTATTTTTACTTTTTGATTTTGGGATGATTTTTGATGCCCCTTTTTGTTTTTCGAc
TGTTCTAAGCTTCAAacAaTTTTCGAGATGATCGCGTTTTAACTTTCTCAAATTCCGGCG
GCCATTTTGATTTTTACGCCGTCCATTGTTTTGCAATACCTCCCGCTCGAACTAAAGTAT
GTTTCGAGAATCGAACGCTTTTGTTCCGCGATTCGATCTAGCAATCATTAAAACCCCCCG
AAACTTAAATTCATCTCCCCCACCCCAAAACAAAAATTCGCAAAAAAaaGAAAAGATGGG
GTGACATCTATTTTAACCTCTCTTTTtGTCTAATACTTAAAATAAATCAATACCTACTCT
GAGTTGAAGATTATCtATTtcTTTTTTttGAACTAACCAATTTTTTTGATTTCTAATTAA
TTTTAAGTTTATATATAAAATTAAAAaaGaaTTTTTTttGTGATTCCCTATTGGTTGGAG
TgAGTAg
>contig00166  length=524   numreads=78
TAACCAAACCTTTCCAATTCCCATCCGTCTTTACTACAATATGTAGTGTGACAAAGCTTT
ATAAGTGCCCTTTCCCAACGTTCAGAAGATACAGACTTCCTCGCCTTCCTCAATAACTTT
ATGTGAAGGTCAATAAGTGCTTGAGGAACTTCTTGGGTATTTTCGAGCATTTCTTGTAAA
TCCAAAAAGTCTATGTTATTAAGACCGCACATCGCCCCGAAACGTTCGAGGAAACCGCAG
ATGACGGCGAAATTTGGATCGGCATCGCAAGAAGCTTCACTGTTCTCGGTCGCCATTTGT
TGTACCCCTCCGGGTAAGTTGACAGCGGCGGCCTTAAAAAGAGCGTCTAATAAACGACGC
CCGAACGACGACGCGACGCCCTTGAGTCCCTTGCATACCACCTACACTAATAACGATTCT
TCACTATAAGAAAAaCAACACCACCGAATCGAAACTCTtAACTTCTTCAATTTAAGAGCT
CCATAAACGCGCTCATATAATATGAGATACACACAACGAGTCCC
>contig00167  length=828   numreads=184
aTTTCGTCGGTTGTTGTAATTTTTtCCGCGACGGGAGTTGGGGGATCAATATGTTCGAAA
TCTTCGATTAAATTTTCTTTGGCTTTGCgTTTAAATATGTTAAATTCTTTAAGAATCATT
TGATAAATAGTGGACGATTTCGGTTTTtGTTGTtCGAAAGATTTTtGAAAGTTGTCGTAT
TCGTACGAATAACTGATCCCTTTGTGTTCATAAACGTTGCTATCGCAAAGAATTACGTTT
GAGGGTAAACCCTCTTGTGGGTAATTTGGGTAAAAACCTTCACTTTTTGTTAATTTtAAG
TTGGTTTTAGCTAATTCTAAGTTAAGGTTGCCGATTTTTTtGATTGGGGCTGGAGCTTCG
GTGgTTTCGTAATTATTGCTGTTACGCCTACTTTTAATTGCTCCATTAACTGAAGAAGAa
TAAACAGTTACATCTTCTTGCCCTTCAGGGACACCACGCTCCGCTAAAGGAACTGATGAT
GAAAAGTTTAAAATGTTTTTTAAGCTCCCAAATATGTTTCCATCCAATAAATTAGTTTCA
GATTTTTtCTTTTTtAACCCATTgTTTTCCTCAACGATgTTCGTATCAATATATTTTTta
TTCGTCTTTTTTAAACAACTCGCTTTTGGTAATTTATGAGATGGTTCTTTTTtAATAACA
TTTTGAGATTCACTCCCTGATGAATCTTCTTCATCGATCGAGCTTTCGTTCGAGCTTGAA
GACGTCGAAGAAAACCGCGAAGTATGAGTATAAATGTCGgATTTAATTTCGCGATCATTT
GTTGATTCGTAATAAGGGGCATCGCCTTCAGCAGCCCAACTATAACGA
>contig00168  length=938   numreads=318
gggAGTCAACGATCTACCATCATTCAGTAAAGCTTCCTAAACCATTGTGAACATCATGGC
TAAATTCTTAATCATCTTAGCTTGCGCCTTTGTAGCCGTATCTTGCGCTAATACTAAGCG
GCGAGCCGAAGATAATGAGGTATCAGCCGGAGGTCACTTTGAATCAATCTCAATTTCCGA
CGATGGTGGTCATGGAGGTGGATATGGAGGAGGAAAAGGATTCAGCGCTGGAaGTGGATT
GAAGACCATCGCCCAAGGATCTGCGGAACAAGCTAACAGCGCTGTTGCtAACCAACATGC
CGCTGCAAGACAAGCAGCTTTCGCAGCAAAAGTACCTTAGCCCAAGCAGCAGCTGGGGCC
GCAGCTACAGCGCAAGCAGCTCTCATCGGCAAACATATCCTAGTCCAAAAACTCCAACAA
GATGTCGCCGAAGCTCACCAACAACTCGAAGCCGAACTCCACCAATTAGAACAAGCTCAA
CGTGCCGCTTCTGCCGCTCAAGCTGCCGCCAACCAAGCCCAACAAGCAGCAAACGCAATC
AACTCCGCTGCTAATGCCGTTCAAGGAACAGCAGCCCATGCCCAACAAGCCGCCGAAGCT
GCTCACGCTGAATTAGGATCCCAAGAAGCCATGGTAGGACACGCCAAACAAAGGTTATCT
TCTTTGGGACAACAACTCCAAGCTGCTCAAGGTGATCTTCACGCCACCCAAGCTGCTGCT
CAACAAGCTGAATCTGCCGCTCAAATTGCTCAGTCCAATGCTGCCCAAGCCGCCGAAAAA
GCTCAAGCCGCCGGACTTGAACACGGAGGAGGATTGTCCATTGGAGGAGATGATCACGGA
TTCTCTTCATCCGGAAGTGGATTAGGAAGCTACCATTAACTCAACCCAGTCAGTTTTTtA
TATTAATCGATTTTTtGTTTAAATaTAAAGAAAaCTaa
>contig00169  length=408   numreads=17
aCGTCGCCGAAGCTCACCAACAACTCGAAGCTGAACTTCGTCAATTGGagCAAGCCCAAA
GATCCGctGaagCTTCTCAAGCTGctGCCGAtcAAGCTCAAAAtGGTGgAAACGCtaTTA
GtGCtGCTTTGAATGCCGCCCAAGGAACTTTAGCCCATGCCCAACAAGCAGCCGATGCCG
CTCACGCCGAATTGGGGTCTCAAGAAGCTATGGTAGGACAcGCCCAACAAAGGTACAACT
CTCTCAGtcAACAACTCCAATCTGCTCAAGCTGATTTACACGTAACTCAATCCGCGCACA
GCAAGCCGAAGCTGCTGCACAAATTGCTCAATCGAACGCCGCTCAAGCAGCTGAAAAaGC
TCAATCAGCTGGATTACAAGGTCATGGAAGTTTTGAAGGATGTCatca
>contig00170  length=1502   numreads=100
TTGAtAACTtATTTCCGGGATtATTCATATCTTTTtCATTGTGACCATTGCAGAATACAA
TTTACCACAAGTTTCGAAATGCCTTTTtAGGTCCTCATCAGTTGTTTTAAAATTCAAATT
TttAACAAACAAAGTTGTATCTGGTTCAGGTTCAATAATTTCTTCTTCTTCCACTTCATT
TTCTTCTTGTTTTGATTCAGAAACGTTTTCCGTTTCGCTTTGTACATTAGAATTCTCATT
GTTCACATTTGTTATAGATTGATTTTTATTATTTTTGCTTAAAGATTTCGCCTGTAAACT
ATTTTCGGGGGCCCATTCAAGAAGAAGTGGTACACTTTTAAATTGTGAATAAGCTAACGA
TGAAAACGCTTTTCTAGCTTCAGTTGGTTCAATAAATTCCACTATTGCAGTTATTCCCTT
TGGAGGCAAAACCACTCTACCTACAATACCATACTTTTCAAAAACTCTTCTTAATTCCAC
TATTTCAGTATTAGCTGGAAGATTTTTTACTAAAATAATAGTTTTTGAGCGTTTAATTGA
CCCCCCACTAAAAGCATCTAAAATAACTCCTTCAGCTTCCAAATATTTTCTGGTTTCTGT
TACGATTTGTGTTTCTCCAAGGGCTAATCTAACGGCTGCGTTACTTTGTCCGTGAGGATC
TAAAACAGCCTTTTTACTCGTTCCATAACTTCCTGCCATTGCTTCAGCAACTGCATCATG
CCCCATAAACAATGAATTCCAATTGTGCGATGATCCGGCTTGAGCTTTTTGCTTTTTTtC
TTTCTGCTTTTTATAATTTATGTTTCCTTCTTCTTCATTTTCTTGAACGTCCTTTGCTTT
TCCAGGAAGTAAATGAAGCATTCTCCCATGCAAAATTGAACCATCCAATTCAGAATACGC
TTTTACAGCATGTTCTGGCAACaGAAAAGTTACAATACCAAAACCTTTCATTTTACGTGA
TGTGGAATCAATTGGCAAGTTTACTTCTGTTATAGGACCATAAGCTGCAAATAGATTTTG
AACATCATCTTCAGTTGTAATATACGCCAAATTTCGAATAAATATCCTCCCAGATTCTCC
AATATCTTCCTCATTTTTtAATTTTtCTTCTTGGGATTTCCATTTGACTTTCTTAGGATC
TTGTGCGTTGTCTCCTTTATTTGTTGGATCTATATGCTTAGTTACAGATATGCTTTTCCC
GGCTAATATACTACGATCTTTCATTAAACCTTTCTTCATTTGCCTTTCATTTTTAAATCC
AACAAAAGCTATACCTTTAATATTTCGTGGGATTCTTATAGAAAACGGAATATTTGGTTT
AAAAAaTTCTTTTATGTCTTTCTTTTTACATTtATAGGGTAAGTCTTTCAGCTTTAAATT
GAATAATTTTAAATCTTTTTTtGTTTTTGTTTCTTTTGTTGTTTAGTCTTAGATGTATCC
ACTTTCTCTTCATTTTCATTTATATCATTAGTTGGTTCAGAAACTCCTGAATCAGATGAA
TC
>contig00171  length=1271   numreads=195
aaaaGACATTAGAAaaCCAAACTTACAATAAAGATTTTCTCACTGCATATATTTATCTTT
GTGTTGCGTTAAAATTTTGCTAGAAGCTTTAGCATCCAAGAACAAATGGGCAACTTCATC
AACATCCGTTTAGTAATTACACTTCTACCATTCGTTTTTGCAATCAAAGATGAGGGAGTC
AATAATTGCACTGCATATCTTAAAGTGCTACGATttCCAATATCTCCCAAAGATGATAAA
GCATCAGGATTAATTTCTAAACCCTCAACAGTACAACGAAGTTTCAATATTTCCTCAATG
TCCGGTTTGGCGTAAGGTAAAGTGCGAATAATCAATAAACGGTCTAATAAATCAACTGGA
ATACCATGAGCGGATATGATATCAGTTGTTCCTTGTATAACGCATCGTCCcCGATTTGTG
GCAAAgACAACAATTGGAGCTATAGCACTTTCTAAAGCTCTGTGTAAGTAAGTGAATGTT
TCAATATCCAACATGTGgACTTCATCAATGAATAAAACACCTGGAACTAATTCCGCGATT
CCTTGATCGATGTATTTATCAACAAtCTTATTTATTTCTCTTCGTAATTTATCGGTGATT
TCGGTTTTTTtCGGTTTTAATAATTGGCTCATCATCGATAAAACATCTTGCCCACCTTGA
GGTTTAGCGTTAGCAACATCTAAATCATGCAAAGTAACATCTTGAACGACTTCCTTCTTT
TTATGAACATCCCCTTTTGGTAGAGGAACATATTCCTCAGCTTCAAGATCAAATTCCGTC
GCAAAAGCATCCGAACGACCTTGTCTTTTAACAGCACCACTATTAGCTTCAATGTAAATA
ACATCTCCAACATCAACCTTTTCTTTTTGAAGTGCCTCATAAATACTTGGATCAAGTTTA
AGTTGTTTGCTTCCTTTAGCGGTTCTTAAACCAATTATGACATGACTAACGGTTTTTCCA
TAACCACCCGCTGGATTTTCGGTTTCAACGGGAGTTAATTCGCAAACTTCGCCTTCGTAA
ACTTCTTTGGTTTCGCGTATTCTCAAACCAATTGCTCGACGGAAGTTTTCCATTAAAACT
TCGGTCTTTTTAATTTCTGAACTGTATACTTCtGAACCCACCATTGGGCAAAAAGGGACT
TTATTTCCAAGTTCTTGAGCAATcGCTAAAGCGATAGCTGTTTTTCCCGTACCTGGGGGA
CCGGCTAATAATACAGCGCGTCCTGCCATTTTCTTGCTGCGAATCATGTCAACTACTATT
CCAGCACCCTC
>contig00172  length=2091   numreads=229
TTTTTtCTTTTTttttCGTAAAAATCACATATTGGAATGGATTCATTTATTGCTCAGTTT
TATATAAGAACCACCCGCGCAAAACATTAAAACGACCGTTCTTAATCGTTTTGGTTAATG
TTGGTGCACGTCCCTATGATGGTACTGTTCAAATCCGTTCCGAATTTCATTCTTGGTGGA
CCTTAACGAGTGCGCTCTGCACGTGTCCCCGGTTATGTAAGTGAAACCAGTGACGGGGAG
TGTGCCACCGGGACCTTTCGGGGCCCTACCAGCACGCCGACCTTCACCACCTTCAAGACA
AAACACCCCTGAGGCTGGCGTGCTAAGTTCTAGCTACAATTCCGTCACCGGTATCGGCTT
CATATGTGATTGAGTaTTCCTCATAATATACTCATCGTCAGAAAAtGTTTTTtGGTATTC
GTGTTCTTTTCTGCTAATCGCCGCCCTGTTCCATTTATAATCCTTTAAAGCTTCCCGTAC
CCTTTGTCTGTATCTGAACAAAAATAAACATAAAAGTCCAATGATTACAGCCGCACTTAT
TCCTAAAGTAACCATGATCGCTTGTTGTTTAGGATCGCTAAATGAGCAACCTAAATCATC
CGCACGAAGCATTTTTAACGGCTTATCTTTAAGCTGTAACGGCGACGCACATTGGATGTT
GGTTAAATTCTTTTTTAGCAACAATTTATTTAACCACAAAAGCTGACAATCGCAGTGTAT
CGTATTATCAGTAAGCTCCATAACTTTGAGATCATTCCAAGATAGTAACGATtCCGACAC
AGTCTTAATAGCGTTAGCCCTTAAAACTAAATGCCGTAAATTAGGTAATCCAACCAAAGA
ACCCTCCTCCAACATTTGCAACTTCCTATTGCTAGCTAAAATCAAAGTTTCCATATTTAA
ATTGGTTGAAAAAGCACCTTTTTCAATTTTCTCAAGTTCTTGAGCTCCaGTAATATCCAA
TTTTCGCAAATTACTCAATCCTTTAAAAGCGTTTGCTTCAATAGTTATAAACTGATTCTG
TCCTATCGTCAATTCTTCCAATCTAGGAAGATGAGATAGTTGTGCAGTTGGAATAACACG
TAACCTATTATCTGCTAAATTTAAAGTACGTAAACCGACGAGTCCGTGAAAAGCACTTTC
ACTAATATTCGGTAATCCGGCTCCGTTTAAATCTAAAACGGACAGTTTGCCTAATCCGGC
AAACGCGTTACTTTTTAAATCAGTGAATTCGTTTAATCCAATATGAAGTTCAGCCAAGTT
ACCCATCACTGAAAACGAATGGGTTGGAACCGCACTTAAAAGGTTATCATCTAAATACAG
CACCCTTAATGAATGTAAACCGCTAAAAGCGTTTTTATCGATTTTCGAAATTCTATTTTG
ACCTAAATTTAATTCTTCCAAATTCGGAAGAACATAAAATAGGTCTTTTGGTAATTCATC
CAGGAAATTTTCACGAaGATTTAAAACGGTCAACGATTTCAATCCGGTAAAAGTCCTATT
ATTCACCACAGATAATTTATTCTTATTCAAATGCAACTCTTGTAACTTTTCTTGATCTTT
GAAACTTCCCTGTGGGATACTAACGAGATGATTGTTTGACAAATCCAAGTATTGGAGATC
TCGGTAAAAATGAAGAGCAGCATCCACCGTTTTtATTTtATTATTTTTCAaCACCAACCG
CTGTATAGCTGGATTTAGAGCAATTGGAAATACGTCCAATTTACTCTTTTCGCACTCCAC
GACGAAGGTGTCATCGTTGCACACGCAACCAGCTGGACATCCCAAACTTTGAGTCGACGA
GACGAAAATACCAAGAAGAAGTAGCCAAaTCATCGTTGTCCAAGTCGTTTCTTTCCTGGT
aTTACGTCTGGCGGGGTGTATCGATAAAAAaTCCGTCCGAACGCCACTCACAAaCATAGC
AAAATACGTTTtAAATAAATCCAAAAAAaaGATCCACACGTCCAGAAAACAAAAGAAAAA
TTaGAAACAAAaCGCGGCGAGGCGtCGCACACTTAGTTCaTTTTTGTTTtGATGCGAAAA
CGATATCGGAATCGGGCTGTCGGTTTtCGTCCCAACAtCAACtCTCCGAAg
>contig00173  length=837   numreads=212
aGTTAAACCATAAATGAAAATCATCCCAACGACATGTCATCATAAGTAGACGAAGAATCC
GAATCGTCATTAACAGATcTACCACTTTGTTTCCTTTTTtCAATATGTTTCTTTGTAgTt
CTTTCGTCCGATTCCTTTTCAAAACAAACCTTCCTCTCAGTTTGAGCTTCTTTTTCACAT
AAACACGCATCACTACACTTATCGGGATTTCTTGCGTCACATTGAACTTGAACTGAAACg
ATTTCAGGTTGGTTTTGACACTCTTTATCACAATCACGATTATTATCTTTTGATTTTATT
TTCAAAATTTTCCTTTTTGATGTTTCAGAATGAAGAGCTTCCGGATTTTTAACTTGTTtC
tCCGATTCTTTTGAGTTTAACTCATTTATAGGATGAAATTGATTTGACTTGTtATATAAA
TCGTTGGTATCCGTTTGCCCGTCAAAATGAAACCTTAATTTAAACGGGTTTCTTTTTAAT
GTTTCGTGAAGGAGCATCGTTTCTAAAGCGTGTTTTTGGAGCTCGTTTAACGCTATTTGT
TGTTGTAGTGTTAAATTCATTGGAGGTGGAGGTATTGGATTTGAAAATTCATGTGGGTGA
AATTGGTTTTGATATACATTTTGAGGTGgTTGATTTAATACTTGATATTGATTTGGATTT
GTTTGCATAAAATGTTGAGTTGGTCCGTTATAGTCAATTCCTAATTGTTGAAATTTTGTT
GATGTCGATTGGTCTTGATTTGGgAAAGTATAACTGACTCCATATGGAAAGCTTTGTTTA
TTAGGCGTTAAAACTTGTTGGTTGAATTGTTGCCGGTTTGAGTCAAGATTGCCTCTT
>contig00174  length=863   numreads=17
cAGAATTTACAAATGTTACTTTACTTGCTGTGTTCTCATCAAGCCATCCCTTTATGATAG
CCCAACATCCTGAGAATAAAGCAGGAGCATTTATAATCAAACAGACTCCCAATCTTTCAG
GGTAATGTTTACTCAACAACcAAATCAAATTTTTTAAAACTTGGTAATCCATACAGTTCA
AACCAAAATCTTTTAAATCAAAAACAaTGCATAAaTTATCTATTACTTCTTCAAAACATT
TTTTACAACcTtCTTCCAAACAATAAACAATAAATTTTGTTAATTCATCAACATCTCTAT
CATTAACATTATGATATTTAGCAGGAATATAAATAACAGGACGCCCTTGCATATCCCTGT
GTTTAAGAACCCTAGCTTTTTtGGCTTCTAAAAACTTGATGACTAAAGGGTGGTTACAAT
CCAATTCTTGAATTCCATACTCAATCCTCCACTTATTAGTTTTTAACATaGCCCTAAAAG
CTTCATCCGGTGTTTTAAAAGCTCGCAAATATCTCCTCAATGAAAAAaCGTTATGATACT
GACTCGGATCAGCTTCCGAAATCAATTTCATaCGACTTTTCAAATCTTCTAAATCGTTTT
CATTAACTTCTTTAGCTTGCATTTTCAGGTACGTTCACAAGAAGATTGATTTGAAGCTTT
TTATCTAATCAAATTTTGTACTTGATAATCTATCAAAACCTAAATCACCATATTCTGTAC
ACTGGTCGGTGATTtATTGATTtATTtAAAAAaTaGgTGCTACTTAATTCAGCGAAGTGT
AACTACCACGGAAATCAATTAAtATTATCGCGTTAATTAGATAATTCATTGAAAAGTAAG
AACGGTTTTAAACTTGATTAAtt
>contig00175  length=923   numreads=57
GCCGGTGATAATAACCTTTGTGTTTCCGCGGcGgCAGCGGCTACCctccTCCATTCTTCA
TCACACGCTGTAAGATCTGCTACTGAAGCTGCTTTTGAACTAGAATCCCGATAAGTTCCg
TTAATAATAGCGAGTTCCATTAGCTGCCGTTTCTTTAATTCATCTTCACCATCAGCTTGA
GGCACTAAAAGTTTCTTAACTTCTTCAACAGCCCTTTGCAATTTTAATTGGGCCCTATTT
TCTGTGTCTTCAACAGTtAAAAGAACATGGAGTTCATCTTGAAGGTGTTCCCAATTCGGT
TTACCTCTATTTTGATCTTCCTTCTTTTTATCTCTCATTGAACCTTTTCCTCTAACCATA
ATTTTACACCCCGTTTCTTGTTCAAGTTGTTTCGCAGTCATTCCTCTTGGTCCCAATATC
CTACCAACGAAGTTAAAGTCCGGGTGTTCTTTTACGGGGACATACACCTTCTCCGTAAGT
GTGGTCACTGTACCCTCAGGTTCCGGCAACACCAAAGGCTCCTTCTTCACTCCATTTATT
TGAAATAAACTTGCTCGTACTTTGGCAATTTCCTCATCTAGAAGCCTTTCCAAATGAAGG
AACACGTTTGGAAACGCAGCCAGTTGTTTTCTGTCCTTCAATAACTGAGCCAAATAATCA
GCGATGCTCTGCGTAGAAGCGTTACTTGTATCGCACATCTTTGTTGTTGTTTATTATTAA
ACGAGATGATGGTGGATTATTTTAATTATTTTCTTGTTAATCTTGGGTTCGTGTATAAAC
GATTTCGATTTGAATTAATAATTTCTTTTtGGTTATTCGCGATGCATCTCAAACTCGCGC
ACACGACGACTTCATCGACGGCAAAGACACTGATTCTTGAAGACGTCGCGAAACGAACTA
AGTTGGTACTCGTTGAATaCTCC
>contig00176  length=821   numreads=270
GgACACAAACTAACGAAAaTGGTTAAATTCGTTGTTGCTTTCTCAGCTCTTTTCGCTGTT
GCCTTTGGCTACGCCATCGATACCAGAATCGATGATAGCTTTAGCTGGCGTGTCGTTGGT
GGTGCTAATGCCGCTGCTGGTCAATTCCCTTACCAAATCTCTTTGAGAGGAGCCTCTGGA
AGTCACACTTGTGGTGGTTCCATCCTTAGCGCAAACTGGATCTTGACCGCTGCCCATTGC
GTTTATGGTGGATCTGCTAGTTCTTACACCGTTGTCACTGGATCTACCACTTTGAACAGT
GGCGGTGACAGATACAGTGTTAGCAGAATCATTGCCCACTCCGGATACAACCCTAACACC
GTTCAAAACGATATTGCCGTCCTCCAAGTCTCCTCCCCAATTCAATTCAACAACAATGTT
CAAGCTATTGAACCCGATTCCACTGTTATCGGAGCTGGAGATTGTATCATCTCCGGATGG
GGCACCACCAGTTACCCAGGAAGTGTACCAAACAACTTGCAATTCCTCGCCTTGAAAACC
ATCACCAACACTCAATGTCAATCTGCCTGGGGAAGCAACTCCGTCTTCGAcAGCAACATC
TGTACCCTCACCAAAAGCGGTGAAGGTGTCTGCCATGGTGACTCTGGTGGTCCATTGGCC
GCCAATGGAAAACAAATCGGTATCGTTTCCTGGGGTAACCCATGCGCCAGGGGAACTCCC
GATGTCTTTACCAGAGTTtCTtCcTTCATCaGTTGGATCAACACCAACACTAAaTAAATT
TTAaTTATTTAGTTCTTATGAAcAaGTGTATGTATATGTAT
>contig00177  length=4674   numreads=464
AAGAATGTCTAAAATGTTCTTGGAATCGATTGAATCTTTTTTGAAGACACTCGTCGTTGC
AATTCGATATTTCCTCGAGTCATCTTTTCCAAGGTTGGTGAAAAGGGTCAAATCGAGGTT
AAACGTTGGTAAGTTAACGTTAAAAGTGCTGTCAGCTTTCATTTTGCGAACGTCGGTGAT
GTCGATGGTTAAAGTGGAGGTCCCGCTGTATTTCGATGCTTTTAATTGGCCTTGCATGGT
tATGCTCGGGATGGTTACTTTTAAGCTTCCATTCGCGTTTCcTCcTTTGCTTTGTTTGAT
GAAGGCGTCGATTAAGACTTTTCCGGCGTCGGagaTTTTTAGGGAGCCGTCCGTGTCTTG
TGGATTCCATTTTAAGTTTGTGATGATCTTTAAATCGGAATTAACCTTCATAAATCCAAC
AATTTTTAGATTCAAATCCGTCACGAAATCGATTTTATTAGTTTCAAAGTTATGCGTAAC
ATCCCCGTTcAACTTGATCGATTTTCCATTAATcTCGAGAGTATTTTTCAATTTCGATTT
AGTCCTATCAACGGCCCTAACCAAATCCAACTCAACTTTATTATCAAATCCGTTAAATTC
GAATTCGATGTCGTAATCGCCAAAATTCTTCTGATTAACTTTAGCATCCAACTCAGTTTT
AaCTTTAATTTTTtGATACCCTAATTCAACGTTCATTTTGATGGTTTTTtCGGTTAGGTT
AAATCgAATTCGTTATCAATTCCAAATTTGGGGTAACTCATCGAGTTTTTAGTCGAAAAT
GGGATTAGTTCTTTGGCGTTGTCTCGTTTAAACATGTTGTTGAGTTTAAAAATGTTTtCT
TTTTtGGTTAAATCGCCGTGTTGGAATTGGAATTTCGAATCGATGGTGTTTTCGCCGGTT
TTTAAGAAATAGGTGATGTCGAAGTTTGCGTTTGGATTGAAATTTGTTTTAACCATtGCG
TTTAAGTTTAATTGTTGGTCTTTGTAGTGGGCTTTTCCTTTTAATTGGGCGTTTTTCTCG
CCGTCGCTTAATGAAACGTCGCCTTCTAATGAATATGGGGATTTTGCGATGTTCCCGGTG
ATTTTAATTAGTTTTGGGGCGCCGATTACTTGGAGGTTATCGAAGATGTATTTGCTGGTT
TCGCCGGATGTTTCTTTGATTATTTGGCCTTCAATTCGGTAAGGACTTTTTTGtACGCTT
CCTGTTCCTGCTTTGTATtCCATGATGGGTTTATAAATTTCTCTTGGAGGCGCTCCAGAG
ATTGATCCCCCAATTTTTGCGTAATACTCGATCTCATCGATTTTAGCCCGCGCGAAAATT
GAATTCTCACTTTGTGTTATAACAGCTCTGAACTCCGCAGAGGCTTTTTTCTTATCTGAA
GTGAATGTTGTTAAGAAATACATTTCGGGGCGAATGAAGATTTCGGTTTTTAAAGCCGAT
TTTAATTTGTTCTGCTTACACAAGGCTTTCGTTTCTAACTCAACCCCCGTTTTAGGCACC
CCATTTTCAACTCCATCAAATTTCTTAGCTGTAAAATGAATCATCCCCAAATCGGAGTTC
TCCATGATAATCGACAGCTTAGAATTTCCgTTTAAAGGATAAGGCAAAACGACTTTATCG
TTTACTATGTTAGGCTGGTTAAGATGCGCGCATAAAACAACCCCTAAATAAGGATTTAAT
TGATCTAAACACACCGTGACATCTTTCGCTTGGGGTTGCTTCAACGCCGTTTTAACAGAA
GTCCCATCAACCTCAATTGATTCAAACACAATCTCGTGAGTAGCCGTAATTATATCTTGC
TTATTAACAGGAAGGGAATATTTCAAATCAATATTATTCGGGgATATAAACAAATCGATG
TTAAGTCCAGTTGCAGTGAACAAATTCCCGTTTAACTTCAACCCGCGTGTCACAACGGGG
GTTTCGACGACCATCTTCGAGGTGATTTGGATGTTGaCGCTTGGGATCAAAGATAATTTA
TAATCCCCATCGCCTCTTCCTAAAAGTGTCCCCAATTCGAGTTTACCACTCGTTTTTAAA
TGCATGCTTGAGACTCCCTCAACGGATAATTTCAAAGGAAAaCCAATCGAAGTTGGATAA
GAGATGTCGGTGTCCAAAAAGATCATGTTCGTGTTGAGGTTCTCATCGAATCCTTTTAAT
TTATTGACGGCGATGTCGATTTTGTCGAAGATTTTGTCAACGAGAGCTTCTGGGGTGTAT
TTGGTGATGTCTTCGGAGATGCTGAGGAAGAGCGCTTCCGAGCCGAACATTTTTATGCTC
AAATCGAGTTCTAAATCTTTGTTGAGTTCGTTTTCTTTGCGGTTGATTGATTTTCCGAAA
GTTTCGAGTtGTTGTTTGGATGCTTCGCGTTTTACAATATTTTTATTAACCCTTTCGGAG
ATCTTCTCAGCAATCTTTTtAAACGTTCCTTGTCCATGTTTAAACAAATTATTCGGACTC
TCCTTCCTCAAAGCGCCCAACGGCCCCAAATAATGCTCCATAATCTCATCAAGATTTTCC
TGTCTCGTATCAATCTCCAAGAAATTAAAGGTATGCCCGAAAAGTTGAGTCGTTAAATTT
AAATGAGTCGCGGTCGGGATgAaCGATTTCGGCGAATAAATCAAATTGGCCTCcATGGAT
CCCCCCAATCcGACCGAATCCCATCGATTtGAAaCTTCGATATTtCTCGAATATTtAAAC
CAATCCACCGGGAATTtCTTGgTTGTCCTTATATTTTCTAATTGTGATTTCGCCAAAGCT
TTATCTGGATTAGTTGATGTTCTTAAAGTTCTTAAATGAGACACGATGAATCCCCCGACT
TGATAACTTTCCTCTTTctccAATAAATTTTtGATGGCACTCGCCACTTTTCCATTAGGA
CACTCAACGAGGGATAAATAAGCTTCAATTCTTAATTCGGAGTCATGGGTGATGTCGTTT
AAGATGTTTAAAGCGCCATCTCGGAGTTTtTCGCTGCAAGAGTTCGCTTTGAAAGCTTCT
AAAGCCGCGGAGCGGATTCTTAAAGGTCCcGTTtATCTTGGGCGAGCTCGATtAATTTCG
CTTCAATCCCTGGGGTTGTTTTGCGGGAATTTAAAACGGCTTTAAGGGCGGCTAAAACTT
GGTCTTCGGTTGATTTTGTTGGTTTGGTTAATTTTGTGAGGAGTTTGTTGAGGAAGTCGG
TTAAAATTGGGATGTTATCGCATGGATGTTGTTGGCAATATTTCCCAATTAAGTTtCcTA
ATCCAATTGTGGCTTCTCTTGGTAAATCGGgTTtGTTTAATAAaTCGgTgCGCCTTTAAT
TGATCCTAAAGTCGGGTGTTTAACGAAGGATAATCTTAAAAaGAAGAGTTTTGTTTCTAA
CTCGGTTAATTCGTTGTTTTtGTACATTTCCATGACAGCTTCGAAACATTCCCCGGTTCC
GGCTCGGAATAAAGCATCCATAAAGACCCTCCTTGCTACTTGTTGGTTCTTGAATCCCGC
CCCGCTTCTAACTTGGCCATAAATTCCTATTAACTCGGTTTTTTtCGATTTCCTCATCAA
CATAACAATTTTCGAGAACTTCTCAGCCGAATTTTCTTTGAGGGTTAAATCGATGTCGTT
GGCTGCGCTTTTAACCGAATCCATTAAAGCCTTTGAGATGCTTTTTTCTGAAACTGTGGG
GTGCGGATTTTCGAAAATGATTGATTTGGGGGTTGCGCAAGAATATTTCGGGACTTCCTT
AGcTTGTTTTTCGAAGGTTAATTTGCTGTGGACGTTGACTTTCGCGCCTTCTTCCCCGAC
GGAGAATGGAACGTAGAGGTAATCCTCGTGGACAACGGACGTGTCCAAAATTCCaCCCTT
AATCTTCATCTCGGCGTTGTAACTTCCTTGGAGGAGGGGCGACGTTTTTAAATCGCTGGT
TAAGTCGTAAGTGAGACTCATGTAGTCTTGTCCGATCGATTCGCGGTGGGAGCATTTGTT
GAGGTTGCGAGCTTTTTtGATGACgAGGGTTTGGCCGTCTTTGTGGGACGAAAACTCGGT
CGGGCAGCTTCCGAAGATGTCGATTTCGGTGTTGTGGTGCTTTAGCGCCGCTTGGAACAT
TGAGGCGATGGCTCGCTTGACGTTGAGGGAGTTTTGGGAGTCCCCATTTTCTACACAGAT
GATGTCTTCTAAGTGCCCATCGTGGAAATTTAATCTTACAGGCTTTTCTATGTCGGAGAG
AGATCCAAATTTCTTGGAATCCCCGAGGATTTGAAGTCCTTGAATTCGAAGGATTTGATT
GCACTCGGATTGCTGCGTCAAAAGAACCGTCGCTTTGACCTTCGTCTCACTTTGTTGACC
TTTGCTACTCGACAAAGAAACGTCCAAAACGCCTTCATAGCCGTATTGATAAGTGGTACC
CTCCGCGAATTTAAACGTTTgaGgAACCGGGGAATACCCTCCACATCCGCTTCGGCATTG
CaCTTCCTCAGCTTTACTAGCTGTATTTGTTGCCACTAACACAAAGATGATAGCCGCAAG
CATGTTGGGGCCCAGTTTAAGCAACATGACGACCACCGAACTGAGAGTTGCCTCATTtCG
GGCCTTTtATATAgAGTTAACCCcTCCCTGCTTCATTTTAATCACTTTTTCTtCTTtCTt
CTACGATtCTTTCTTTTttGAGTtATtCTtGCtCATTATCTTCATCGCTATAAG
>contig00178  length=185   numreads=7
TATAACTGTGTGTTGGATAGGTATTTTGTAACTAAAAaaTATTtCGGACTTGTTtGGGAA
GGTTACAACATGATATCCGAATCGTGACTCTTTTTTtAAAGACGCACAGTTAAGCCCGAA
AGCTTGTAGTGCAAAACTAaCTTTCAGTATTTACTGTCGAATATCCATAGACACCACCCT
GTACA
>contig00179  length=338   numreads=8
TTAACCTCCTTTATGTATAATCTGTATTAATTTtGAGATATGATCAATATTAAAaTTtAT
CATTTTGTCAATTTGGCTATCTTAGCTTTGTTTATATAAAaTTAATTAAATCAATAAAAT
CTTGATGCAAAACATTAACATCTAAGAACAACTCTTTAGATACTTTTTACAAAAaCACAC
CCATTTACAATGATCATTATCCTTGTATTTGATGGTAAaaCATAATTCCCATTAGAAAGA
ACCAAGGATAAGCCTCAATACTAATACAATAAATTACTATTCGACGTTTACTTGTAGTAA
TCAAGAAAaTGTTTACAACCATACATtAAATAaCTTtt
>contig00180  length=797   numreads=94
GGGTGAAACGAGTGAAAAAACGGCTTTACAACAACCGGTAAAGTTACAGCCGTCTTGGGA
GGAAGCTAATTTACCGGAAGAAGAACTCAATTTTCAAAAGATGAGTATGGATGAGGCTAG
TTTACAACTTAATGCGCCCAAAGATCGGTATCAATTGGTTTATTGGATCTTTTTGTTGCA
CGGAATTGGTGTGTTGACCCCGTGGAACATGTTTATTACAGCAAACGATTATTTCACAAC
GTACAAATTAAGTTATGATTACACCGGTCAAAATACAACTTATAGCGACACATTCTTACA
AAATTTAGGATTCGCCTCGCAAGTTCCTAACTTAGCCTTTAATTGGCTAAACATTTTTGT
AGtCTTGGGTGGTAACTTGACAACAAGGATTGTTTGGAGTATATGGGTTGAAGTCATAAT
TTTtCTTTTTACGATTATTTTAGCAATGATGGATACAAGCGGATGGCCTGGAACGTTTTT
TtGGCTAACAATGTGTTCTGTAGTATTACTCAACATGATGAACGGTGTTTATCAAAATAC
AATTTTTGGTATGGCcGCAAAACTACCTCCGAAATATACAGGGGCTGTAATTTTGGGTAG
TAACATAAGCGGAACGTTCACTGCCATCGTTTCCGTCATTTCGAAATTGGTTTCATCGAA
CCAAAGGATGGCCGCCATCTATTATTTCATAACGGctcTATTAGTGCTGTTagTTTGTTT
TGATACGTACTTTGCACTGCCTTTAAACAGATTCTACAGGCACCATGAATtGAAAGAGAA
ACGGGACGCCGAATTGC
>contig00181  length=248   numreads=4
TATTGTGTGTTTTGTTCTGTTCAGTTCTGTTCTCAGTTTCTTCGAATCGTTTTCTATATA
TCTGTTCTGCGGCTCGAATATTGGGTTAGAATGGCGCAGGTAAGTTTCGTATAAGTTTTt
tATATATCACAACTAGGTTTAGTTATTTTAAAATTTATCTAAaaCATTCTTGTTTAAAAT
GGTGACTTAAATCTTGTGATTGAATTTAGCCGAAGAATATTATATTGACATAAAGTTaTT
CCTTAACC
>contig00182  length=608   numreads=21
AAATTTTCAATTCGAAAATAGTAAGCGCTAATGTGTAAAATTTtGATTATAGTAGGCgAg
TCCGGACAGTAAATACTACCTAGTGGCTATAATATATGGTTTtGCACGAATATGACAGAA
TAAAGTTGGTTTTGTACCATTATTCAGGATAAGTTGGTTTtGTACCAACGAATAAAAaCT
TTGAATAGTTAATTTAAATTTCTCAGCATTTTATCCCTGACTTTGGTCACCAATAAAAAT
GATTAGCAagtAAAGTTTGTTTATTAAAAaTACAAGAAATGTATTAATTAATGAATAATT
AAATATGGACAACTTCAGGAACTAAAcAGTCATAACTGTCATCATAACTGTCATCTTCTT
CTACTCAACTTACTGGTTGTAAGATTACAACAGTTCGGTATCAATGAATGAAATCTTCGG
TAGTACTTTCCCAGTTCTCCCCAAACATAAGATGTAGAAGCTTTTtGATATCAGCAATCT
TTTCTTttGAAATTGGGTGAGATAGAGGAAAATTAGGGATCATAAACTGGGAGCGAACTT
TCCATTGAAACACCGTTTGAATGGGAATATGAAGACTTATGTATCATCTTCAAAGCGGAC
TCCAATAT
>contig00183  length=118   numreads=1
cttttctacagattttattatttctacatcatccgatttacacctggaatttcatataac
tcgcaatacaggtnattcacataagaaccgacacagaacaaggacatgtagaggacaa
>contig00184  length=142   numreads=19
TCGAATTAATCGCGTTGGGTTTAGAACAATTTGAATCATTCGCAAAATCTGATCCCCATC
ACCTTAACTCAAAAGGTGAAGTCAAGTTTAAGGATGTTTGCAGTTACATTCAACGTTATA
TGTTACCATCAAAAGATACTAA
>contig00185  length=159   numreads=129
GTATGTGATGATGTGGTACTCGACGTCTTTAACTCCGCGGTCTGAgAGTTCTTTTTTAAG
CGATTCTCCTAAAGGTGTCACTAAATCGGAATAAATTTCTTTGTTTTCTTCGCTCACGTC
GATTACGAATACGATATCGGCCGCTTTTTGGGGTGTTTT
>contig00186  length=534   numreads=7
TTGTTTGGGTATTTGTTTCGATTTAAAACGCTAACTGGAAACAGTAAATGAAAGAATGTC
GGGATATATATGCGGGTATCTTAATGGGCAATAAACTGCGAATTGTACAAAGTTTTACGG
CCATGGAAATGTTTTAATGTTAACAATCCTGTTAAGCTTTTACTTTTAGTTAAAGCAACG
TTTTATCaGGAACTATCACAAAAaCATTAGAAATCAATTTTCTAaGAATTTTTTAAAACG
ATTTTtATTCAATTTATTTATAGAAGTTCAAAATACGGATTATTTTtAATGATTATtcAA
TGTACTGAATTAAAAAaTAAAAAaTaTTTTGTAATGTgAaTTATCTTGCGGTTTGTATGA
TAAAGAATATGTTGCATAGCACCTAATATTATTAACTGTTGAGTAATGTGGTCTGTATTT
TACGAAATTGTTTCAAAATGCCGAATAAGTTATAATTTTAGATATAAAACACCTTAATCT
tATTTTTtGTAATTCGCGACGGTAATGAAAGCTATTACAGTATTCAAaCGGGTG
>contig00187  length=208   numreads=3
TTTTAATTCGGCTGTTAttttATTTAATTTAGTTTTATCACTAGGAATTCTATTGGTTTT
CCATTTCATTCTTGCTTTTCGTTTTTCCGCAATTTTATCTCTAATGAATTTAGGATAAAT
TGTGATTTAGGTTTTGATGTTAAAATTGGTGTTGAGGCCCAGGCTGCGTTTTATATGTCT
TTTAAGAACTTTTCGACTTCTTTGTTTA
>contig00188  length=198   numreads=18
TTCTGATAATTTtCAACCTCAATTTGCAAACTTTGACTTTGATTCTCAACCTGTAAcAAT
TGTTGAGTTAATTTATTAATTGTATCaTGAGATTTTtGTTTTAAAGCATTATATTCAACA
TTAAGTTTGTTGTATTCATCTTTTtGGTGATTATTTTTtCTTGTAATTCAAAAATATTTC
TTTCAAGATTTTCAATCA
>contig00189  length=194   numreads=5
TTTGTCCTTTTGATGTCATAAAAaGTGTGGGGAACAGAAATTTCGTTTGTTTATCTTGTT
TCTTTTAAaCAAAAaTCATTGACATTGTGGTCACTCACTGTCGCATGCTCTATTACCCTC
CAGCTGTCTATCCGGCCTGATGCTTTAGTGTTGCTTAGAGTTACATCAATGTCTGAGGAG
GCACCTGCTCTCCC
>contig00190  length=185   numreads=5
TAGTTGATAAGGACGGAGCGATTATCGGTTCAGGCGGACATGGCGCTCGCTTGGCAGCCC
TTTTGGCAAGCCTATCAGCGTGCTTGTTACCTGAACAAGTCGAGTGTCCTTTTCTCCATt
GAAGTATGACACAGTTATGCACTGCAGCCTTCTCCAATGTCAGATGACAACCCATAACAA
GTCCT
>contig00191  length=938   numreads=172
ttGCAATCGTTGATTTCTTTAAAATCATTAATTTCTTTAACTTCcctAATTTCCTCCCCG
ATTAAATCTTCAACATCTTTAAACACATTTTCTTTTTTTCCCGTTGCATCTTTTAAACGA
TCCGATTTTACCCGAACACTCCTTAACGACGACGTTTTTCCTTTTtCTAATATTCCAACG
ACATCTTTTAATTCACCTATTAAATTATGATCTATCGTTGGtGTTAATGGCGTTCCGTGT
TCGCTGCCGGAAGTGCCTTCACTAGTTGTGTCTAAATCGCTCGTGCTCGTGCTATTTGAT
TTGCATTTCAGTCTTCTTCGCGCCGAAACCGGCAAAGGTTTGTGTTTTTCGCCTTTTAAG
TGACGTTCGTAAGGGAGTAAAAATCTTTCGTAGTGTCTCCTCATAACCGTCGCTGCACTC
GTACTCGTATGATTACCACCTAAATCTTCAAAAATCGATTTCCAAAGTCTGTTTGCCGTC
ACGGAATCGTATCCACCCAATTTTTGAACTTTTGTGTAAAAAGCGTAAAGATCCAGTTCT
CGATATCCCAAACAAGGTATTCGCCCGATTGGGGTTTGATTTGATTTCATAAACTCTTTA
ACTTTCTTCAAAAACGATCTCTCGTAACGGTCCTCCAACGTTCTTTTACTTCTCCTAGTC
GAAATCGATCCATTTACAGCAATACCATTCATAAATTCATCTAAATGTGTTGATTTCCCC
GATGATGTGCTAGGTTGTCCATTATTAACACCATAAATAGAACTTTCTGATTCGTTGCTT
TCCGATCCAGGTGAAGTGCTTCTTTTTTtCCGTCGACCACGCGGTCTTCCTTTTAATTTT
GGCGCTAAATGATTGCATAACATTTCGTGTCCTTCCAATTCGGGGTAATCAAAAGTATCG
CGACAAAATAATATCCTAGTATTTAACGATGGCACGCa
>contig00192  length=500   numreads=70
GGGGGTTAAATTTCGAATAGTAAACGATATCATCGCTCATTGCAACAGGTGATTTTGTGT
TGGCATCAGTGCGGGTCAAAGTCGAGAGGAACTCGACGTTTCTGGTGCGGTGTATTTCAC
TCTTCCCCGGTTCGTGTTTTTtACTTTTAtAAAAACTGTTCTAAAACAAGTACCACCCTC
GAAATGGCAACGTATTTAGCAAAAAaTATATTAAGAAGCCCCACCGCGTTAGCTTTAACA
CAACAAACGGGCGTAAGAGCTTTTTCAGTTGGGGCTCAATTATATATACCTAGGAAAAGC
GCTCCaGATAGAACGGGGAAGAATATTGTTCTTGTCGATGGAATAAGAACACCGTTTTTA
TTATCTGGAACTGATTATTCGCAGCTTATGCCACATGATTTAGCCAGACAAGCTTTACTT
GGTATTGCAAAGAAAACTGGAATTGATAAAGATATTGTTGATTACATCATTTATGGAACT
GTTATTCAAGAAGTAAAAAC
>contig00193  length=2011   numreads=64
GACACATAACCTCAAAaCCCGATtCATTTTtGaCAGAACAtAAAAaaTCTTTTtAATTtC
GGTACAATTCGCCCCAAAAaGTCGTTTTATCTTTTtGTACATCATCATCACCGTTTGCAT
TtACAAACCATTATAAAGATTGTAAAGATATGTAAATTGCGGTATCGTAATGATGCTTTA
TATTACGGTAAGTGTCATAAAATATAGCACTGACGTGGCTTTAAAAATTACTTAGCGCGT
ATTTCGACTGAAAGTTTCTTCGTTGGTGAACGCAAAAaTACAAAGAAAAAGATGGAAAGG
CGAAAGACCGCTAAAGCTCGAGAAAATGAGTCGCTTTTGATGGAAAATGGGGACGCGTCT
CGAGTTACAACCACCGGTTCTAACCTACAAGGTGATAAACAGAATATTGCGTTGTTGTTC
TTTCTGTATACTTTACAAGGAATTCCATTGGGATTAAGTGCTGCTATTCctATGATTTTA
CagAaTCGTGGGGTTAGTTATAAACAGCAGGCTGAATTTAGTTTtGTTAATTGGCCATTT
AGTTTAAAACTGTTgTGGGCCCCAATAGTagATTCAATGTTTTCATCAAGAATTGGAAGA
CGTAAAACATGGTTAATTCCAAcTCAATATTtAATAGGTGGATTTATGCtGTTTTTGAGT
CACCAcGTGATGCGTGGTTAGGCGATAAAGAGACAACCCCcAACATtGGgATTTtAACCc
TACTTTtCTTCGCGTTAAATtTCCTTGCTGCCACTCAAGATATAGCGGTGGACGGTTGGG
CTTTAACAATGTTAAAAAAaTGTAACGTCGgaCACGCTTCGACTTGTAACAGCGTGGGAC
AAACCGCCGGATTTTTTTtGAGTTACGTTCTATTCATGGCCTTGGAATCGCCAAGTTTTT
CAAATACTTATCTAAGAACAGTTCCAAAAGATGAAGGAATTGTAACCCTTTCGGGATTTT
tAGTATTTtGGGGTTGGGTCTTTATTGTAATAACAACAATTGTAGCCGTTTTtAAAAAGG
AAACTCAAAGTGTACATTCCGCACACGTCGAAGGAGAAGTCGACAGAGACATAAAGACTG
CATATTTGTTTTTGATACAGATACTAAAATTGAAACCGGTTCAATTATTAGTTGTGATAT
TATTAACAAGCAAAATGGGATTTTCTGCCACAGATAGCGTAATGACCTTGAAATTAGTTG
AATCTGGTATTCCAAAGGAACGATTGGGTTTGATGGCGGTTCCTTTGATACCGTTACAAA
TCGCTTTGCCTTTAATCATTTCTAAATACACAACGGGACCACGtCCTATGGACATTTTTA
TTAAATTCATTCCTTATCGGTTATTATTTGGGTTTGTGGCTGCCTTTTtGGTTtGGATCA
CGCCCATTTTAGCACCTAATGCCACAGAGAGTATTCCATTAATTTATTATGCGCTTTTAT
TAATCTGTTATGTTTTGCATCAGATTTGTGTTTACAGTATGTtcGTATCgaTAATGGCAT
TTTTCGCAAAAaTtAGTGACCCCATAGTCGGGGGgACTTATATGACgTTATTAAATACTT
TAACGAATTTGGGTGGAAATTGGCCAGCGGCTGTCGCTTTATTTTTCGtCGATCCGTTAA
CGCGGAAAGAATGCATtGGAGGAACTGAAGGTTATGATAATTTATGTAGGGACACTATCG
AACAGGAACTTTGCGTTAGTAAAGGAGGAAAATGtGTGATACAAATCGATGGGTATTATA
TCGAAACGCTGATTTGCGCCGTTGTTGGATTTGTTTGGTTGGCTTGGGCGAAAaGCCGGA
TTAAAaGGATACAATCGTTCACTGATGATGATTGGAAAATATCGAAACGATCGAGATAGT
GCACAAAGATGTGGTTGTTATGTTGTTtGTGATGGCACGGTTCTTTTtATTAAATTTTCA
TATTTCACCGGCGACGTGGTTAGAAaaTTATTTTTtATATACATGTTACAATGAGAAATA
GCTAATTATTTTGCGTtATTAATTTATTCGt
>contig00194  length=763   numreads=82
CCTTCTGGCGTATTCGAAAGCCCATCGTGCAACTCGTTCTGAATTTGACTTAGTTACCAC
TTTCATGCTTtCAACAACGCCATCAACGCTCTCATGTTCTAACATAGCATATTCCCCTTC
CGTATTTTGACGAATAATCATAATATCAATATTTTTTGTCTGGCTTGAACCCCGGGGAAC
GATTTGCAATGCAAAACATTAACATATAAATCTAATTCGTTCCTAATCGCAACATTACGC
GATTGAACCTCAGCGCTTTCGCTTTTCGtctCGATGTTTCCTTTAATAGCAACGCCGTTT
CGTTTAATTGACGTGATGGCGTAGTCtAGTTCTTGGTTATCATCACTTTTCGGGTCAATA
TTAACTACTTGGAAATCTACTGGTGCGCCGGCATATCGAAAAACATCTTTTACATAATTC
ATAAGTTCTGGGCCAATACCGCTACCAGGTAACATTGTTACTGCATGTCGACCACCATAT
AATGCAATAGGAATTGGAGTTTGTTTTCGAACTAATGGTGTTTTATGTTGAAGTTCAAAA
GCTGACATAGTAGATGCATTTCTGAGTGTTCTTCCCAAGTCGACAAAACGTTTTCCAAAA
ACTGTGGCGGCCATTGTGTTGCAGAATCACTTTTTAAAGTTAAATTTAGGGGAAAaTTTT
TTtAAAAAaCACTGTTTATTTCGCCTAAATTTGGTGGAGAGCCTCTTATATCATCACATG
AGTAAtAtAGGTTATATTCGATATTTACGCCATCTGTGAATCC
>contig00195  length=712   numreads=293
aTAATACAAAaCACTCCATTTCAGACtAGTTCTTTTTtCTATTTTTGAATCATTCAAAaT
CAATCCAATAGCCGTTCCAAATTCATCGTCTCAATCACAGTTTGTACTTCTTTACCATCC
CTTTCCATAGCCACCATACGAACCACCATATGAGCCACCATAACTTCCATAAGAACCATG
GCTTTCAAGTCCTCCGAAAGAGGCTCCATGTCCGAAAGAAGATCCGATTGATCCAAGAGA
CAAACCATGACCGCCTCCTAGATAACCACCAGCGCTGATTCCGCCTGAAAATCCACCATA
aTGTCCTCCACCGACTACGACTGGTACTGGTTTTTtGATAAGAATTGGTTCATGGACTGG
AACTGGAATTGGTTTGTGTACTGGAACAGGCACTGGATGTGGCACAGCTACTGGGTAGGG
TTGTGGTACTGCAACCTTTACTGGTACACTAACTGGAACTGGTACTGGCTTCTCAACTGG
TACCGGAATATTTTTAACTACTGGAACTGGGTATGGTTTTGGAACATGAACAGGATAAGG
ACGATCTACTGGTACTGGCACTGCATGAGGTACTGGTACTGGAACATTCcTTGTTACTGT
AACTGGGTAAGGTTGAGGAATTGGGATTCCAACTCTATTGGTAACTGTATGATGGGTATG
AACAGATGTTCCCAAATTTACTGCTTGGCCAATAGCTCCTCCTCCAATTCCG
>contig00196  length=861   numreads=97
gggggtATCCTATACAGAAGCTTTtATTGTTTGATGTCCGTtAATTCTTAGTGTTTATTG
ATTCTTTTTCTaCACAACAAAAGCAGGTACAAACACACTTAaCCGGCAAAACTCATTAGA
GATGAGTTCAGTAAATAAAGAGaGCGAAAAAACGGAAGATAAATTAGAAATAGCTCGTGA
GGAAAAGGAGAAGATATTAAATGAaGAGAATAGGGCTCAGGATAACAAAATGATGGAATC
AGAAAGTACTGAAGGCTCTAAAATTAAAACTGAATTTAAGGATGGTATGGAGGTTAAACC
AAAAAAATACCTATTGgaGGgATTCAAATGCCTGGATTTTTtATGAGGAGTCGATCAAAA
GAAAAGTGCAAGGAAGGTGATTCAGAAACTCAAgAGGGTGATGTAGAAGGTACCGAGTTG
CTAACACAGAATGACAAGGAAAAGGAAATTCCTGATGATTCTTTAATGAATCAATCTAAA
GTTAAATTACCCATAAGAAAAAAGGCTGATGATGTTGAAAAAGCTAGTGAACAAGGTGAT
AAGCAAAAGCtCTTTGACAGACTTTGCAAACCTTTAGTATCAATATTTCCTAAAAACAAG
AAAGATTTAGAACGCAACTTGGAAAATCAAGCAGCTGGGTTGGCTTCAGTAGAAACTTTG
GATGATAATGATAAAACAGCTGATAGAAAAGATGATGGAAATGATGCTATTGATGGTATA
AAGCAAAGTGAGTCATGCATATCAAGTTGCGTTGGAAAATTTAAAGCTTACCACTTAGTT
ATTAGTGCCTTAGTGATTTTCCTCATCATTGTGAGCGCAATTGTCTTTTTCACCATAGGA
GACACTATCACCCTTTCGCCT
>contig00197  length=1164   numreads=48
GGgTTGTCGGAAAGTGTTCGCGTAAAGTGTTCTCACAATAGAGCGAGTTCCGCGCGTTGG
GCGCTCGTTTCGAGTCGTTTTCTTAATTTGGAGTCGTGTGCACCGGCTACGTCTTTTGCT
TATTGTTAGTCAAAGAAAGAAATCTAAATAAGAGTAACGCTAAAATAGCAGAGAAAAAAA
AaTCAAACTTCGAATGAAAATTTTGACAATCGGACGTCGTTTTTCATGGATAATGTCGGG
GCACCGCGGGGATTACATGTAAAAAAGGAATCAGCAGAAGAAGATTTTAAGCAATATGCT
GAAACTGCAATGAACGAATTATTGGGTTGGTACGGATACGGTGGTGCTACCAAAGAAGAT
ATGATGGTCAAAACAACCGTTAATAGCCATTCGAATTCGAATAGTAATAATAGTTCGGGT
CCTTCTTCACCCTCACAAAGCGCAGAGGGATGCGGTTGGTGTAGTAAAATaGTGGAaGAA
AAAaCGGGAATTTCCGTGGGGGCATTATCATTTTGTTCGGAACTTTGTTTCTCGCAATCA
CGAAGAGCCAATTTTAAGAAGAACAAAACTTGCGATTGGTGTCGTCACGTTCGCCACACA
GTTTCTTACGTGGATTTTCAAGATGGTGCATCTCAATTACAATTTTGTTCGGATAAGTGC
CTAAATCAATACAAAATGCACATATTCTGCCGTGAAACGCGCGCCCATTTAGAAATGCAC
CCTCATCTACCAAACGTTGATAACGGAAGTGGTTTAATCACGCCCGATTTGTGGTTAAAA
AaTTGTAAATCCCCCGATAGGGTCTCGATAAGTCCACCTGCGACCTCGCCGAAATCAACG
TCGGTGTTTAATCCGAGGGAATTTTTACCGCAAACTTCAAAGTTACCTTTAATAACGGTT
GCGCACCCTTCGAAATTATTAGCACCATCTACTTTAGAAGAAAATAATAAAAGAAAACGG
ACTCCTGTGCAACGAAAAaGAAAACGACCAAATAACGTTTTAGATTTTCCAAAAaCAACG
TCGATCGATTTACCGCAAGATTTGAGAATACGACAATCGCCACCTTTATCGTACGAAAAT
CAAAAATGATTTAAGTTTtCAAAaCGAtATTCGTGTTCCACCTCAATttAATAATCCTAA
TATTAACTCTAATAATTGTATTaa
>contig00198  length=357   numreads=12
GAGTTTGGACTCATTTTAAAggATTTTttATGAAATTGACAAATATGTCAAAATTAAAAc
TTGAAaGTTCAAACTTtATGGTTTTTtGAGATAAATGTCAACAAAATCTGCACTAAaCTG
CTTAGTGCAAGTAGAGCAGTCCCAACAAACAAAGCTATTGTTAAATTAaTTTAATTGTTT
TACCACAATTATTACATTCGTaTTTTTtCACCAGTGTGAGTTTTAGTGTGAGCAACTAAT
CCTCTGGGATCAGCAAACGATTTtCCACAAATATTACAAATGATTGGTTTtCACCagAAT
GAGTTCGCATATGAATCTAAAAaTAGAAAaTTGTTTTGTATAATAATACATGGTTTT
>contig00199  length=146   numreads=2
CTCATAGAATTCACTAGTGCCATAATGCATTCGGTTCCTAGCTCCCACTACATTCTACAT
CTAGGAACAACACAATGGACAGATTGaaaaaCaCtttatttCTTCATTGGaaacTgggaa
aTTAAGTTCGCCtttttGCTATGCAT
>contig00200  length=262   numreads=3
tCGTCGTTTcTGCCgAAAaTGATATAATACTATCATCAAGAataaagctcaaaggattcc
accggagcagaaagaatgtGaaaGGtgctGAttgcatcagtttctcaaaattcggaaacc
cagaaataaaatcggatttttgacagtttcttttttttcggcaacttcttttatatttct
gacaaaggttcgttgtcactatttaactcttcgtcaatgtcgctatcaccaatagtgaaa
gtacgatttttttctatattat
>contig00201  length=1322   numreads=501
aCGGTGAAATGCGCaGTtGgCAACGTTTTtAAAaCcAAaTTTAAAaTAAAaTAATTTTTt
AGTCGCACAAATTTAATTTAATGCCcGGATAAAaTAAaTTAAGAGTTTGAATGAATTAAT
TTTATTTTtCATCTTCAATTTGAGAGATCACTAATTTTtCATTTAAAATTCGTTAAGGCC
TTCACGTGTTTGAATTTTTTtACATATCTCATCAATTTCGTTTTTTTttCTTTtCTTTTT
AATTTGGTTACACGGTCATGGCAAGAAAGGGCCGCTGCTGTAGCACGTCATTACCTGGGT
CTTTGGCTTGGGAAGAACACAAATCGGGAGTCGACATTGAACGCGTTAATTTTTGTTCAC
CACCACCTCCTCCGACACCAAAACTAAAAATCGACACCAACGAAGTAATTCGATCAATTT
CCATCGCAGATCCGGAATTCGTCGTCGAATTTTCTTCTTTTTGCTGTTGTTCTTGGACCT
CTTTAGAAATCGTTTCCGATAAAATCGTTGCATCATCGAGGAACACCGAATCATCGCCGT
CTTCGGATTTACTTTTTTtCGGTAAAATTGATTGAACGGCTTCTTCCGTTTCCCAATCAG
ATACAGCTCTTCGTCGCTTTAAACAAGATGTTGGTGAAGTTGAGTTTCTTAATAAATTAG
TTTTATCCAAATCCAAATAAGTTAATTCTGTTGTTGTTGCTGTTGGTTGTGTTGGTGGTG
ATGATGATGATGAAATAGGTGGTTGATTTTCTTTATTTTGATTCTCTGTACATTTTTCGC
ATGAGGACGGTTGTAAAAAATCTAAATTATTAGTTTCTTCGGCATTTCCGGGTGTGGGAG
TCGGTTCGATTCCGACTTCTTCGGCCGTAACAGCCACGAGATCTTCTTGTTCGTCATTGT
TGATCGTTTGTTGGTAAGAAATGGGCATCATTGGTTGAACGGATGTAATAGGTGTTTGAT
AATGGACCATATTATACGCTTCTTCCATAAAAATAAAACGAGCTTTTTGTAACACAGTTG
CCACCAATAAATTTTTATGCAAACTAACTCCGGCTCTGTTCGTTCTTGATTGGGCGATCT
TCGTCAACGAAATTCCAATCAACCTTTGCGCTTCACTTGCCATGTTTTATCTTCTATGAG
TCACAAAGTTTTTTTATAACAATCTTAACCTCAAACACAAGAaAGGTGCGTCACTCAAAT
CACGATTTCGAAATAAAAAAAAaTTAATGTTAAaAGTTGGCCGTTTTTTCTCAATAAGTT
TCGATTTTTTtATTTtAATTACGTTATGATCACGTTCGATCGACACTTTCTACTAGAATC
CC
>contig00202  length=446   numreads=641
GGATTAAAAAATGAATTTTACTCCTTTCGGTGTTGGTGTGCCCCTTACGGCGGCACTTCC
GGTTGGCACGCAATTCACAACAGGAAAAATAACGCAAACGGGCACGACGACGAACGGACA
AGTCGTCGGGGTGCTTCAAGGTTGTGAAAATGGGGTACATTACATCCGGCCTTTGGATGC
GAATGCTTTTGCGACGACGACACAAGCCCAAACTGCCCCCGCTGGACAACAGACGTTAAT
TACATTACCGATTACGATGCCAGGGGCGAAGCCCGGCGATCCACAACAAACTGTGCAAAT
ACAGGTAGTTAATTCGGCAGCGCAACCTCCAACATCTCAAGCTCAGTCGCCAAAGTATCA
AATCTCGCAAATACCGATTCAAACGTTTGGACAAGGTGCTACTGTTCTCACTGTTGCTTA
TAATTCTACGCAGGATGGTATACAAA
>contig00203  length=445   numreads=3
cGAAACGACTCTAAACCATTTAACTCTGCTTTCGTGACGCTGTTAATTGGACGAGCGACA
ATTAGGGCGCTCGACTCTGACGTCATTGTTACCcGCTCTTCCAGGATTTTCGTCGTTTAA
TAATCGTTAAGACTAATTAAGTTACGAATTAGCCTGGTAAACCCGCCTGATAGTTAATAA
TTTCATAAATTTATACACCACTTAAGCTTAAAAGTAAACTCACCCATCGCCGAATGGGAA
TATATGAGGAAACGGtGGTGGGACTGGTCTGGGTGGTTCAGAAGAAGCCGATGGTGTCGG
GCTGTTAGGAGAAGCCGGACTTGAAGTAACGACTTCCGCAGCACTTCTTGTAGGCTCGGG
AGATTCTCTTCCACTGCTTCTACTTGAGCATTCCCTCCCATTATCTTCATCCGGCGCGAc
ATCCTCAGATAACACATCAGGGTTa
>contig00204  length=586   numreads=52
tATTCTCATTATTATTATTATCTGAAAAGTGCAGGCTAAACTCTTTGTACTTGAAAGCCT
TTGTtAATCGTGTGAAACGCGGTGTTGTCAACAtgtGCTTtcTTCGATTTTtATTTGATC
TAcTTtCTTTCTtGACCTTCAATGTCAATAAGAATTtAAAGAGTGAATTCGATTCTTTCT
CCGTATTAAATTCTTCGCCCTTCCGTATATATTtGCACCTGGGCTTCGCACCTGGAGACT
CTCAATGGTTTTCAAATCAATATCCGTATTCaTGTTATCTGCCAAATAGTGTTTCATGGC
TGACCATACAATTCAATAAGATTTAAAATTGTATAATATGGACAAGTCTTAAAACGTCAT
AATGTCGATCATAAAATAATTTAAAAaCAAAAaCTTTTATTAATTCGTATAAATCCGCAT
TCAACATATTGTCTTCGAAAGAGAGAGTGCTTTTGAAACTCATATTGGGCGTTAAATATA
GCACGTTTTTcATTTCCAATATTGGTCATTATAACAGTACATTTATGTTGGAGCTGCGAT
AAATAATGAGAGCAGCGCAAAATTCATTTCTATGCATTAGTATATA
>contig00205  length=930   numreads=141
tttCCcGGTAGATTTTTGTAAAaTATGTACCCGGTAAGTTCCTTTTCCAGGTTCCCcATC
ATGAACTATATTCGCTATAAGATCATAAATAGTGTTTTtGTGTTGCTTTTtAACTTCAGG
GCTTAATAATTCTCCAAAATCAATATTCTTTACTGGAAAATTCACTATGGTAGGATTTTT
TtCAATGAAGAAGGTATTTTTGGTAAACCTCTTAATATACAAAATTAAATAAGGCGGCAT
TTTCGTGATTTCAAACTTCTTCATAAAATTTTCCTTGTATGTTTTaTATTCCtTTTCAGT
CTGACCATTAAATTTAGTTAAAAGTTGGTAAAGATTGACTTGAGGAATAATATTTTCACG
AAATTCATCAATAAATAAAGGTGGTGGAGGTAAATCACACGTCAAaTATAAAAAAGGCGA
TTCAGAAATTTCTTCTTGATACTCAGCAGTAGCCATAAGAGCCCTTTTTTGTTTATCATC
CAAATCAGTTGGGGgAATTTTTCTACTATAAATTTTCATCGAACCCAAAAAGCACTTGTA
TATTATCGAACTATCTTTTTtCTTTGAACCATTTAAAGCTCGATGTAAAGCGTTTAAAAA
CCAAGATAAAAAATCGATTGGATCGCCTTGTTGTGTgAATTGAAATTTTTTtCTACTCCA
TAATACAACTGCTTGTAACATTTCGTGCGGAGATACGTGAGCTTTAAAATTGCGAGGGTT
CCATAATTTTCGCATTAATTCCCCgAATCTTTGTACCAATAAGAAAGCTGAATCACCAGG
GGGCCTTTTTATTTTGCTGTAGTTTTGTTCTCTCAAAAAATAATCgCGTAATCGAATTAC
ATGGCTTAAAGATTGcAAAACAACATTACAATAATCATTAGCTTTAATGTTGTTTAATCC
AACAATTCCAGGCATATACATTGATCCATC
>contig00206  length=542   numreads=33
aaaTAAAaCAAACTATTtCCAAATGTAAAACATTTATTTCTTCATcTcTAACTTATAATT
AAGCACGTCTATTGAATCCGGCGGACGCAGAAGGTTGCGTTAATTGTAAACCGGTGATGT
TGTTGAACTCCAAAGTCTTCAACATCTCCTTaGTTTGCGGATCAACTTCAATAATGTCAT
GTTCCAAAGCAGATACTTCCGGAACGTAGTTATCACGCCTTTCCCTTTCTTCTTCTTGAA
GTTTGATGGAAATTCCTCTAACTTGTGAGTGGCGAAGGCGTTTCATCAAATGCGTAACGA
AACCGGCGATTTTATTTCTCAACGGTTTTGTGGGAATAACGGCGATTTCTTCGCAAATAC
GCTTGTTCGTATGGAAATCCAATGTCAAACGTGTGTAGTATTTTTCGATGATAACCTTAG
AGGCTTTTTtCACTGTCTTTGTACGTACACGACCCATATCGTATTTTtAATTTGTTACTC
AAACGAGAAACGTGGTCGATGCGGTTAGACACCAAAAGAGTTAGGGAAGTTCTCTTTTTC
TT
>contig00207  length=372   numreads=119
GAAACCCACTCCTGGAAATGGTTTGCATCTTGATCTAGAAGATTATTTAATGGGGGTGCT
TCAATTAACAACCGAGTTGAGTCGTTTTGCAGTAAATTCAGTCACAAATGGTGATTATGA
TAGGCCAATTCAAATTTCGAAATTTGTAGCTGAAATAAATGCAGGATTTAGAGTACTTAA
CCTTAAGAATGATTCCTTGAGGAAGAGATTTGATGTTTTAAAATATGACGTCAAAAAAAT
TGAaGAaGTTGTTTATGATCTTAGTATTAGAGGATTGAAACGTAATGGAACCAACGCAGA
ATAAAaCACTAATAAaTAAGCTTAGAAAATAGAATGTATCTTTTATTTAATAATAATACA
TGAATTTAAATT
>contig00208  length=806   numreads=12
TAAATCTATTTCTAGTTTTAAAGGtGCGTTATCTTTACTTGCTGgTAATaTTAAaTGTCT
ACTAATaGCCATTGgTGAACCTACGTCTGCAATGCTTATAAAaCCGCATACTTCTACTGT
TTGTgAAaGATTATATGTTTGGTAATCGAAATCAGTTATTTTTGTGTATGGCACTGGTGC
TGGTGATAAAaTAACTTTAGATTCTAAATGTCCGCATTTtAAAGTACCTTTAAATGATGT
ATAACTTTCCTCTGCTAATTTTtGAAACATATTGCAAACTGTAACTTCGGTTAAATTCGT
ATCCGGGGTACAAATAGAACCATCATAACCACACATATCAATAAGTTCTTGATACATTGG
TTTTGCTTTTaTAGActAGCATCATTCGGAGCAGCTATACAAACAATATGTAATTTTGCT
GGAAATGAAAATGGTAAAGGAAATTGATTGTTAACGGTTCGTTGGTTTATTGTCGATAAt
GATTCTTTTAAAGAACCTGGACCTAATCCGGTATTTCCATCTGTAATTAGAATTACATGG
CAAGCcGTATTGTTTCCCCATTCTGTAAGAACTAATTGATTCACACCATGAAAcGCCGTT
TCAATCAAGTTTTATCCAAGTCTACTAAATTTAGGAGAGAAGATTTtACTAAGCTATAAT
CACGTGTAAAAGCACATTGTTCTTCAAAGTATGATGAGAACGTCATCAGAGATATAAATT
CTAaTTTCGCATGAATGCTTAAAGTaTCTAGGAACGTCTTGATACCTGCAACTGCGAGTT
GTTTTCGTGTtGTTTCTgCATTTTcc
>contig00209  length=511   numreads=5
CTTTTGGAATGATTTCTTTAAaaaTATCCGcATTCTGCCTTGCAGTACATtcTATTTTTC
CAGCCCCGACGTTTTGCGAACCAGCAGTAACTATAACAATTTTCGAATCGTGCGTAGTTG
CATAATCTGAGCTAGAGGAGATTTGAGGACTGTTCAAATACATCGTTGCGTGTTGAATAT
CTAACATTTCACCTCGGGCTAATGATTCATTCTTGTCGATCAACACCAATTCGGACGTGA
TATTCTGCGCCAGCAAAGAAAAAGCAATCGCTGTTCCGACCGTTCCGGCTCCAATAACGC
TCACCTTGTTCGTACATCTTGTTGAATGCAGCCCAGGCGCTACATGCGTCATGAGGGCTT
TTACAGTTGTGGTCATCATTTTGTCAGATTTTTTGTTGAACAAATCGGTTGACACAAATT
TTTCTTTACGTTTTCGAATtAAACACTAAAaTTTAAATATTGGCACAAATTTTGaCGTtA
TAATGACGCGATTATACTAACGTGAAGTTTC
>contig00210  length=1019   numreads=549
aTCGATTTGTCTGTACATTAACATGTAAGCGTTTGTGCTTGATGTGTAAGCACCAGAATA
ATAACCTCTTGGGGgACCACCACCgTAGGTTTTGTGTATATCATCTTCTGTTATCCTACT
GACACTTtGATCATTAAAaCAAAACCAATGATCCTTTGAAAAATCTTTAATATAAGCATA
GTAATGTCCACCAGAAGCACTCCCAGAATGTATCATTATGCTAAATAGCTCGTAAATATA
TGGACCTTTCTGTTCTTGAAGTCGATTTTTTtCATTTTCATGGCTATGATTTCCTGAACT
AACATCAATACCTTCATCATCATCTTGACAAGCTCCATCTTGACCATTAACTGTAGATGA
AACATCAGTACCATGACAACTTTCGTCGTCCAAAGCGGAACCGGAATCTGTAGTACTACA
GTCGTCGTACTTAGTTGTAGCGATTTCGCGTTCTTCTGAAGCATCATCCAACATAGAGAT
AACATTCGGGATAAATGAATTCAAATTTAAAACTTCCGGAAAGACAACTTTATCATTTAA
CTTAATCCGATGCATTGTTGTGTAAACAAAATCAAATCGTTTCAAGTGTAACGTTAACAA
ATAAGGAAATTTGATAAATTTCAATCCTTTGTGAGCGTCACACTTCTTATTACATTTTTC
GCAAAAATACTGGTTGTTTCCTTCGAGCGTTTCCGGTTGTACGAAACCCCTTAATGCTTC
TTCAATACTCGTATAAGCGACACTACTTCCGAACGGTCTCACCGGAAGTGGGATATCTAA
AAACGTGTCTTCACGAGATTTTTCCGTACTACATTCTAAACATTTAACATAATCCAGCAT
TTTGCCTTCGTATAAATCGTTTATTAAATTTGATTGTTTTGTATTTTTAAACGTTTGTTC
CAAAGCGTCGAACATAACGCGACATAATTCTTGTATATCATGCTGCTCCCATGCAGCTTG
TAAATCCCAGCCAAAACTGTGCGTTAAATCTGTCGTTTCTACAGCAGATTTTATTGATG
>contig00211  length=2241   numreads=120
CAAAGAGGCCTATTTTGTACAATAAAAATATTGAAAaaTTGAAAATAACAATGAGAGAAG
AAAaCAGATATACAGGGTATTTtACAATAAAATAAACGTAAAaCGAATGTAACAAAaaaG
AAaCTAaTAAaCGTTCACAACATGctGATTATTACACAATTAACACTGTTTTTTTTttcT
tATCGACCCCcATTTTTCACTTTCCTCCTCTTCCTTGACTGGCCTTTTAATTAAATTATT
TGTTGTTTGAAATGGGTTAACTTATACTGCAGTACATCCATGATTGGTATCGGGTCGTGT
GTTGAAGATGTCAGTCGACCGGATTATTTTCCATTTTCATTGACATCGTATTATCGAGGT
AAATTTTTAAACCGCGTTCTCTTCGACTTGGTGAAAACATTTTTGTACTACTCTTACCTA
ATCTCATATTTTCTTTTTGGTGAAGTTCTTTTCtCTCTTCCGGTGAAAGTTCTTTTAATT
GTTCTCTACTATCTCTATAGAAGATAATACAATCATCATCACGtCCCTTTAAACTATAAG
TATCCAAACTATTACTGTTCCATTCTAAGTTATCTACTTCTAAAACGTTCATATCACAAG
GAAAAGTATGTGGTTGTTTCATCAGTACGACATCAACAAATTCTTCGGGAATTCCCGATT
TGTTCGATATTTtCCTTTTAAGTTCTTCAACGGTGGGTTCATCCAAAACAATCTCTTGGA
AATTTCCCAATTGTAATGTAGCGGGAAACCACCGTTTAATAAACGCAACCATTTGGTCGG
GATGGACAATTTTTtCAGGTTCGGTGAGTTCTTGTACGAAAATTTCGAATTTCGTTGAAA
TTGTGATATCATCAACGAATTTTtGGTCGTCCAAGTATATTTTTGACGGCGTTTTCCATT
CTTTCCGCCTTATCCGACACTTATTAGGGGGAAGATCCAACATATGCTGTTTCTTCGCTT
GTAATAAAATATCTTTTTtCACAGATAAAACGCTTTGACCTTTAGCGACGATACATTCAA
AAAGAAACGTAAACGGTTCAACGCCATCCGGTGTTAACAAAAAGACTTTTCCCGACATTT
CATTTTTtCTTAAAACACGCCCTAATTTTACAATTAAACGTTCGCCGTCTTTCATCAAGT
TCAAACTTTCATTTAAGTTGGTTAATTCGACGTTTTGGTTTTGATATTCTTTAAAAATTT
TAAAATACTGGACGGGAACTCCGATTAATGGTTCCAAATGTTtTTTtAATCGACCTATCG
ACATTCGCGCGTCTAACATTATTTGCATGTAACATCGGAAATTTCCATTTTCAGCTGTTG
GTTCGATATTACGCGATCCGACCACTTTAAAATAATAATTTGACATATTCGGTTCGCATT
CTTGCATTACTACGTCATCGTTTGATAGTTGTAGCGGTAATTCATCGGATGGATTATCAA
AAACTTCGTGATCGTATGTATCCACTGTTGGATCTATTAATGTTGCTAATGTTGTATTAA
TGTACGCATTTCCTTCTGCAGGAGCATCTCCAATAAGAGTTCTATCACTATCACTTAAAC
TACTATCTTCACTATTACTTTGATCACCAAAACCATCCATTTCCGTTGCTGTTGTTGTTT
GAGATGGATACATTTTAGGATAAAATTTTtGATATAATTCTCTATCCGTTGTTGTTAAAT
TGAGTCCATCATCCATATTTTGATTTAAAtCtAACGGTGGTATCGATAAAGATTCCAAAG
TGCTTATATCATTATCCGGTAAAATTACATCAATATTAACGATATGTACAAAAaGGTCAA
TAACTTTTtGCATTTTATtGATAATCCCTTCTTTATCAACATCTTCTTCCATAACACTGG
CGACGTATAATTTGTAATTACTACAACGCGGTTCGTACTTAATGGGTACATCGTCTTCAT
CCAAATGAATGGGATTATTACTTCCCGATTCCATAATAATTTTTATCGAATCAACATCGT
ACCCAAACATACTTGCAAaTTGTTTTTTtAATtCTCCGGTAGTTTtACCTGGATTTACCC
GAaCAAAATTAGGTCCACTAATCTCTTCGGTATCAAAATGcACCAAGTACACCTTCaTTT
TTACACCACCGGGAAAaTAAGCTTCCCAAGCTTGACCcGGTTGCCTAATTTCCAAAAACC
ACGTTAAATAATCTTTATCTTTCACATCGATGTCGCATAATCGAAGCGAATCCGATTCAA
AACTTTTTTCTAAAGTTTCAg
>contig00212  length=785   numreads=244
TttCTTTACTGTATTGTTCTTTTGCAATCAGAAACTATTTCAAAGGTTGAAATGGCCTTT
TATCTGTAAAGAAATTCTTTAAAATAAACACCTGCCCAAGTCCAATAAGCAAAATGGCCA
AAGTTTCAACAATAGACCACAACAAAACTCGTTCATTAAGATCTTCTGCTCGTTTCCTTC
CTTGAGCCTCCCTTAACCTATGATGCGTTTGAAAATCAACAATTGTATTTAGCGATTTGT
GAACTTCCTGAGCTGAAGACTCCATTTGAGTCATAACAGTGACATGCTCTCCAATACCAG
GTAAAGGGGCTTCTTCTCCAACTTGAAAATCCATATAAACTAACTTATGCGAAAACGTTG
AAAATTCATTGCTGAAACACACCGTGTAAATTCCTGTGGACTCCGCTGTGAACGTGTGTG
AATCAAATTGGGTTTTTACTTGATTATAAATAATTTTTTCTTTGGATCTTGAAGTGAAAC
ATCTACATCGTACTGACCACCAGTTACTACCTGGAATTCTAACGTAGCTGTTGTATTTTT
CTCAATATCTTCAAAAAAGCACTCTTTCGCGCTATCCGGCAACTCGAAGGTTAGTTCGGT
CGCTAACGTTCTGCACACGTTCACAATCACCAAaAGAACAAGCCATAGGCACAGTTTTTC
ACTCATTATCACACCTACATTCATTTAAAACCAACTAAACTAACGTTAAAACCACGAATC
CCCcTTTTTTTAAACGTCACCCGAAATTGTAACTCATGTCATAAcAAAACTTACGTGGCC
ATCcc
>contig00213  length=439   numreads=98
CAGAATTACATATTTtATTATTAATCAAATTGTTTAATtAAAAAAAAaGAaCCACACATA
TTATTtATAAaTAAAGACCTtCAGGAGTTCCTTCTTTTTTACGATACAAAaCACTCTCCT
TAGATTTCTTAAAATCTTCATTCATAACCTTCATTCTTCTTTCACGTAAAGCCATCAATC
CAGCTTCAGTACAAATAGCTTTAATGTCGGCTCCTGACAAATCATCTTTAGCCATAATAA
GTTCTTGAAGGTTTACATCCTCAGCTAAAGTCATTCTGGTTGTGTGAATGTTAAAGATGC
GTTTTTtAGTTTTTtCATCAGGCAGGGGGAATTCAATTTTTCGATCAATTCGTCCCGGTC
TAATAAGTGCtGGATCTAATGTTTCAATGCGATTTGTTGCCATAATAACTTTAACATCCC
CACGTGAATCAAAACCATC
>contig00214  length=380   numreads=13
TAATAAAAAGGTGGTTAAAAAAAATTAAATGAAAAaCGGATTTAAAATaCTTGTAGGAAA
TTATTTCCCATTCGCTCAAATCGTTTTAATGGTGGTCTTGAGGTAAAATATCCTGTCCAA
TATGAATTAGGaTCTGAGGCGTATGGAAAGAAATCaTCTGATTtAATTGGAAATGAAATT
TTTTTCTCTTTtCcATtGTCTTtAACCGCTTTtAaGTAACACGATGGGGTCGAATATAAT
AAATGATATTTAGATCCATTTTTTtGCATTTCATTTCCATATCTGTATGATTTAAAAAAa
TAAAaTTAAAATAAGATATGAAaGaTGATTTAACTAAaTTGGTGTTTGGTGCGATAAATT
AGTTAATCGACAAAACTTAC
>contig00215  length=1732   numreads=108
ttttGATCTCGATAACGAACGTTTTTATTTCCATGGGTTTTAAAGTTACAATAAAaTCAT
CTACTATCTCAGAAGTTGTTGGATTTTTGATATTGTGTTTAAAAGATATCCATATATCAT
TCGATTTCGTCTGGTCATGATTGTACTTGGTAACTAAAGAGTTCCATTTTAAAGTATCTT
GAACATCGTCGTTGGTGTTCATGTTATCTAAAACCTTCTTAGCCAAAATCGCCTCCATTT
TTTCGCCtAAATCTACGTTTTGGATCGATTTATTTTCAATCCATTGATTAGCTCCTAACG
TAGTTTCACGATACGAAATAATATCAAATGATGAAAAAAGTTCTTTTAGATTTACTGATA
CTGGTTTAGAATATTCCAAATCTTCATCAGCTTCAAATACATGcTCCAAACGAAGTAAGA
AATCCATTCCTTTCCATGGTTCTAATGTTAATATTTGAACATTATTGGGTAAATTTGTTT
GTAAACCTGAAAACTCCATTTTATATGTTTTTCTATATTGATTAGGATCGAGATTATTTG
TTGGCGATAAAAACGTCCAAGCTGATAAAACTTTACGTTGAATAACATCATGCTCTTGAG
CCGCTACAGTATCATCTCCTTTACTTAAATATGGCCCTAACACTAAaTAATGCGTTCCTC
TTGCGACTAAACCTTTCCcAAACGCTTGTTCCATCAATTCCTCTCCCACCCCAAAAGCAT
CATCATGTTTGCAAGATCTATGTAACATTAATTCAAGTTCGCCATTGTTTAAACTGGTTC
CACCTTGAGCCCTATCGGTTAAAATAGCGACTTCAACATCATCTTCAACACTTCTCATGC
TTATTTTCGTTGTCACCGGGTAATAATTTCCAGAAACTGGTTCTGAAATATTAAGTTTCC
AAGTTGGTCGGAAATTTCGAACTCtcTTtAACGTCTCTCTTCCATTCGAATCAGTATAAA
AGATTGAATCTGATTTAAGATTGGTTGTGTATCGAGTGATGACTTCTTTTCCAGCGATTG
TATCATTTGGAATTGGACCAACAACCCAATCGAATTCAATGTTATTTTCTTCATTATAAA
CTCTTAAAATTTGACTTGTCCATTCATTAAAAaCTTGGTGAAGTTCAGAAACAACGGAGC
CTTGATAAAGCCTATATGATACTTTTTTCGTCATTtGAATTGGTTCGGAGGAATTTGGAC
GGAATATGTAAGCACCTGATGATCTATTTGCGGAAATTTCGTTGTTACCGACGGCACCGA
AATAGTACAAGAAGTCTTGAGTAAATTGAACAGTTTTtCCaTTCATTtGAAtGTTttCAA
TTTTtCCTGTgTTGGGTTCtATATTTACTCTtATGTTCCCTTGTTtcAGTTGATAACCAC
TTTGTGCTTGTAGAATATTATTTCCAGAAGATTTTTGTACATAATACGATAAAAATCCCA
AAGCAGGAACTTGTTCTGCTTTAAAAaCTAATTCAGCTTTTGATGCACTAAATCTACCTG
GGATTTTTtGTATAAAATCGGCTGTTGGAATTAAATCACGAGGTATCTTTGTTCCATTTG
AATCAAGtACATCATAAGCACTACCTGTTACTGGTAATCTTACATGATAGTCTACAGGTC
TGCTTAATGGATTGTATACGGTTACAATAAAATTATTTTCTTTTTCCGTAAAAGCGCATT
GGCTGACGTTTGCTAGTAAACAAGATTCGAACTGTATTTCAGGCAACGGATC
>contig00216  length=1372   numreads=43
TCACATATATAACATAACCTcAAaTAATGAAAAATtGTTtCTTTtCTGTTCAACATGTCT
TTAAATGATGAAATAATTAGAACAAAGTCTTATTTtCAAAACTTACACATTCCTTTATCC
GACGAATGGTTAGGATGTTGTATAAAATGGTTGAAAGaGgAGAAATCAAGTTATACAGAA
AACGAATTCAAATCAGCCATTTACGATCAATGGTTAATTTTCGATTTACGTAAAGTAAAA
GTACCCCAATTACCACCGGACGTGACAAAGATCGAAAAATTAATTACCAAAAAaCCGCTG
GTATTACAAATGATGTCAATTATAGATATTTCCAAATCACAATTACAACAACTTAACCAA
ATTAGAAACTATCATGCTTTAACGAGAGGTTTTGATGAAGATGAGAATGCTCAAAACAAG
GTTACTAATAATAAAGGTGTACTACAAATGGTTTTAACTGATGGTGTTCAAGAAATTAAA
GCATTcGAATATAAaCCTGTTGAtaGCTTAAATTTGAATTTATCCCCAGGAATTAAAATA
TTTATTAATCATCCTGTCACTATAAGAAAAGGTACAATTATGCTTGAAAATCATCATGTA
CAATTGCTTGGAGGTGAAGTCGAAGAAATTTTAGTTTCAAATGCTGCaGAAAaTGTGCTA
GCACAATCATTAAAaTtGCCCATAAATCCTAAACCAAGATTTATTAATAATCGAATTGCA
ATAAATCAATTAATAACAACCATAGAaCCAAACTtAATGGAATCAACATCGAATATAAGC
AATGTACAAAATAATTTTGCAAAtaattctATAAATAGTGAGaTTAACTTCAATAAAAaT
GATAAAAAGCCACTAGAAGTAACTCCGAATCAAATAAAATCAGTTTCAAATAAAAAaaTT
ACACAAACTAATACCTCTAATGATATCACTATAAAAAGTGAtGCAAAAACAACTGATTAC
AATGAAATGGACGATTTATTTtCTGATGAAATTGATGAATTATTAGAAATAGAACAAGAA
TTATtACAAGAAACCAAAATTAAAaCCAAATCAAAcGAAAATTTGAAATTGCAAAaTGaT
CTCAaTGTTCAATTACAAATTTCTGATTTAACCGATGAATTTTttaCCCCCTGGAACAAT
GAAAATGAAGATAAAATTTATACATTACCCGAATTAAaaCAATTAATTGCCATGAATCGA
CATGGAACTTTCAAAACCTTTGCTAAATTTAaaTCGGTCGTAAAAAAATTaaCCGTGGCA
GATTCAGTAGGTTGGGTTCTCCAAATCAAAaTTGAAGCGGaaaaTGAAGAGTTAaaTGTA
AATGTTCATGATTCTGTTGTAACTGAATTAGTGGGAAATTCATCCCAGGaaa
>contig00217  length=303   numreads=17
atctaattaaaacaaCCTAACCTAAAACGTTTTATTTTtACCTCGCGAATTACTTTTtaT
CGTTTAATTTTATAATAATAAAGAAATTTAGCATTTATCGCAAAAGAAGAAAGAAATAAA
TCTTTgaTGAGTCCCCAAAaCACCgCCAAAAATGTTTCAAAAATTCGCACCGATCATTTT
ATACACACTTTGGGGCACAATCCTGTGTTGCCTCCTTTACGGGTTTATTCTCGGGTTTTT
AGATAGCGCGAAACGTTCCCGTTTCGATTTGATTATAACGAAAATACAAAAAAATCAAAA
aGA
>contig00218  length=239   numreads=16
TTGCAACTGCCGTCCTTCCTGTGGAACATATTGCACCTGGGCACCCACGTGGCCATAGCT
ACATACAAAACGGGCATATCGGGCTCTCTAGTATCAATCCTAAGCCGGGATAATTCCTGT
AGAGGTGCCAAAACCCTCGTGTCTTGCGGCCGCGTTAATTCGTAaTGCATTTGATAAGAA
ATTCTCGATGAAACCATTTTTAAcTcTTACGTCACTGTTTTTTTtAatAATATGGTAAc
>contig00219  length=484   numreads=10
GTATGTCAATGTCTGGTCGCTTTtCGGTGaTCAGACGCGgCctGgactcgTGCCGGTTAC
CTACTTTtCAGCGACCAGCTGAAATATATCGTCtCCTTTCCTCCTGCCGCGCCATATTTG
GTAACGATCTTttCCttTTTTtCGCACGTCCCGATATGGGCAATAATAGAATCCGACCAT
ATGCTGTGTTGGCCAAGGTGATTCTAGTTGATAGCGTACGTTTTtCTTCTTCCTGTTGAa
aCGATTAGAACGTTTgTTTATTTCATAATAaCAAAATTAGCAGCTCGTAGGTTGTCATGT
CCACCTCAGACCGAAATTTCtCGTTTTCAAAACCGTGCGCGAATTTCGCGGTGgaCTCAA
CACGCGTTTAAAAAAaGTGCCGTGGTTGTCATTTtGGTCTCTGGCTGGAATTTGAAAACT
TACGACCGGCAAAAaaGTAAATAAAACAATTGAAACTAAAAaGAAACGTTGTTTCTAGTT
CTGA
>contig00220  length=145   numreads=4
CATAATTATATTAATAATAATGGTTTGAATTGTTTCACTTGACCAGGTGTGCGAGTTGTG
cGATATCCAtACGGTTTtCACACGATATCAtATTCGTTATACGAtAACTTAGCCtATTTT
TGGGTTTAAATAATTTATTtcATTA
>contig00221  length=701   numreads=40
GTCATATCTAGGTTTTtGTTTATGAATCGTATCGTACATTTTCTTGTACCACCTTGATTG
GTTTTGGTCACGAACTTCAGATCTTAATGTTAAAGGCAtCcGTCTTTTGTGGTTGGACCA
ATTCCCGGAAATTTCCTTGGTCCTAAATCAGCGATTCGTTTTGGTCGTTCACTTTCTGAT
TCACTCGTGTATTCGTTTTTAATTTCGTAAACAATTTCTCCTGGATTTATTTTTGGTGGA
GATTCATGTTTTCTTGGGGGAGGTGGAGGTTCTTCGATGTAAGAAGCACCTTTcGGTAGT
TGTCCTTCTCTAGCTTTTTGAAGTAAAATAATAGTTGGGTTTTGCGCTCTTGGAAGTCGA
GGAGTTTGAGTAAATTCGCCAAATCCACTTGAAGGGGCTGAATGACTGTTCGGAATTCGT
TTTtGTAAGGAAGACGATAAAGTTTGATTAATATTGTTTTtCCAGGGGGgTTCAATTTGA
GATGACGTTTGAATAGGAGAAATCGGTTGATTTTTtCTACTTAAAACCGGAGAATTAAAt
GTGATAGGTCTAAATTCTTTTCGTTCCAATTGcGGACTAGATCCGGCACTTTTCGGCGTC
CAAACTGGtGCTATCGGTTCTTCATTCCTATCTTGATCTAAAGAAGATTGCCTTTGTAAG
TCTTCGGCGCTAAAAGAATCCCTTTGCCAGGAGTCCAAATT
>contig00222  length=624   numreads=207
TGTAtACAAGCagTTTATTTATTTCTTATACATTACATTCAAACTTACATTTTACACAAG
TACCTTGCCTTCATTTCATAATAGTTAATGTACATAACAGAAACCTAGAATCTCGTTGCG
TCGTCTCATAGCGTAACATTGTTACATCCATGTTGATTTTtGTTCACCACGTTCATTGAA
GTGTCAATTGGGATAATGATGTTAAGAGACGGAAAAGAACGTGTCGATTTTGACAAACCA
ACGTGGGGGGCGTCGGACTTTGTCCTACGTTGGGCGAATGATGGAGGAAAGAAAAGGTCA
TAATAATAATAGTAACGAAAATCAACGGTGTTACTCGGGCATGAAACTAAAAAGGTTTGT
AGAGCTTGCTGGGTTTGAAGAGAGGTTTGAAGAGGTCGAAAGGGAGTGGTTTATAACAGT
TAACAATATTGTAATACGGTAGTAATAATTATACACTTGAGATAACAGTAAATTGTAAAT
AATTAATTAATATACACGTGCAAGAAAATAAAaTAAAAATAATTAAATTCTGGATTCTAG
CGGCAGTTTAGTATTCAGCTGTTCGGGTGTCCTGGACAAGGTACACCTGAGAACCGGGAA
CTGTGCTTGTGGTTACGAAGGTGC
>contig00223  length=231   numreads=9
AAGCACATTTGTGAGTCAAATCTTATTCTTACAGTCTTCATTTTGTCTTTTAGAACAAAT
TTTGTAGCCTATCCATATTACTCATGGTTACTCCTTAGGTATTCAGGTTCTCCTCTAATT
TATTTATCTTCTTGCTGGTTGTATAAAGTTTGTGCTATCCATTTTCTAGTCTTTGTGTGG
ACATAAATTTATTTTCCTTGTCCCATTTATAATTGAGTTCTATCCTCTTTG
>contig00224  length=313   numreads=48
ATTCGAGTTCGAAAACAAGTTGTCAATATTCCCTCTTTCATTGTGAGATTGGACTCTCAA
AAACACATTGACTTCTCACTCAAATCTCCGTTTGGTGGTGGTCGTCCTGGACGTGTTAAG
AGGAAGAATCTCCGTAAAGGAGCTGGAGGTGGCGGAGCTGAAGAAGAAgAaGATTAAATG
TTACGCGTTTTTACCAATAAATTTtGGTAAATAATaaaaattttCTTTTtGGACGCCAAG
TTGTTCCCCATCTCGAAGAATCATTAACAGACTCTGTTTCTCGATGAATAGTATTTGATT
GACTAGTTTGACT
>contig00225  length=334   numreads=180
GACGCAATAAATCACTTCTGTTTACTTTATGTTCTACTTCTTCTCtGtATTTAGTTTGTT
CGTGGCTTTTTTGTTTTtCGtAAGCGACTTTTTCAGCTTGTTTAACTTGATCGATACTAT
TATTTCTTTCTTTTGTTCTAGCATCTCTTATTAAACTCTCTTCAATTTCTCTTTGTTTGG
TATCTTCTTCTAATTTTCTTCTTTCAAGTTCCTTTTTCTTATGTTCTTGTTCTAATCGTA
TTTTCTCTTCTTGTTCTTCTTTCATCCAAAATTGATCTCTTTCCTGGGCGTTTATTTCTT
TTATTGGATTCACTCTTTTATAATTAGTACCAAC
>contig00226  length=1117   numreads=16
ttGAAAACTTAAATATAATATAATAAaGTCGGACGGCGaCACGACTTTGTATTTtAAACA
aCTTTTCTAACATACGCAGTGAGGAAATCTTGCAAAGTAAAAaTTAATAAAAaTAAAATT
ATAGATTACACTTGTCATATTAAGGCTACGCCGAAGACTATATCGAGGTTATTCAAAAaC
AAACAAAAAaTATCTCTAAACATAAATAATACAAAAAATAGATTTATACAATGTTGACAA
ATTGTTGATCGCTTTGAGGACGTTGAAACGACAGAATGTAATTTCTGTTCTATACTTGAT
CGTAAATGATAGAGGTACTTTAAACGATGAAATGTGATGACTCAATTCGTTGTCCTGCTA
CTTTTCCATTCCTTATGAAGCATAAACGTGCCGTAACCGTAAGCAAACGTATTAAGCAAT
CCAAACACTCCTGCAATTAAATTTCGTACTCTGATGACTTGACTATAAGGACTCACCCAA
ACGGCTAATTGAACAATAAaGCCAATGCAGTAGAAAACAGTaTCAATTCCAGTATTTATC
ATTTCCGATAACAACCAGTCAATCGGAAGATTCAACGCCTCTCTTATACTTAACAAATAA
ACAAAGGACCATATTAGCGTGCTTATAAAGCTGATGGTGACGGCAAAGAGGAACCAATGA
GTACCCGATAAGTAAGCGGGTGATGCACACGACATACAGATAATACCCAATATcAATTCG
ATGATTTTAATTATTCCAGGTAAAGTTTTAAAATATTCCACATTGAGTTTGATAAAACTC
AATCCGTTTCCTTCGTTTGGTTTAGCTGTATTATTATTGGGCGCATTTTCAACGGTAACA
ACTGTTTCCGTCATTTTTtACTTGTTTtATTAATTTTTTTCAATTtCGACAGAAACAATT
TtGAACGCACAAAAAAAAaaCCGCACGACGAaGAGCTAAGTaGCGCGCACAACGCAACAa
TCTCTCTGCCCGGAACGCCGTACTGAAAACGTTTGAGTTGGGTCTCTCGACGATGTGTTT
TGCAGCTGGTCACCGAGTGCACAACGACCAACTTCGAGGgAAAAaGGTGGGACAGACTCT
ccTCATAGAATCGACACGGTCGCTTCGAAACCGCTAc
>contig00227  length=322   numreads=47
CGTTGGAGGTCGTCGATATTAACTAATCGGAAATAAAGATCGAAAAATTTCCACAATACC
CAGCTGTGGTTTTGTTCACAAAAATAAACCCATCACTAACTTACTTTTtATTTTAATTTT
CAACGTCTTAAACGGATATATTTTGCATTAAATAAATTATTTtACCGTAATATGACACCA
GTCACtATTTTTttATTTATTTATTTtCAAAATCgaTTTTAATTCTCGGACACTCTAGAA
CATTCCTAATAAATGATTaCTTAATGAATAATACGGAAATATAATTTGATTAAtaaaata
ccgaaaaaagaaaaagtaaccg
>contig00228  length=319   numreads=4
ATAAACACAACTCAAAtACTGAATACTCAACTTGTAAAATACTATTTGGACACCCTGTAC
ATAAAATTACCTTGTGACAAGTGTCAACCTTGTAAAGAAACGAAGAAAAAAGCACTTTTT
TGGAGGTTATGTTTGACAGACCGATGTTAGTACTGGTGTTACAAATCTGAAACTAGTGAT
TTTGGATTTTTGTGGATTTATTTAACAATGCGATGATGGTTTAGGTACATTTCCGTACAT
TTATTTCGGTTTTGTTTTTACTCATCGTGTTAGTACGGATTTGTACGGATTTTAAATTGA
AaaTCACTTTAATTGCATg
>contig00229  length=259   numreads=2
GCCTTAAGCACCAACACCATGCCTGATGATAATATCCATTATGGCGGAGTTTTTACACGA
AGAAGTTCACAACATTTATGGTTTCTCTCAAACTGTCAATACCCATCACGGTCTCCTCGA
GCGTTACAACCACAAGAAACGACCGTttGTTTTAACCCGATCCCAttttCGGGAaaCCAA
CGTTTTGCAGCCGTTTGGACTggGATAACATAGCAAGTTGGGAAcTTTAAAAaaTAAGCA
TCCCTaTGTGTTTAACttt
>contig00230  length=841   numreads=83
tGAAGGCGATAaTCGATGCAAGTTTATTTTTATTACTGTTACAGCGTAGGAAGATTACAT
GCTGGCAATTGCCCAAGACAATGAATAGTGTGCATCTGGCAGGATGCTTATAATTATGCG
TTATCTTTTATAACGTTGTTTAATTTAATTGCTAATATAATTGTTGTTGTGGCGTTTAGT
GGCCATAGATTGATATGTTGAAACTAAACCCTCTAAAAGACTTCGAACCCAACTCTATAG
TGACGTTTTTATAGCCCACGCCTCCGTATAGGATGTGCGGGTATCCTCCTGTACCATTTC
TAAAGTTATCTAATATCCATATCCCCGATATTATCTCATTTCTCCAATACCCCGGAAGCG
GGTACTTAATCAAAGCGGATCTTCCTTGAAACCATTTTCCTGTCTTTATTATTGTCTGTT
GGTACAGCACTCTGTCGTATGGTGTTACGCATCCGACGTATAAACTGTGTGATCCGAAAG
CTGTAAAAGGTGGCGTGATACATTTCGGTGGTTGGACATAATAGGATGGTACAACACCGA
TTGTTGTTGTTACTAAGAGTAATATTACGAATATCTTCATGATTAAACAGTTTAACTTAA
TCTCAACAATGTCTTTTACAAGGTTTAACATTTATAACTACTTCTTATCGCTCGTTTTTA
TCTTGTTTTTCTTTGTGGATTATCACCTGATTTAATATTAGTCAAAGTAAATATTTAACT
ATGACCTAAAAATCTTACGTGaaTTTATTATTCACAGAATCTTATTTTTTATACATTTAT
TTTGAATGCAATTTCTTTaaaattatttgtttatttgtttctagatttttattcacttca
t
>contig00231  length=943   numreads=197
AtAGTCCTATTATGACTTCTAaCGCTAGACAAATTTGGTAAATTTGATTCGCGCGCCGAA
GAGATTCCTTGGGAACTTCCTGAAAGTGCTCTAGGTGGAAAATtcACTGAAAACGAATCT
TCTTTGCTAGTATTAACTTCGCTTTGAGTTGATTTCGGTCTTTCTAAAGGAGGCAGAAAA
CTCGGTCCAGCAGTACtATTATTATTATtgTTAATTTTtGCTTTAATTTTTTCTTCAAAA
CTAAATTCTTTtCCATCCAACATTTCTAATTgTGgTATTAATTCTTTAATAACCTTCCTA
TAATCGTTGTGAGATACGATATTTTCATTCCCCGTTACAGTTAATTCTTTTAAATTGTCg
CAAAGACTCAAAAAGAATAAAGCTTGGATATCCTTTAAAAcATTGTTGCTAGCATCAATA
ACCTTTAATTTTACCAAATTATAGCATTCGGAAATATCCAGCAACTGATTTTTAGCTGCg
TATATCTCTTCCAAATTATCAAACCCATAAGTTCCATCCAAAGCAGTCAAACCACAtCGA
TTCACCCTCAAAATTTTTAAATTTTTCAACGCACAACCCAAATCCCTTAAAGAAACCAAC
ACGCTTCCATCCAAAATTAATTCCGTTAACATTGGAACGTGATGATGTAAATGTTGAAGA
CCAACATCAACAGCTATAACCATTAATTTTACTTTAGTGATGTTgCTTACATCTTTACAA
TCACAATATTTTTGAATGAGTTCTTTTAGTGTTGGCGGTTGGGGTAATTCAACAATTTCg
TATATCGAATGTTCTTCTGGTACATTTACGCTTGATGATGACGTTGAGGTTAAATCATCG
TTTGGAATTATTATTGATAAATCGGCATcGGGAGTTTGAACAGGAGCGCCTTTATCATCT
TGATTAGGTGCCATTTAAGTTTTCAAAAAATGTGTCCCCGCGT
>contig00232  length=616   numreads=58
TTTTtCAATATTTCGAACGGATCCGATTGGATGGAGCACCCCGGTTTTAAAAGAGACGAT
AAAATCTCGTAAATCCACATTATGGAGCAAACGATCGTTATTAAAATCGACATTGGAAGG
TTGTACCAAAAGGTTCCTCCtATTATATTCGAAATTGCTCGATATAAACTTCCAAGACGA
CGTTTTCCGGGTGCTGAATCCACTATTACACCCTTAATCTGTAACGGTTTTGGGCTTTTC
GATAAAGCGGAAGAAAAaTTTTGATACAAAAAAGCCCCCCcATTCGAGAAGCAATGcACG
ACGATGGGATGACTTTCAAAGTTTAAATCGATGAGTAGTTTGACGATTTTTTGTCCGATT
TGTATCATTTGATAACGTTTCCAAAACAGGCATTTCACGGGCGCCGTATATCGcAGAGTG
ATTAAACCTCGCTCCTCGTAGATTTGCGAATACTTGGAGAGATATTTGTCTTGACAGCCG
GCCCAGCCGAATAAAAGGATCACGGGGACTTTGTTTtCGTCGATAACGAATACGAAATCG
CTGTCGCCGTTCGTTGTTTGCGTGTAATTGTAATTCGGgTTCGGGAATTTGATGTAATAC
TCCAAGTTGTCTAGTT
>contig00233  length=185   numreads=6
AATGCGTCTtCGTCGaTTTTGTtCATATTAGCGCTTCAAAAGACTGAAgCGgATCAGAAA
GaTGGATGAAATGACATTCAGAACTTTGAGTTGGATCTCCACTCGCAATTtGAGTAAGTA
GATATTtCATGTTCTCGGGATTTACTTTTGTAGCtGTTTCAAGCAAGATGGGTTCTTaTA
AATCg
>contig00234  length=341   numreads=4
TAAAGCCAGTAATAaTAATAAAGAAGATTTCTGTTTGTTATTTATCTTATATACATCCCA
ACCCCATTTTCCCAACTTAACCTCACTTCATTAATCCCCTTTATAACATTTTATCGATTT
ATAGGAACCCACCTCGTTTGAAATAGCCTCGTTGAAATAGTTCATTCTCACAAATGCGGT
TTTCATGTTCAAAGCCCGCGATGGggCCGGGGCGGCCGATGTCTTCGAAAACGGCCGTGT
TAGTTTAAAACTGTGCTGGGAAATGTGTATCATTCTTATATTCGTCCTAACCTCACTTTT
tCAAGTGACATATTTTGATGTTTCATTAATTTTACtCACTT
>contig00235  length=310   numreads=4
ACATCACAATAGTTTGAGTTGACTGAGCGTAACATAAATTACGATCCAGATTCCTAAAGC
TACAAGAAAGGTGACCAAAAATATTGTCTTGTTTCGATGCCATGGGCTTCCCGTTGCCAT
TTCTGGGAGCGAAAaCCTCATTCTCGCCGCTTGACATACTTCCGGTTTGCAAGAAGTTGA
TGGTTGAACCATCGCATCCGTTGTAACACCGTTCGAAGGTTTCTTCTCCATCGAAAaGCT
TTCTTTtAATTCCACACCGGTTTCTGCATCCCTTTGAAaCCCCTATTTtCCATTttCTTA
AACATTTTGA
>contig00236  length=495   numreads=3
GTCGACTAGAAAGGCCGTATCATATCTGTTGTCTGTCTTGATCCTTGGATCATGTATAGT
CATTTCTTTGGAGTAGATCTTTAAAAGTTGTTCATCATGCACTCGTTGTTTGAGGTGTCT
ATTGCTTGCTTTGGTTGTTGACACATGGGGGAATGATAACTGGTGATCTTTTTCTTGGCT
AATTTTATCATTGGATGCTGACCGCTTAAATGATTTCAGAAACTCTTAATCCTTTATTTG
GCGTGTTTTCAACAACCAAAACATCAACGTTTTGCAGCTATAACATTGGTTTTtGTTCCA
GTACATGTTTTGGCAAATCTTTGGATATGAGTTCGTCTGACTAATAGAATCTGATTTTTG
ACCAGATTTTGATTTtGACATGTTATGACTCAACATCTTGAAGATCGTCAAGACCAaTTC
ATCACTATTTtCCATGGTTGAAAaCTTAATTTAaTATAAAaGCCTaGTTTtGTGTAaTCT
TCATCGTGTCACACT
>contig00237  length=700   numreads=7
CGGTTATTCGAAATTTTGATCTCGAAGCTTAAACGATTACAAAACGATATTGAAACGAGG
TGGCTCCTACCCTGAGAAAAGAACGTTGGGGTACTTTTTCTTTCTACAATGGCCGATGAC
GAAGAAACGATAAACTCGCCGCTACGCCcGAGCGCGGCGCCACACACATCGCTAGAAACC
AATAGAAACGACGTGTGTGACGCATCCCTCCAAAAAAAAaGAGAACGAtAATTTTTTTTA
CAATAATCTAAAAGAAATTGTTTTCATTTTTTttCTTTtttttAGTTTAACCTTCAAACT
AAAAAAAaaTCCGTTACGTTTAAAAaTAaGACACTACACACTTGCAAAAAAAaCTGGTTC
AAAAaCGTGTATTCACCGGAAaCGCAAtcATAATTGATATTAATAGCAAAAaaCTTaCTC
TCTCTAAATGAAaCAATCAAAAaTaCGGAAaGGAGTCGGAAACGCGAGCACATGCGGCAA
aGACTAGAACgagACTACGACGCTCGGTCGATTTGGGGTCCACAAACTGTAATACAAGGA
CACAAGATGGCGGCCACCCGAACCTCGCTACTGTTCGGTCTATTTtATGGATTTtCTATC
CGAAACGACGCGGTTCGGGTCAAAAaCGATATGAAAaCGCCGTGTGCTTACCGAAAAaGT
aTCGATAaCTCGCCTATTTTACTTACTTAAaTCGGaaaaa
>contig00238  length=627   numreads=93
tAATTCGCGGATACAACAGAAAACAAGTAGCTGATAGcAGTttATTTtAATACATATTCA
TACATTTATATATATAGCACATCCAAAGTGAGTTTTTGATGGTAAATAAGGGAGAGATAT
CTCTTTGGGACGGGTTCTTTTTGGATGAGGGGGAGGATAGTACAAATGGAGGCAGAAAAA
GGGAGAGCGGAACTTTTtAACGGCTCATGCAGATAAAGTGCAAATAAAGTGGACTAATAG
TTTCCTTTTGTTTTATGACGATTAAAACGAAACAACTTAGGTACCGTGATTCGAGAGGTT
TTTTGACGAAATACAAAATAAAAATGAAAGAATTGATGAAAAATAAGTAATAAGAACTAA
ATAATTGTTAAATAATCTTTTAATATTTTAACAAATTAGAATAGTAAAAGAACTCAAATA
AATTATACAAGTAATTAGAAAAAAAaTATATACTACCGACCCCGAGTGACTCGCTTTTCG
AGTCACTTTCGTGCTGCGGGGACGGTCCGAGAAAAAAAAAaTTTGCCCAATTGACATATC
GAACGCACACAACTTCCTTCGGATGGTGGAGATAGAATAAACTAAGTTGTGTAAATGTGG
AACATAAACGTAAACATTTTACGCTTC
>contig00239  length=955   numreads=86
cTCCTTTATGCAGTGGTCGTTAAAaTTAGATTTGCCGGGgTCGAAGAGTAGTGATGGGTG
CTTACCCATCGTTGTTGTCGTCGGGGgCAAGGAAGGCAaGgAAGGAAGGCGGCATGGCAA
AGATAGCGAAGCAAGCTGgAGTAGAAGATGGCCATGACAGTGCTGCGATCGCGGTCTCGA
GGTGGCGTCAGGTAAAGGTAGAGGAATTCAGAAGAAGAGGTGGGGAGAGGCAAAACAAGG
TAACAACCTGTTGTGACGTCACGGCGGCAAAAGCCGGTCCTCCTCGTGCTCCCCACCATA
CTCTACGGCAACATCACCGGGGACGACGTTAGTGTTAGTGCCCGACTCAGCGAGTGCTCG
CGAGGAGATATTTTACTTTTCTCTACTTTCATCGCCGGCGAGCCCCGTGCGCCACTTACA
TAAATTTGCGTTATTGGTAACGAACACGTGCGGAATCGATCGCGAAATCACCACCCAAAA
ACTCAACATCGGATTCGATCCGATAAAACATCAACAGTAACtGAGACACTAGAACTTCAA
CGGTAGATCGGAAACGAAACCCGTACTAATTTTCTTAATTTtCGTTTATTAAAACCGATG
TTTTAATGTGTCATCCGTGAATAACGAACATTTTCGCCTCTCCAACATTAAACACTAGCC
GCGGAGAGAATGAAGCGAAGATGGTCCAATATCCAAGTGGTTCGTGTCACAACCGATGAT
AGTAGCTCGGAAGTGACATCTTCCTCAGCTACATTAGTGATGAGTCCCGCGAATTCGCTC
GCgTCTACCGATATCGGAGATGTCGGTGTTGATCTTGTTGAATTCTGGGATTTGGACATT
AACGCGCAAAATCAAGCTAGGAGTAATAACACGCATCCCAATGGGAATTTCGTGCAAGGA
CACACTGTTATTACCGCCAACAGTCAACATGCTAAATCGGATACTAGTTCAATGT
>contig00240  length=672   numreads=15
aaGTATTCATGACCAATTTCAAaaTTaTTCTTaCTCATATCTTAATTAACCGCACATTCA
AATATTCTATTAAACACATTACTaTgAaCAACATCTtGAaGtGAAaGgCaTAAAaaTTCT
AACATATTGAATCATCGTCTAAACGTGgaCAATACTTCGTGCGTTTCTCGTTTCGCTAAT
TGTtAAATCAATATAACTTAACTGTTAAGACCGTTTAACACACTTTTCTACGAGATACAA
ACTGGTTGTGTCCATTTAAGACCGTTCCTAAACATGTACGACGTGGTATTTTTCCAGAAA
TATTTAAAaTAAGTCAGTTATGTTTTGCTGTATAATTAAAAaCTAaTAAAGGCGTGATcc
TTTTTtAtGAACTCAGTGACACTACAAACTGATTGATTTAGTAGTGGGGTTTCCACGCAA
GCATATTTTATGGCCGCTTCAATAATTAATGACCCCCTGGatATTATTTGATCGAATTCA
GTAACGAAATGATGGCAAACGATTACATTcGATCGTAAAAAATCGTATATAAACCCCGAA
ACCCTTTCATTTTTttAGtAGTTATGATATCATTACTCTGGTTATGAATCTATAAACTCA
CTGAAATTGCCAAGGAGAATGTTTTATAAATTAGAAATACATGTAGAGCAAACTAaaTTA
ttATATTCTATg
>contig00241  length=1294   numreads=820
ttCACACAATTTGACACCTAAACAAaTTACTTGTAAAATTCGTGTTCGCTCTCAtCTTTT
TtAAtATTATTTTtATATCCCTTTTCGAAATCCTTGGGTAAGACAATGTATCGATTTTCA
CGAACAGCATGCATCCCCGCCTCCTGACAAATTGCATTAATATCAGCACCAGAAATGCGA
TCCGGTCTTGCTACAAAATCTTCTAAATCAACCTCCTCTGATAAATTCATTTTCGACGTA
ATCGTAGTGAAAATAAGACGTTTTTGTCTGCGATCAGGCAGTGGAAACTCAATTTTCCTA
TCCAAACGACCAGGACGAAGTAAAGCAGGGTCCAAAGTATCAGCTCGATTCGTAGCCATA
ATAACCTTAACGTTTGTGGTTTGATCGAAACCATCCATTTGATTCAAAAGTTCTAACAGT
ATCCTTTGAACCTCTCGATCTGCCCCTGTTTGAGCATCAAATCTTTTTGTGGCAATTGCA
TCAATTTCATCTATAAATATTATAGCTGGAGAGTTTTCTTTAGCTAATCTAAATACATCA
CGAACCATTCTTGGCCCTTCTCCCAAATATTTCTGAACAAACTCTGACCCAACAACCCTT
ATAAAAGCTGCGGTCGTATGATGAGCTACAGCTTTAGCAAGCATAGTTTTACCGCACCCA
GGAGGTCCGTACATAAGAACTCCTCGAGGTGGATCAATACCAATTTGTTTATACAATTCA
AAATGAGTCAATGGAAGTTCAACGGCTTCGCGGATTTCTTGTTTTTGCATATCCATTCCT
CCGATATCAGCATAAGTAACGTCTGGTTTTTCGTCGGCTTGCAACATACTAATTGACGAG
TCCGCTTCAGGAGGTAGTACATCAACTAAAGCGTTGCTATGTTTGTGAAGCGCTACGCTG
GCCGAAGGTTTCAAAAGCTCACGATCAATGGTTGATAAAATACGTACATAATAATTTGAA
CCAGTTGTTGAACCTACGATGCCTGTATTTTGATCCACAGCTTCTAAAAACTGGCCAATT
ACCAATGGTACCGATTGTATACGTTTCACTTCCTCTTGGGCGTGCAAATATTCCTTTTTA
AGaTTCCGTTGCTCATCCTTAATGTATTCTTCTTGAACCTCTAAGAATTCAAGCATTTGT
TGAAGTTTTTTGTATTTAGTATACAAATCTTCCATGTCCATGTCTTGCAAGGCTTGCTTT
TGTTCGGCAGGACTCCCTTCATCCTTTTCGGGTAAAaCCACTTCCATAGCTTCCATTTTA
TGATGACTTGTATTTTTCACCGTTTTCTTTcAGC
>contig00242  length=1172   numreads=49
cTCATTCGTATGTttCCGATAAAAaaTCATCCTTCTCCTTACACGTTTCCCcAGAAATcA
CCGGAATCTCAGCGTGTCTTAAATCACTAGAAAaCGAGGTATTCCTCTGATCAATTCCCC
aCCCcACAACCGTTCCCAATCTCCCCGTAATCGTCGCTTGATCATTATCCTCCGACCACA
AACAAACGGGGCGAATAAAATTGTTGAATTGAAGGTTACGGGTGAGTTTGATTAAGGCGA
TATCGTTGAAATAAGTTTCAGGGGAATAATCGGATGGGATCATAATCTCATCGGCGATTG
AAATCGTAACTGAGGGTATGGTTAGGTCGGTTAAGCGGGTCACTCCGATGTAAATAAGGA
AGCTTTGGGTGCTTAATAAAGTTTTCGTTTTTGGATATGTTACACAATGCGCGGCGGTTA
AAATAAAATTTTCGCTGATTATTGAACCACCGCAGATGTAGTTTACTCGCGGGTGGTTTA
TTTTCATTATTGCTACATGCCAAGGCCAAGAACCTTCCGATGATAATTCCCCATTAAAAA
TTAAAGAcTCCGCCTCGGGGACAACCCCACATCCTTCCTTTCCGATAATCGGTTGATTTT
GAGGAATTTCTTGCGCCCTAACaTCGATGTTTTCGTCGCTTTTCGGGCAAATAATTCTTC
CGTTGACGATGATTTGGGTGATGTTGGGAATGGGGGTGAGTTTATTAAACTTAACGATTA
ATTTCGCTTCAATTGTGTCCCCAGTGGCTACTCGAAGACTCGGGTTTCTTATGATAAAGT
TTTGGTTGTTCGTCGAGGTTGTTTCCCCAAAATTCGTAATCAAAACATCGGCTTTGCTAT
CAAGGTCGATTTTAATCCAAACTCCGTTCATCGGTTCGAGAACTTTGACCCGcAAATTCG
CGCTCCAACGATCTTCTTGCACCTCATCGTCGAAGGTGATCATCGTGCAAGAAGAAATCG
CTACACCGTCAATAGCAACACTAATAACAAGGAGGATTAACACTTTGAATTGCAACATTT
CGATAAATCACATCCGTTCGCGGTTATAaTAAAAGTACCAaTCTGAAGGAGGATaTAAAA
ACTTTTAAACTTAAATGTTaTTcGAaaCCGGTTAAaGttaGCACGATTCTCGAGGCGAAG
CGGATTGTTCTAAAAGGCAACGACAAGGTCCC
>contig00243  length=716   numreads=200
GATTAAATGAATGAATTAATCACACATCGTCTCTCGAGACGATCCTACAAAATATTTAAG
TTACTCGTTTGAAGTAACTTGTTAACTTCTAATTTATCACAATATTCGGTTAGGATCTGC
ATTTCGAATCCAAATCATCTAACAAAGTTCTTGGTTTCACAAAGACTAGTCAACTTTTTT
ttGCATAAAACTTGAAACGATCAAAAAAGCTTAAACTACTAAAAAAATTTTTGTTCAATT
ATTGAAAGCAAGAAAGATTTttCATCGGTATGTAGTCTTCTTCTTTTTttGTttGTGTaC
ATTGATAAATAACCGCGGGTTtGATTTCTCCTTCTTCCAATCAAATATCCAATTAAAATG
AATACTATCAATGCTATCAAGGCACATCCAACTGCAATTGGAACTATATCTGGAGTTTCG
TATGGTTCACAATCCTTTGCTGATGCAAATGTATGATCTTTAAGATTAGCAAAAGCTTGA
AACTGTACGTTACTAATCATCAAAGAAGCTACAGTTTCATTGGTTGCcGTATCAGTGAAA
TTTAACAATTGAATTTTTTCACATTTATAAGACATCGCGACCGGAGTTTCAAATTCTTCT
CTTTCACGACTGAACGTCAACgATTGCGTTGAATTTTTCTCAGTAACAAACACATGCATA
TTAATAGTTTCCAAATCGAATTTGTTTGCAGTTTCGTTCTTCTTAAAAACAATCTC
>contig00244  length=1476   numreads=170
GAAGATGACTCCGCATCGAAAACTTCAATTTCCACTGACGGAGACAGCAACCTCTCGTCA
GAATACCTCGAGGAAGAGGAGGATCAAGAAAAAAaGCAAGACGTGAAGCCGCAATTAAGT
AGAAGACAAAGGAAGAATCGGAAACGCGACGAAAACGCATCCCCGGTCTTGAAGAGCAAT
AAAGCGAGGGGAAAAAaGTCGATAGAAAAGAATTTTAAGCACGAACCATCCCTTTTTtAT
GAAAAACTTGGTGTTCCCGACGTTGATTTGACCTCATTTCTTCATTCATACCTTTTAAGT
ACCGAGCAAATGTTAGCGTTGGGTTATCCGATGGATAGTAGCCAAGATCCCGGGAAAGTA
ATTATTTTTAAGGGGAATATGGGGGGATTTTGGGGGAAAAACGATAACAATAAAAaGAAA
AAACATTTTTtGATGTTAACGCCAAGGAATTTTACCCGAGGAGTTACACAAAAAAAGAGA
TCAACGAAGATAGCGGAAGAGAcTcGGGAAATTCGTCCGAGTGCGAAGAAGATGTCAAGA
GCAACCCCAAAATCGAAGAAAATTACATTTATAAcTcGATTTTAGAGCGGAGCGAATTAA
TTTCTATTTATAACAAAAAGGAAGTGAGAAATAACAAAAAAAATTGTTGCCGATGCGGGG
ACGATTTTTATTTGAACCCGGAAGACTCCGGGTACATCACCCAAgAgCCTTGCACGTATC
ATTGGGGAAAATTAACGATGTTTCACCCAACGTCGTTGGGTGTTTTAAAGTATCAGTGTT
GCGGCGGTTTCGAAGGGAGTCAAGGGTGCACGCAGGGTAAATTACACGTTTGGACCGGAA
TTAATGCGGGTGTAAACGGACCTTTCGATAACTATGTTAAAACGAAACCTCGAAAAACGA
CCCCACCCGGTGGGAACACCGGCGCATACGCGATTGATTGCGAAATGTGCTTCACCGTAA
AAGGGATGGAGCTGGTTAAAGTGACGGTAATCGGTTGTGATGGACGTTTAGTGTACGATA
CATTTGTTAAACCTGAAATGAATGTTGTTGATTATAACAGTCGATTTTCCGGAATTACAG
CGAAGGATTTAAATAAGAAAAAAAaTCCGAAAAGTTTACGGGAAGTCCAAAATGATTTGA
TGGGGTTTATATTTTCAGATACGATtCTtATCGGGCATGGATTAGAAAATGATTTGAGGG
TGTTGAagATTTTGCACCCGACGGTTGTTGATACAGCCGTTGCATTCCCACATCGAAACG
GGTTGCCTTATCGTAGATCATTGAAACAGTTAGCCTCGTGCTTTTtAAAACGAGACATCC
AAACTAATTcGGAAGGCCACGATAGCTTCGAGGATGCGAGGGCTTGCATCGATTTGATGT
TGATGAGGaTCGGAAGGGATTTCCAatCAaTTCTCCAaCATtcTTATCAaCTCTAaTAAA
ATAAAAAaaGGAAAAAaatGaTCTTaaTTaaaaaaa
>contig00245  length=794   numreads=180
TTCGTCACATCACCAGCGTAAACATTCTCAATCAATCGATCCAAAACACCCGATTTACTC
GAATAAAAaTATAAGGAACTCATCGAGCTGACCACAACGACCTCGGCATCGGGAGATAAA
GTTATTTTTGACGGTCCATTATGGTTGTGTTGCCCCGTTGATTTCAAATGGGGATCTTCT
CCTTTTTTATAATCAATTTTCGTATCGAATAATTTCCAAGTTCCATCTTTCGAGATAGAG
GTTATGTGGGAAGTATCCGTATCGAAAGAAACGTCGTAAACTTCCGATTTATGCCCGCAA
AGCTCAAAAACTCTTTGCACATCTTGCACTTCACCCGATTTATTACAAATTACCTCCCAA
ACTTTTACATCGGGGGCAAAACCGCAAGAAACAATAAATTTCGAGCAAGGTGTGATTTTG
GCTTGATTCGTGTACATTAAATAAGTATCGACTTGCCCCATGATTTGCCCCTTTAAATTC
CAAACTATTAATTGATTCTTTTTGGAGCACGTCATGATGAATTTTCCGTTTTGGGCTATA
TCCATCGCAATGATGTCCTCATTGTGATTTTTATCGAAAGTCGCCGCTTTACTCGGTTGG
GACAACCAGCCATCCTTTTTCTTCTCTAATTTATAAACCTCAACTGTGTTTTCGTTGTAT
TTCGTTATTAAGAACGCCTTGTTATCGGGGCTCCATTTAACGAAGGTGGGGTAATCAAAC
TCGATGTTGACTCGGAGAGATTTTCGGTCTTTTTGGTTAATATCTTTGATGTCCCATAAA
ATAACCGTTCGATC
>contig00246  length=204   numreads=21
AAGATAATAAGAAAGAAGAAGTAAGACAATCTTTTttAGTTGGCACATCAAAAaGCGTTT
TAACTTGTCTTACCTCTTAGACAGAACCGTGTGCTCTGAAAATATTCTGAAAGTTATTTA
ATTCTTTTTAATTCAATATTGAGTTTTTAATTCATGTGCAAATACTTTTTTCTTTGTTTT
TCTCTTTTAATTTAATAATCTTAC
>contig00247  length=864   numreads=96
tATTCTGGAACTTATTTTAAATTTTGAGATTAACTTAAAGTAAAGTTGTATCTTCCTCTC
CACCGCTTCTTGGTAGTAATGGAACGGGTGCTGGGGATCCCCCAGATGCtaCACCAAAAG
CGGAGATGAaAaCGTTGATAACGGTAACCAAGAAAATGCCAACTATTGTGAAATTGCTGA
TTTTATTTGCAATGCAAATTTCTTTTTtATCTTTAACATTGTATCGTGTGTTTAAAAGAA
GACCGACTCCCACCGCAACTTGGAAAAGCAAACTGATAGTGATCAAAATGATTCCAGGAT
AAAAATAAGGATGGTCCTGACTTTCGACGACGTATCTAAGTTGATTAGCATTCGCAGAAA
ATAAGGCTAAATCCATCATTCCTTGTGCAACAGTTTTTTtATGTTGATAAATGTTAACGT
CTGGGATAGATTCACTTCCGGCGATTCCTCCAAATTCTGATCGGATATCAAAGGGTCGAT
TAAAATCGCCGTTGGTcACGTTTAAAGATGTTCCATTTGGTCTTTCATCTTCACCTTCTC
CAGCTCTGTTAAAAATTATATCCACTCTTGGATCATGCGAATCATGTCCATTAGTTGTGT
TTCCGTGGTCAATATCATCTTCGgcTTCCATGAATAATTTCATGAGCaGAATATGAATTA
ATAGGATCATTCAAATCATTTAACGGAACATAATCGTTGTTTAAGGGTTTCATCGCTTCT
TCGTCACTTTTTAACTTTTTATCGTCAACAACACTATTAGCCATACTGAACGGAAATATT
TtACTTTAAAGTATTTATACCGTTTAAATACACGAACGCGGTTCGAGTTGGAATGAGGTC
TGACCGTAACTGGCACGCTGTTAt
>contig00248  length=1341   numreads=399
CTTGTGTCAAAAaTAAATTTCGGTCCAAACATTCTCCCAATTTCTTTGCCATTTCAAAAC
GAAACTTTACCATCTGGAGCTCTCGGAACCGTTtCCGGTTGGGGACAAACCTTGGAAACA
ATGAAACGCCTCCCGGAAAAaCTAAGAAGCATTCAAATACCAACGATTTCAAATGAACGT
TGCGCTATTTTAAACGCACCAAATTTAGTTACAAATAATATGATTTGTGCAAAAGATTTA
AGTGGAGGAAGAAGAGATACGTGTCAAGGTGATTCCGGGTCTGGATTTGTTGTTAATGGA
AAGTTATTTGGTGTTACTTCGTGGGGAATTGGATGCGGGAGATTAAATAAAGCTGGGGTT
TATACAAGGATTTCATTGTATCGAGATTGGATTAAGTTATATACCAACATTTGAAAGAAA
TTGTATGATAAAAATCTTTAATTAAACTTTAAGATAAGATAAAATAGTCGTCATTATGAC
ACAAAGATTTGTGGAACATCGTAATTTCAAGGAATTAAAATTAAAAaCGTTTtATTTTAT
AAATTTTTGATTCAAAAAAGTAGAATTTAAATTCCAACAACGTTGGTGATGTATGAACGA
AGATTTGGAACGCTGGCGTAAACTCCTGGATAAGAAGGACGAGCACATCCATAACCCCAA
GAAACAATACCGTGAAGTTTGCCATTAACAACCAATGGGCCACCACTATCACCTTGGCAA
GCATCTTTTCCTCCGGAGGATTCTCCAGCGCACATCATACGATCGGTGATGCTATTTCTA
CCATAAGCTTCACCACAAGCAGCATTACTAACAACAGTTACACGAACAGCTTGAAGTTGA
GATGGAGAACTTCCCCCTTCAGTTAAAGTTCCCCAACCGCTAACAACGGCTAGTTCACCA
ACTGGGTTTGATTCACCCACAGATGGCAAACCAACGACATTAACTCCTGATCCAAAAGTT
AAATCTGAGGCCAATTCCAAAATGGAAATGTCATAATCGATTAGAGAAGAATCATATTGT
GGGTTTTGATGGATCACTCTAACGTTAACAACTTGACCTCCTGATCCACGGATTGAAGAA
CCAGCGCGAACGCTCAACATGGAAGCTGAAGAACCATCGGTGCAATGAGCAGCTGTTACG
GCCCATTTTGTTGAAACAATGGACGCTCCACAAATGTGGCTTCCATAGTAAAGGAGGGAA
AGTTGGTATGGGTAATCTTCGATTTCGACATCTTCGCCACCAACAATTCTACCATCAAGT
ATTGGAAGATCGCTGAAGGCTAAAGCCGAAGCTAAGAAGCAAGAAAGTACTACAAAACGG
AACATCTTGAATGTACTGTGT
>contig00249  length=606   numreads=116
TAATTATTTTCTGATTTTTTTGCCAAATTGTAATATTTTGCTTTATGCTGAGTTGATAAT
TTCTTCCACATTGTACTTAAACGAACTGATAATTCTTTGTTATTTTCACTTGGGTACTTT
TCTGATAACTTTTTCCTCCACTCGTTTTGGAAAATCATAAAAGCTATGGGTGGTTTATTT
ATTTTTAAATTTTCAGATGAATTTAAGTTATTTTTTGTGTCTAAATCTTGAGTTTTATTA
TAATTTTCATTAATTGGGCGTTTTTCTTCGTCGTAATTTGCATTTTCGATCGTTTCATTA
TCTTTTTGGATCCCCATCATATTTTTCTTTTCGATAATATTATTAAAAACGATATTGCTT
AATCCTTTCACTTGAAATTCATTTGCTAATGCTAAAATATCGTTGATTTTATCTTCCGAA
ACACGAATTTCCCCTAAATACATAAAGGTTAAAATATGTCTCAAATCATCCAGTTTAACA
CCATTTAGAATAATCAGTGGATTAGAGACTGTGTGTACTTCAAATAATTGCTGGAAATAA
ACACTACAAGCTGCTAAAACTATCCGGTGGGCTTTTATTAATTTTCCCTCACACGATATA
ATAACG
>contig00250  length=238   numreads=19
ATATTATTTTTAAGTATTATTACTTAAAGAACCTTCAGGTATGTGATTATTACGATTTAA
AACGCTTGATCTTTCATCATCTTCTGTTATATCGATTAATTCGGCTTCTTCCTCAACAAT
TTCCAATCCGTCACTTGAATTTGCATCATTTTCATTATCctCTTGTTTTGGCTTAGAATT
AGGTAATGATTGAGGTTGGTTTTTtCTTCGTTTAGCTGGGGgAAGATCAGATATTGTa
>contig00251  length=383   numreads=28
ccaagaatgaaaggtccaaagattaaaaattttCCTTtCACTTAAAATTAATTGAGTAGG
TAAGATCCCAAAaCATAAATATTCTTCCTACATCAAAATGTGTATTAAAAaaCACCGACc
AAGTCATCATCACCaagAaaTGGGTTCAAAATGACTTTGAAACTTTTTAAAGAACCAAAA
TTTAGAACAACTTttGAATCATTTATGTTTCtGTGCAAATTACCAAAACTAAGCTTCCTC
TATGCTTGGGTAATCACAATAAACAGAGTGAATCTGGAAAGTGATCTTGAAAACTCCTGA
ATTGAGATGAATGAAGTTGTTTAAATCCACCCTAACTGATTTTAATTTTCAATACaTTTT
TCGGTGTTTTTTtAGATACACCC
>contig00252  length=1462   numreads=254
GACACCCACAGTGAAAACGACACAGCAATTACAGCAAAATTCACTCATATCCTTCAAAAA
GACGCCTTTTTAGTTTTCAGAGCATTATGCAAATTATCTATGAAACCTTTACCAGATGGA
ACGCCAGATCCAAAATCCCACGAACTCCGATCAAAAATTTTATCACTACATTTACTACTC
TCAATCCTTCAAAATGCCGGTCCAGTTTTTCGTTCAAACGAAATGTTTATAACTGCAATT
AAACAATACTTATGTGTGGCATTATCTAAAAACGGGGTTAGTTCAATTCCGGAAGTTTTC
GAATTATCATTAGCAATATTTCTTGCGTTACTATCAAATTTTAAAATGCATCTAAAAAAa
CAAATTGAAGTTTTCTTTAAAGATATCTTTTTGAACATATTGGAAACTTCGAGTTCTTCA
TTCGAACATAAATGGATGGTGATTCAAGCGTTGACAAGAATTTGCGGAGACGCTCAAAGT
ATCGTCGATATTTATGTGAATTACGATTGCGATTTATCCGCTGCGAATCTTTTCGAACGA
TTAGTTAATGATTTATCGAAAATTGCTCAAGGTAGACATGCCTTGGAACTAGGGGCGTCG
CCAAATCAAGAGAAAAGTATGAGAATTAGAGGATTAGAATGTTTAGTTTCTGTACTTAAA
TGTATGGTTGAATGGAGtAAAGATTTGTATGTTAATCCTAATTTACAATCAACTGTTGGG
GAACAACTAATAGTTAGGGAACCGGATACAACGTCCcTGAAATCTCATGGTGGATCAAGT
ACTAGTTTACATTCTAGTGAAAGCTCCGCTGGAAATAAAGAAATTTTGGATTCTCCTGAA
CAATTGGAAGTGCTTAAACAACAAAAAGAGGTTTGGGAAGCTGGAATTGATATGTTCAAT
AGAAAACCAAAACGAGGTCTTTCATACCTTCAAGAGCAAGGTTTATTGGGCACCACACCA
CCGGAAGTAGCAAAGTGGTTACTTTCTGATGATCGCTTAGATAAAACATTTATCGGCGAC
TTCTTAGGTGAAAACGACGAGTTCTGCAAAGAAGTAATGTACAGTTAcGTGGATGAAATG
GATTTTAACGACATGGACATTGTGGCTGCTTTAAGACATTTCTTGGACGGTTTTCGTTTA
CCAGGGGAAGCCCAGAAAATCGATCGACTTATGGAAAAATTCGCCAGCAGATACTGTGGA
TGTAATCCGAACAACGGTCTTTTTGCtAGTGCCGATACCGCTTATGTACTTGGATTTTCA
ATTATAATGTTAACAACCGATCTTCATTCGCCGCAAGTTAAGAACAAAATGACTAAAGAA
CAATATATTAAATTAAATAGGGGAAATACTGAAAGTAAAGATGTACCGGAagAGtaTTtA
TCGCAAATTTACGATGAAAtaGCtGGACATGAAATTAAAATGAAATCGGTTGTAAATAAA
CCTGGAAAACATCAAATAAATA
>contig00253  length=341   numreads=54
CTAAGAGAGAAATAAACATAACCTAAAAGTGTAAATTCCAAATACGATTGTTTTGTGGGT
TTAAATGTTGTTTAAACAGGAAAAATAAGTTTTTtAACGATTGTTTAAAAGAAATCGAGT
TGGATTGATTGTGATGATGGTGAAAATTGGGGTTGGGATGGTTTAAAAGTGTTAGGTAAA
ATAAAATGTGACAGTGGTGAGGAGTTATGTTCGCCATTATGCTTTTTTCCTCGGATCGTA
AGGAAAAaTCACGGGAAATTGTTTAAAAAGACGCGGAAAACGCGAAcTcGTGTTGTATTT
TGCCGgTTCAACCCCctGAGAGTGTCGGTCGAATaGTTTGa
>contig00254  length=413   numreads=177
CGCTTCAGCTTCAACTTCTTTtATCAGTTTCtGTTTtATTTTTCCTTTATCTGAATTCCT
ATCTTTGAATTTTTttGttCTTTtGATAACAACATGCTTCAAAATGTCCAAAAACTTTGC
AAATAtGATtCAaTGCTTGaCAAAtATTTTtCCCAAATGGATATTGTCAAtAATTTTATA
TCAATTCTATCATTGATCATCATTTAATACATTTAATGTAGAATTTTTTCTTTtACTTGT
TTGTGAATGTGATAGATTTGAGTTTGACATAGATAAATGTACACTTTCTTGTAAACCACT
AATGTAAGGTGTGGTATAATTAATCACACTCATCTCTGAGAAATTAGGATTTATGTTTTC
ACCATTTTTtGTTGGGGTGGAAGTCTGTTTTTAATTATATATTCTTTCATTTT
>contig00255  length=765   numreads=42
GCCCCCTGGTATGGGTGGCGCtGTTGGTCCAGGGATGGTTTCACCtCAACAGGCGTTATT
CATGCAACAGCAAGGCTTGGGTGGGCCTAGAGGTCCaTTTGCTCAACAAGGACCAGGAGC
TGTCCTTCAAGGACCGCTTGCCTATCTTGAAAAAaCTACAAGCAACATAGGTATGACGGA
TGGAAGAAGGTGACGAGGACGCGGGAGGGGgCGTGGTAGAGGACGGGGTAGAGGTAGGGG
TCGGGGCCGCGGGGCACTTCCCgAATATGTATCCCCTTAGCTCGCCTCCCGCAGCCCAAC
ATTtACTGGtAaCACTCGGATCAaCAAAAAAAAAaaataCCGCGGTCAATCCATTCAGCT
CAGCACCcATATTtCAAAATaTTTCtACGTCTAATTTTAAGGCTTTAGTACTTTTATTGG
GATTCAATTACAAaGCTAAAATGAATCAATTTTTAATAATTGGAACTTAATAAACAACAT
GATTAAATGTAAATAAAAGGAATTATCGAATTAatATAAAAAaCAATTAAatAAaTAAAG
GGTGCAGTACTAAaGCTTTAAAAacaTCCATTATTTCTATTTAATGAGAAGAGAAAACAA
GAAACTGATGTAAATGTTGTCATGTGATTCTTATTAATCAAAGTATTAATTATTGTAGTA
TTtCTTTTGGTTAGTTTTTttATAAAGTAagCTATGGTGTTGTAAAAATAATTtGGTTAA
ATAATAATTAAATTTAAaTTTTTAGGTTATAATCATTTCTTtAGa
>contig00256  length=177   numreads=10
AGATCGGCGATGAAACACGAATTtATTATATTTTTtGGGGAACTTTTATTCTGTTATTAT
TTTtAAGTTATTTTAAAAAACGtttttAtttaCGttttttattttttctctagggttatt
attattttaaatgatttagtagtaattatttgcttcgattgtgccttgtaggaaacg
>contig00257  length=1327   numreads=402
ttttattGAatctcaTGAAtacacATTGaactaaagaacgcaaaaCATCTAAATACAtAT
TTTATAGACGAGACAAGCAAAGACAGGTATTTGATAATTAAAGTCTAATTtAAAaTGAAA
TtATTTtAAAGTTCAATAATGACAAGTGTTTATAATGATTAATttgTTTtCAATATCTTC
GTCTTTTAGCTTGATAATCGCGATCATTAGACCATTGACCACGACCTCTATGACCTCGTC
CGCCACCCATATTCGGTCCATCGTCTCTAGAATCATAATTTCTGTAATCACCAGATCCCA
TAAAAGGTTTATTATCAGAAGAATTTGAACCCATATCATTTCGGTTATTGAAATTTTCTT
CTTGGCTATTAAGCATATTATCCAATTGTTGAGCTTGCATAAaTAAaCTGTTTTCTTGTT
GGCGACGTCTCATCTCTTCTTCTTGGTGTATGATCCTCGATTGTAATTCTTCTTCTTGCC
GTCGCATTTGTTCTTCTGTACGTCGTCGATTTTCTTCTGCTTGTTGTTCGCGAATTTCCC
ACTCGCGTTTTTGTCGGTCCATATCCATTTCTCTGTCGCGTAATTGTTTACGTAACATTG
CAGTTTCGTGTTCGTATCGAGCAAATTCCATTTGAGCGACAAGTTTTTCTTGTTCGATTT
CATTTTCTTTTTTtAACGCTAATAATTTCTGTTGGTAAAGGTCGTTTAATTGTTTCCAAT
GCATTCCGTATTCTTCTTCGAAACTGTTTGGTGCTCCAAATCGTGGCCCCACGTTTCTTT
GTTTGAAGAATTCGGGATTTTTTTtAACGAATTTTTCCGAGTATCCGTCGCAATCGTCTT
GAGGTTCGTAAGCTTCGACGATGACGGGgCGTAAATTTGCGGTTAAAAAGAAACAATCTT
CGgTGCATTTTCGAATTGCTAATTGTGCAGATGGTTTTCGTGCAAATTCGACGACTCCTT
CTCCAATTGATTTTCCCCGATCATCGgCTATAACGACACATCGTTCGATTTCTCCAAAaA
TTGAAAATGCAGCTTGTAATAACTCGTTTGTGACATATTCGTCTAAGTTTTTAACTCGAA
CGCTTGCACTAAACGGTGCAAATCGAACTTTTAATGATCGATTTTTAATTGATTTCCCGT
TTAAATCATTTTTAGCTTTTTCCGCGTTAAAATGATAATCcAGTTTGATAAACCCGAAGT
TTTTTtCTTTATTTATAAATAAATCACGAGTCTCGCCGTATTCGTTAAATAATTCTTGTA
ATTCGGATTCTTCCAACTCGTTTGGAATATTTCCTACATATAAACGATTTCTATTTGAGA
ATTTTTT
>contig00258  length=567   numreads=102
TTTTtATATAAATTTGGGCAGCACCAGCAATTTGTAATTAATAATAATCAAAATTAAACT
TAATATATAGGAATCATTTATGTTGTTACGTCaGCACTTAACTAATTATTTTATACAAAA
TACATTATTATACAATATTGACAAGAAAaTAATGAATCACCCTATTTAATCATACATTAT
TATTAGCACAGCTACAAAGAAATTACAAAAAAaCTTGATTTTATTATGGCACTCGATCAT
CACGATTGTATGGTCTACCGCTGTGTCTCATTCTTGGTCTTTGTCGTCTTCGGTGCGGCA
AATTTCTGTTTGGTTGGAATACGTTTGGTTGTCCAGCTCTGTGTTGTGGTTTTCTGTACG
TGCTGGGAACACCATCGTCTTCATGTCGGGTTGGTACcGGTGGCGGAACTCTTCTTATGC
ACACCGCACATCTACTAATATGCGATGTTAAATCCATTCCTTCTTTAATAGTTTGTGGTT
TTGGTTTTTtGAACATGTCATAATCGTCGATAATGCTCAACCAATAAGAGACAaCTGTCG
TGTAGTAGTTGCAACGCCCGTGACCTT
>contig00259  length=1040   numreads=604
TTTTCATTATTTCGCGAAACTTGCCGATTTCACGTGTGATCAAGTCGCGTTTCTCCTCCT
CGACATCAGCTTCATCGAGGATTTTATTCcTTTTTTCAATGACCTCTTCTTCCTTTTTtA
ATTCAAAATTATTCATTTCATCTTTATATTCGTCAAGGACGTGTTTAATTCTATCTTTCG
CCATAGCATCTAACGACAAAGTTTCTTCATCCAAAACTTCTTCTTCATCGTCTTCTCGTT
CATCTTGTAACGGCGATGAACCTTTTTCTTTTTtACGACGTTCCGCTTTGTATTCATCTA
AGATAGTTTTAGTTTTAGCATCGACTTTTGCAACTAATCTTTTTtCACCAACCATTAAAT
CATGAAGTAATCTCACGGCTCTCAACCCAGCATCAGGACCCGCAAATTCGCAAAATCCAA
ATCCTTTTACTCGTTTCCAACTTATTACTGGGCCGCAAGCCCCCAAAATATGACGTATCA
TCATATCGGGAGCTTTTTCTGTTATATTTCCAACAAATACAGTAACAGCTGGTCCTTGAA
CTTGTTTAAGCTGCTCACGATTAGGATTGAGTTTAGGATAAGCCCGTATTTGTGGTGTAG
CCGTAACCTGTATAGGAACCATGTGCTGTATGGGCATTACGGATGGCAAAAGAGGTTGTG
GCGGAGCCGTCATGGGCATATAAGCCATGCCCGGGGGCATCGCTAATCCTTGCACGATCG
GCGGTCTTCCCGGATAAGACATTGCACCTTGTGTCTCTCTACCTCACTTCTCACTAATTA
TTAACTAAAAATTAAATTGAACGTGCTTAAGCTGTTTTTAACACTAATCCTTATTGCGAC
GAAAACAACGTTTAAACAACATCATTGTCCGTTCGACGATCGGTGTGGATTAACGGGGGG
TTAATAATAAATAATTTTAATGAAAATTATCGAAAAGTAATATAAATATTGACGAATTAA
GTGGTAAATGGGGTTGAAGAGCGTTTTCGTCTAATGCATCAACGCCTTCACAAATTGACG
TTTATGTTCGCAAGGTACCc
>contig00260  length=1382   numreads=191
tttCTATAAGCGATTTAATATGTTTTCGTTTCTCCTCTtGAGATTTTATCGAATCCTCCG
ATTTCTTTTCcCCGTTTTCTTTATCTTTCTTCCCTTTCTTATTGTCGTCGTAATCGAGAG
gAaCCAaTTTTCTCTTTTTAaTTTGAGGGGCTGAGTCATCTTCATCCGGATTAAAGACAT
CCTTTAAATCAGATTTTCTTCGTTTTGGATCACGCTGTCCGTGTGGACTAAAAaCTATTG
GTTTAGATAACGATATTTTCATCGTTGTTCCTGTGGTTATCGGTGGAGGTTCTTCGTTAT
GATTAGATGTCGTTGATTGTCTGGAATCTTCATCTATTTGCACTTGAGTCCATTGGGCTG
CGGGTGGTTCAGGgTgAGgCTCTTCAGGTGGGGGTGGACTAAAATGATTATCATCCATAT
CACTATCACTGTCAATTGGTTCTGTTTCAACAGCGGCgAgTTCTTGTGCTGCTTGTTGAG
CTATAAACTTTTcTcTTTCTTCTTTATATTTTtGTCGATCCATTTCTCGTTCTAATTCTC
GATCTCTATCCCTTTCCCTCGCGTGCTGTCTCTCCAAAGCTCGCTCCTTTTCTTTTTCTT
TTTGTCTCCAATAGTCCATATTAACGTCAATCAATAATTTTGGTTTGTACTGTTCTTCTC
GTTCCTTTTTCACCTTTTCAAATTCCGCATTAGGATCTTCGTATTCACCCGAAAATATTT
TCATTTTTAATTCTTCAATTTCCTCCTTCTCTTTCACCCTATCTCTTTCGTCGGATTCTT
CCTCTTTGAGTCGCTCTGCCAGTCTTTTTtGTAATTCTCTACCCTTATAATATTTAACGT
CATCTCTATCATCATCATAATCTTCCAAAAATTCTTTCAACCTTTTAGCTTCTTTTTCTC
TTTCTTCTTCTTTAACGCGCTCTTTTTCACGTTCTTTTTCGTAATCTTTGGATTTCCGtC
cGTTCTCTCGTTTCCCATTGTCTTAATCTTTCTTGATATAAAGCTTCTTTTTCGCGCGCT
CTTCTATCCGCCTTTTTCTTTTCTTTCGCCTCCTCTTCCATTTCTTTCTCTTTAAGCAAA
TCTTTCGTACTTTTAGATTTTtCATCGCGATCTCTATCGCGATCTCTTTCGCGTTCTCGC
TCCCTTTCTCGTTCTCGTTCCCTTTCGCGTTGTTCTCGTTCTCTTTCACGCTCGCGTTCT
CTTTCGCGTTCCCTTTCACGTTCGCGACTTCGTTCTCTATCCCTCGATCTGGATCTCGAA
TGTCGCCTTTTTTtCTCCTCTTTTTCCCGTGTTCTTTTTGGGCTGACAGATCTAGAAGTG
GATCGATCTTTTCTGCTCTCCTTCTCCTTCCGTCTGATGACTTCCTTTTCTTCTTCTTGT
CT
>contig00261  length=1219   numreads=123
TATATTTtCTtACTTTTtAATAATAACATATACTCAATAAAACTTCTTAAAAaGGCAAAA
AAAaaTTACATCACcACAAATATAGAGATGCAAAAATAaTTATCACCACATTAAATGACT
AACGATGAGCAATTGGGGTTGTACTAGTAACCTTTTCCAATTTCTCAAAATGTTTCCTAG
CATTTCGAATATTAATCAGCGTAACTTCAGATGGAATAACCGTATCAGACATACAAACCA
TAACGTAAGTGTTCGTTGTGAACAAATCGATATAAGCGGCAAAAGCGGAATTTCTCACTT
CCATGCTTTGAAATTGCGCCGCTAATTTCGAACAGGATAATTTAAATTGTTTAATTATGT
TTGAAACTTTTTCGAAACGATGAACGTCTTGATGCGCCCTCCTTTGACAATGTGAAATGA
CCAAAAATGTGGCCTTTTCAAATAAAAGCACCTCGTCGGCGTCTACGATATTTGCGAATT
GTTGTAAACTACTTTCTAAAGCCTCTACGTTCGGAATTAGCATATAAACGATACTCGACC
AAGCTCTATACAAAGTTTCGTCCCAAATTGATGTTCGAAAACATGTACATTTcAGTGGTT
TTGAAGCACGTTTTAGATCCGCTTCTCGTTCCCTAAAAATAATTTCACGTTGATCTTCGC
TGACGAGGTCCATCTTGTGGATTAAACAAAAAATTTTTGCTTCTGGCGAATTTTGCATGA
TCGCTTCTAAACAATTTTGATAATAATGGATGTCGCTGTCGAGGTCTCTACTTTCAACAT
CAAAAACGTAGATGAGAACCTCAACGTTACGGAAGATATTATCTCTTTGCGAGGCGAAGT
AATTTTCCATGAAAGCTTCTTGtCCACCACAATCCCAcAAGTTTAAAACGAGATTACCAA
GAAAACGAACATGAGAGTGTTCTACATCGATTGTAGCTCCTAATCTTCGTGTATCTCTTG
CAATATAATTCGCGAAAATTATAGAACGCATGCTGGTTTTTCCTGAACCGCTTTTACCCA
TTAATAATACCTTTTTTTCATGGTTGATTTTTGTTGATTACTTGGTGGGgTGTTTATATA
TTTATCTTTATAACCCTTATTAGGCAGCATAAAATTATTGTTTAATGTAAAAaTATTATA
AAaCAATACCTACAAATAACAATAACCTAATCTGTCAAAATTGACATtCcACCTTATCGG
CCATATCGTttttCTAGTc
>contig00262  length=2461   numreads=289
ttATAGTAGCTACTAATAATTATTAATATGGCTAAaaGTGTTTTTTTGAAATTGTAAAAG
GGGATAAAGTGAAtAGTAAGTAGTACGACTTATCACTATATTTTACATTTTTTACAtGCT
TTTaTTtGTAACAGTAAATaGACATGGCACGGCAGTATTAGTTATATAAAAAGCTAATTT
TAtACAATATttCTTTAAAAAaTACATTGTCGGTGATGCCTAGCAACCCTTCTGAACAAT
CTTTATCACATCGGATACTAAGCACCAACAAACGTGAAGGAACACTCAATATTTGAACAC
AGCAAGATGAAaTAGCTTTATCACTGTACACCACcTATAGTTAATGAAGTGATACTGTGT
GTATTATTATTACTAAAAaCAGATATTAGATGCTCCTGAATTATGAATTTCTCATACAAA
CTTGACAtCtGCCTACTCTGTCTCTTACGTTGCCCGCTTTTAGCGTTTGCCTTTGTGGTG
TTTGGAATTGTTGATCCTCTTCGATTGTGGCCAACCAGAAACTCAATTTGTTTGCAAAGT
AATGACATGTTCCTTGTGCGCCATTACATTCGATAAACGGTGATGTTCTGAAATCTTCTA
AACAAGATCCCGGACTGGATAACGATTGTCCGCCACCCTCTGCACCGGCAGCTGTATGCA
TAATAAAACTGTAACCAATCCAAAGACTACTCCACCCAACCGGACAATCGGGCAGCCCTA
TACTTTGACTATGTACGGCAATGACGTTGGCAGGTGCCTCACAGACAACACATCTTGAAA
TGTGTGACTTAATTTGTTCTCCGTCTTGGGGCATCATTGGAATAGGCGTATTAGTTGATA
ACCAATACGATCGATCATTTCGACTGGCGTAATAACAAACATTAGAGAAATCGCAAAATA
GGAATGGCATAGTTGAGAATTTTTTGACACAAGATCCCGCGTGACCTAGATCTTGGGAAT
GAGCTTTTTCGTTGCCTTCAACAAATAAGAGTGAATATCCTTCCCAAAGTTTCACATGAC
CGTCCTCGCATCGTGGAATTTTATCTGATTGACTGTGTTTGACCACTAATGTACCCGTAA
GATAATCCGGTACATGTTCACATGGTTTACCAGGGAAACCAGGTTGTCCAGGAGGACCAA
CTTTTCCTTGTTGTCCCGGGTAACCGTCCAAACCTCTGTCgCCTTTCGATCCAGGATTTC
CTGCACTACCCGGGTATCCATCAATACCAGGTGGTCCTTGATCACCCTTTAATCCATGAG
GACCAATTTCACCTTCCAACCCCGGCTCTCCAGGGCGACCAGGTGGGCCTTGTGGACCTG
TATCTCCTTTACGACCTTCGAGTCCCGGTAATCCATCCAAACCTCGTTCTCCTTGTTCTC
CTTTGTCTCCTTTCAACCCAATTAATCCTTGTAGTCCAGGAGGTCCAGGATAACCCTTCT
CGCCTCGTGGTCCTACAGGTCCTTCAAGTCCAGGTGGGCCAGTAAAACCTCGGTCGCCCT
TTtCTCCTCGAATACCAACAGCACCAATTAATCCGGTGTCACCTCGATCTCCTTTCTGTC
CAGGGGCGCCAAGCAGTCCTGGTGGTCCACGATCTCCTTTATCTCCCGGAATTCCAGGAG
CTCCTATGTGTCCTGTTAGTCcTGGTTGCCCATCTCTACCTGGAAGACCTGGTGTTCCTT
GGAAACCTCTATCTCCTTTCTCTCCAGACGGTCCAATAGGACCAGGAAAACCTCTTTCTC
CTGGTATACCAATTAAACCAACAAGACCTTTCTcTCcTTTTtCTCCTTGCAGTCCTGGAA
TTCCATTTCTACCATGTTTTCCGGGTAGTCCAGGAAGACCTTTTTCACCTTTGATTGTTA
ATCCAGGAGaTCCAGGTGcTCCAGTGTGACCTCTGTCACCTTTTTCACCGCTTGAGCCAA
TAGcTCCTATAGCTCCTCGATCACCTTCCATTCCTCTgTCACCTTTTTCTCCTGACGCTC
CATTTATGCCTTCTAGACCCCGATCTCCTTTATTTCCTTTCAGTCCGGGTAAACCGTTCA
TTCCAGGTTCACCTTTCTCTCCTTTTACTGCTATTGCTGGACCTGGAGGACCTCGTTCAC
CCATATCACCTTTCTCTCCTATTAAACCTATGGGTCCTATATCACCAGGGAATCCCCTCT
CTCCCTTCAGTCCTTGTAATCCGTAAGCACCTGGATGCCCAGCATCACCCTTCTCCCCAG
TTAGTCCTTGAATACCGTATGGACCTGGCTCTCCTTTTTCACCAGGTAAACCATCTCTAC
CATCCATTCCAGGTAATCCCATTTGTCCCGGATTTCCTCGTTCACCTTTATGTCCTGGTA
AACCAAAAGGTCCCATTTCTCCTTTAAATCCTTTAGTCCCCGGTAATCCATCAAGTCCTG
GTAAGCCTGGTTCTCCTTTCGGACCTCTTGGACCGGGTGTACCGATTCCTGGAAATCCTT
T
>contig00263  length=704   numreads=111
aGTAGGGCTTTTAGTGGTCTTTTTAGCCTTTGAGGGCGATTTAGCTTTCGTCGCGGCGGC
CGTTTtGGTTGCAGCCGCTACGGTACTCGTGGTTTCTTTCTTTTCTGGCGATTTCCTTGC
TTTGGCTGCCGCCTTTTTCTTGGCGGGAGAAGTGGTTGTCGCCGGTTTTTtGGGCTTTGC
GGGCGATGCTGCTTTCGCGGTGGCAGCGCGAGCTTTTGATTTCTTTAATACTGCGGTAGC
CTTCCGTTTGGGTTTCGGAGCTGGTTTATCGGGCTTTTTCGAAGGCACCGATGCCAATTT
AAACGATCCAGATGCTCCTTTCCCTTTGGTTTGGATGATAGTCCCTGAAGCAACGGCGGA
TTTCAAGAATTTCTTgATGAATGGGGCCATTTTTTCTGCGTCGACTTTGTAATTCGCAGC
CATATACTTCTTAATAGCTTGAACTGATGATCCTCCGCGTTCTTTGAGGCTTTTAATCGC
GGAATTAACCATTTCAGATGTGGGTGGATGAGTCGCTTTTGATCGCGGGCTTTTCTTCTT
CGTCGCCGTTTCAGCTTTAACCTTTACAGGCGAAGCATCTTCTGCGGTTGAGGCCAAGTT
GTTTTGTTCTTGCGATTCTACGTCCGTCATTGTCGAAGTATTATAATCAAATTCAAAACT
TTGAAATGCAACAAAAACGTTGAGTAACACTTTGCGAGTCCCCg
>contig00264  length=844   numreads=28
TTTTtGTTGTAaCAATACCGGTATCTTTTtCAATAGCAAaTTTATCTTCGTGTGCTTGTC
CAGCTtGTAaTTCGTAGCTTACGATGTTATTCGCTGAaGTTCCGTCCCTATCGATAGCCC
TAACTTGCATAaCTCGCGTACCAaTTTCTTCGTTTTCtAAAACACTACCGGAAACGAGTT
CAATAAaTGCCGGAATTTCATCGTTAaCGTCAGCTACTTTAATATGTATTTGTGTAGAAG
CGTGTAaTGAaTCCTTATTGATCACTTtAACTGTTAATGTGTActCAGTAACCGTCTCAT
AATCCAATTGTCGCCCCAAcgATATATAGGCAGAAGTTCCATTTATAGGTGtcAATTTAA
AaGTGTTATCTTTATTGgATTGAGCCGTTTGTAAACGTAACAAATCAAATTGTATTTCCT
CTAAGTCTATATTTGATTGAGCAGTCAAATTTATTATTTGTTCTTCAAAATTACTAAAAT
TTtCATAAATCAAAATCGGCTCTTTTGGATAATGTACAAACGATGGAAGCTGTTTATTTG
AATCAACGACTTTAATCGTGATATCAGCTTCGTTCGATTTTtGTTCCGTTATATTAATCG
GGTTATCTTGCACAAGTACTAAAGCATTGAAAACTTTTTCATGATACGATGCTACGCTTT
CTTTCAAATTAATCACCCCcGTGTTTTGATCTATTTGAAAATATGTATTgAaTTCGTTGT
TGACACCATCCGCTTTAATCGAATATGTTAATCGCGCGTTGTCACCTTCATCTGCATCAT
ATGCAAATACACGCATTACTTCTCGATCTACTTTTGCATCTTCTGTCACTTTTTCGTCAT
ATTT
>contig00265  length=160   numreads=8
TAAGTGTATCTAATTTGTGTGTTTGtATTCTTGGAATGTAAACATTTATACACcATATTA
TTAAACAAATTAAGCTGAGTAATCTGATTCATTGTTAAAGAAAGAATTAAAAGAATGAAA
AAaTACATCACCATTTAAAAATTTTGAAAGAATCATCaaa
>contig00266  length=485   numreads=65
cGCGTTAGGCCACGCCTTGGTGCATTATTCATTCTACAGGTATCAGTGGTACAACACGCA
CGAAAGTCTTTGTATTGGAAACTGAAAATATGGCGTGGTGCACAGTGCGAtAGTATTTTC
AACCTAAGGgTAATTTTCAATGAAATTCTTCACGTTCGTTGTTCGGCAATTAAGATTTGT
GAGCGGAGTTTGACCGATCGCGAACGGCTTTGTTTTTATCGCACTAGAGCTTTCCGGGAG
CTCATTTTTTCTCTACTCTTTATTACATCGTCGCCAAAACGGAAGAAgAGGGATTCCAAT
CCTCAGTGACTGCTTTTTTTtATTTTCATTGATGTGATGTTACCAAAGAGTGTTCGGATT
AATCGTCTTTATAAAGTTTTACGCAAGTGATCGCAACTTAACAAATCATGCATCGATATA
CCGTTAATGTCGTTTTGTTGTTGGTTTTCTGTTGCTCAGTAAACAGTCAATTTGATAGTA
TTAGT
>contig00267  length=547   numreads=94
ACTCGTCCGCCAAACCAAAGGACCGAACTTGTATTTCTGTTCGGGGTGTTCATCCTTTAC
TTCGACTAATTGGCTCCCCGACGGtGATACCGAATGAGACCGCTGTTGGATGGTTTCCTC
TTCTTGATCTTGAACTTCTTGAAGATTCTCCCCAAAATCCGTGCTGCAACTTTCTTTGCT
ACCTTTCTTTTGAAAACGTAGCGAAAAGGTTTTTCGAAATTTTTGTAATACACTTTCTGT
AGTTTGACCGGTGgCTGTGTGTCTTCTTGTTGAATACTCCTTTGGATTTAATCTATTTTC
AATTAAAACATCTTGTTTCTCATCCCACTTCCTATTCTCAACATCCGCAGGATCTAACAG
CTGCGGAGTAGATGTGGCTTTCGCTTTCCTGCTGGCACCTCCTATCGGTGAACGACGTCT
GTTACCATCATGTAAAGGCGTTACAGGAGCTGTTTGGGCTTTATTCGTCGGCGGTTGGGT
TCTGCGATTTAATCCTGGCGATGTTGTCAAACTTTCAGCCCCTTTCTTTCTCCAAGGAAT
TTGACAT
>contig00268  length=287   numreads=13
CAGTGGACCATGATGTTTATGATGCCAACAATGTACTTGCAACCCGTCCATAGCGATaCA
TGGGAATCATTAATCCTCCACCcTTGATGGTTATGAGGTGGTTCTTATTCTTAGACTGTA
TTTTAATTATGGTCACCAATACAGCTCAACTTGGAACcGTTTATAAGTGgAtACAAATAA
TGTGAATTCTCATTTGAAAAaGTCAAGTTAGGGATCATATCTCAaTTTTCGAATACTAGC
CTGTACATTTCAATTATAACTAAAAAaaTGCGCCTTAAAAAAaTAaC
>contig00269  length=505   numreads=8
tAAGAGGTTATTTTCGGTGATTATTAGGTATCGTTTAATTGGACTCATCGTTAATAAGCT
GCACCCTTTCAAAATAAAAaCCGAATTTATGGTTAAAAaCTCTGAAAATCGCTCGTAGAG
CTCCTCAGAAATAATCCCTCCAATTTCACCCGTTGGGTCGCACAAAATAAAATTGGGCTT
CTTTCCGATTAATTCCAACTGCTTTATTTTAActGCTAAAAATGGGATTTTCCGATTTAT
TATCTTAGAATTATTAATAACCCATCCAACGTTGTATTTATCCAATAAATAACCATGATT
ATTTTGATTTAAaTCGTCCATCATTTCTAACCAGGTACCATCGGAGAAGGTATTCGAAGT
TGATTGTGAGCAAAGAACGGTTTGCGATGAAATTTGATTCTCTTTTtCGGGTAAtAATAA
ACCAGCGGgTCCTGGAAaCTTCCTTTtAATAATTTTTGGGGtCTTCATTTtGTGTtGAGA
AAGAtCTAAAATTATTtGAGGTTCC
>contig00270  length=1031   numreads=18
GTAAGTAGAACACGTTTTATTCTACCTTACTAATCATTCGATATtCAAAAaTGTTTAATT
tCTTtGTAAaCGCGCCGGaTTTGAAACTTATTGGTCTTaTTTtCAAAACGGGCAGCagAG
ATTTTTTTGTTtACGTACAAGGACCAGACGGACGATGCGGGTTCATATACCATTGGATTT
ATGACGGTCTTTTTTACGATTTTTCCGATTATAGCGTTACGCGTCGAGTAGGTTACAATT
CCGATGGTAACTAGATTTATACAAGACCCGTTTCCAAATATAGTTTTATAAATTTAGAAG
CCGAGTACGATTTGCGGTAGAAAATTCCAGTAGCGAATGGTCATAGGACCTCTTCTCTTC
TTAAATAACAAAATTGCAGATGTATCTTGTAAAGACGAAAAAACCAAGCAAAGTCAATTT
CCTAGAACTTATATTTgTAGCACGGTCAATTCATACCTACTCTTTATAGTATGGAGTATA
AGTCGACCTTCTTGATGAATGGGACAGATGCTTGGTCGGTTCGGTCTCTGCTGGGTATTA
TGCAACAAAGAATGcTtAAAGAGGGAATGCGGCTACAAAaGAAACCGTTTTGTTTGTCAT
TCAATACGTTTGCAATCTTGAGTCTTGAATAGCAAATTCACCATAAGTATTTTACCTTCA
TATATTATGGGAGTTAGTACGAGTAAtACCGTTtATTTATTtCTTTTGCCGCTGTATTAT
ATTATGTAAACCGACTCATTGAAAGTCAAATAAGTGTATCTATCACGAGAAAATATGTGT
TTGAATTTTAATAGAATCATGTTCGATATTCGCTTATCCTTTTAAaCTAAAATTTAAGCA
TTATGATTAAGATGGTAATCATTAATCATTCTTTTCTATTTTTATTAAGGTCACTTTTAC
TATATTCTCGTTAAATTCAGCTATTAGACAATGAAAGTGCTTAGAAGTCTGAAACCTTCA
GTTAATTTAAAAGAAAAATGGCAACAATTTtATGAAAAATTAACTGCTTGGTGGTCAATT
TGTGCTTTATT
>contig00271  length=757   numreads=305
CGTTGGAAGATCCACCATCGAGTAAAACCGTACGAGCACGACGTCTTATGAAAGAGTACA
AAGATTTGCAGAGGATACAAAATTCTCGTCCAGATCCAGTGTTTTCCGTTGAACTTGTCG
ATGATAACTTATTCGAGTGGCACGTGAGGTTATTACGGGTTGATCCAGAAAGTGATTTGT
ACAACGATATGACTGAATTGGGAATAACATCGATACTTCTTCATTTAATATTTCCGGAAA
ACTTTCCTTTTGCACCACCTTTTATGAGAGTAATATCGCCGCGTATAGAGAAAGGATTTG
TAATGGAAGGTGGAGCGATTTGTATGGAGTTGTTGACGCCAAGAGGATGGGCAAGTGCGT
ATACTGTGGAAGCGGTCATCATGCAATTTGCGGCTAGTGTCGTGAAAGGACAGGGTCGTA
TACAGAGAAAAGCTAAGGGTCAGAAAGTGTTCAGTAGACGGACTGCTGAAGAAAGTTTCA
GATCTTTGGTGAAAACGCATGAGAAGTACGGTTGGGTTACACCATCTCTTGCGGACGGAT
AAAAAAAaTAGTTTTAAATTTTAAAGTTTAAAAAaGTCTGTAGTTCTTTTTtAAATGAAT
AAATCTCAACAAAGAAAAaGAAAaCGAaCGACTGATTGACAACAAAAATTaTGAaTCCGG
TCCTGTTTTATATTTTAAGAATATTATACTCGTGTATTCGCGTAAGTGTTTATATGGATG
TTAATCGGTGTTCTTATTACCCATTTTtGGTAGTCCa
>contig00272  length=204   numreads=47
GTAGATGATATTATTTATTTAACTTAATCATATCGCGAATATTGTAGGTTAGGAAACGAA
AATCAATACTGTAGTTGTCGGGGTCGGCGTGGACCCAGGGTATATTTTTTtAGGTTAGTT
TGCTTCCATGTTATCACAGATTCACAAAGACGGTTTCGATTTTtAGGGGGTTTTtCAATG
ATAATCAACGATTATTTCGACTTT
>contig00273  length=886   numreads=513
AaTATGATCCGCTATCTTTTTCGCTTCCAATGGATGAATTCGTTCGATTCTATGACTTTC
CTCTTCAATCATATGTTCAATATTATCTAAAGCTGCATCGGAATGTTTAATTTCTCTATG
AACCTTATCTGCCAATCTTtGTAATCTTTCTAATCGCCTAATTtCGTCCATtATGTATTT
TTCTCTTTCTTGGTGTgAtACCATCAATCGGTTCCAATTTCTTTCGATTTTTtCTATGTG
AAGTTCCGGTTCAATATCAATTTCGCCTACAGTTTGGAAATATTTTCTAAATCTCTAAAC
AATTGACTTAAATGTTGTTTATCTCTTTGTCTAGGTGGGACTTCGTCTGTTCTAAATCTT
GTTGATTCAGTTGCTAATTTTTtCATTGCAATTAAAGTTGGTGGAAAAGATCGATCCTGC
ATTACACTGTATTTTTCCCTCATCCATAAGTGAAGCGACGAAGCGAGTTCTTTATATTCG
TGAACCTTTTGTTGTGAAACGGCATCGTAAAGCGGATGAATTGGATTTGGTTCAGGGAAC
ACTTCGTGCAGAGACGAGATGTAAGTAATAAGCGATTTCTCATCTGGTTGTTGGGTATCG
ACGTCTTCTGGATCTAATAATTTTGTAACTCCATATTCTCTTTCGGCAACATAAAAAGCA
TGTTCCATTCTTTCTCGTGCATGTTGCGATCTAATCTGTCGCCAATCGACCAAATCGGGT
CGATTTCTGTGAATAATAGCGCTAAACGCAAGTCCATCTTTCCAAGAAGACGTGAAATCG
GTTACTCGAACTCCCGGATACTTGTTTGTAGTGCGTTTTGCCCAACGCAATAAATAATCC
TTAGCGGAAACGTTCGGTTCTTGACCTACCACGATATCGGAAATCT
>contig00274  length=576   numreads=14
gTTTTATTAATTTGAAATTTTTAGACATCAAACATATTACAAAAATAACTACATTATATA
GGTTTAATTTTAAAATGTAACCCGATTAAAGAAaaCACAAGACATTTCAAATCTTGCACT
AAATAATAGAAACATCTCAATCCCTCAGGATCTTTCGATTGGCTCACATCCACCAAAGAG
CCCGTTTTAGACGTGGTAAaGAAATATGCTCATCGTTGATGACAATTTCGAGTTCTTGGC
GTCCAATACGATCGGGTGGGGCCACAATGAATCGTCTTCTTGCATTATTTCCGAATCAAT
TATAATCCTTTTGAGTTCTTCCATAACGCATTGGTGGACGTAGGCTTCTTTTCGGATCAT
CGTGTCGTTCTTGTAATTAGAATTGTTCGCGTAGCGGAGCTTTCCATCGGGGCGAAATTC
GAATTCGAGAAATTCATGACCAAATTTACCTTTGTGGCCGACGTAATAACGGATGTAGAA
GTCGGCGGTCATTTTTTtATGAGAAATAAATCAATTGGAACGATTTCAAACGtAAGCAAa
CTTACACTTTGTTTATAGGTTAACGTTTAAGTATCC
>contig00275  length=657   numreads=272
CATACAAATTTATTTAAGCACCGATTTTCATGCAAAAAAaaaCTGAAAaTAaTATTAATA
AAGTCAAACAAAATCCTTAAACGTTCTCTTCGAATACTAAAAaTGAATAAGAATTAGAAT
ATATGCGCCTAACATATGCACACACACGCGTAATTTTATTTTATAAACAACAACTTTTTC
GTTCTTAAATTTTTGTCGTTAATTAAAAGTAGAAAAGCCGCTAAGTAGCGCGGAGGATTC
CACCTCGTTTTACAAAAAaGAAACGTACCTATACTTAGTTTTTTATAATAATTATTATTA
TACGCTGATATAAAAGTGTAAAAATGATACAAAAAACGGACAGTTTTATTATTTTTACCC
ACATTTTACGATATTATTATTACAGTGTATAATATGTATGTGTTTATAAAAAAaTGAGCC
TTATTGAGTTCCTGACTTTTTTTtGATGGAATGAGAGGACATTCTTTTTGGTCTTTAAAA
ATGCGTAGGAGGTGTTTTAAAAGACTtTTTCTTTGCCATCTTAAGAACTCTTCTCTTGCT
CGATCGTTTCCTTGCTTGGAAGAGGATTCTTTTCGCACGTTTCAGTATGTTTTAACTTTG
ACGTATCAAAATTTTCAATTCCAGAAATTAACTTTTGTTGTCCTTTTTCTTGTTCAA
>contig00276  length=793   numreads=136
ttATTGCATTAATTTATGGTAACAAATAAGTGTGACCTGTATTATtgTATTAGAAATgaC
CGGAGGGGAATGAGTGCCGGCTGTTCTTGAAGGcTtATGCATCATAGCTGTAATTTCTGT
TAACAAAAACCTAGTAATTCTAATAACAGCGATATGAGCGGCGTATTGCAATATCAAAGC
CCCAAAACCTTTATACAACCCAAAAAtGCCTTCTTTAGCTAAACAACTTTCATAACAATC
AACCGGGCCGTGATAATTCGTTAagaTTGGTAAAACTGAGCTACCATCATCTAAATTATC
AACTATGGTGCGAGTTCCTTGCAAATGTAAACGATGCAAAATCGTTTCGAACGGATAAAA
AGCAACGTCGCTAGCGATCGTTGCAATCAAACTCGCGTTAAAATCAATTTCTTTCATCGC
GTTAGTATTGGGCAAATTTCGAGGTAAAGCACCGGTCGCTTCATGGCGATGTTTAAAATT
CCTATGCATTAAGCGAGAAATCAATCCTTCCAAACCTAAAGAAAAAAAaTATCGCGCTAA
ACCCAAAGTTACTGTTGGAAGAACTAAAGCCCAAACTGGCAGCATTCGTCCTTTTGGGCC
ACCCCCCCAATTTAATAGTCGCATAAAACCTTCTCTGAATACATCCAAAATTCCAGGTTT
TTCACTAGCTATATCACTTTGAACTGTTTCTACTAAAGATGCTGAGTAAAATGGTGTTAC
TATTGCTAAACTTAATCCTTTTAACAGTGTaTGTTGTAAAAATTGAGTTACAGTACTATA
CCAAGTAATTTCC
>contig00277  length=744   numreads=29
CTACTACTATCACTCATTTTGATATaGTTTTACTAAAATAAGTAaCGCAAAAAAaCAAAT
GTAACAAAATAATATGAAATAGACACATACAATATTTCTTACCAAGTATTTATAATGATG
TATTtATAATGATGAATTTATAAAATATAAACCAAAAaTAATTTTTACGCTCGTACTGTA
TAAAGAACTATAACTCACAAACACTGCTCTAAACTGCGCTAAAGGGCCGCTGAGATCGGC
TATATAACACGATATTTTTGTAAACATCCTTATTTGTATCTTTGAACAGGCAGGTAGTAA
ATAAACTTCGAATAGGCGGGAACCACAGCCGGAACTAAATAAATATGAAGACGCGAAAGA
AATAAAACAAAACATTTTTTtGTACACCAAAAATAAATATCTATTTGAAAATATGCGAAT
TTGGGATCCATTTTCATGTTCCTAAACATTTATAGTTTATTTTAATTCGATAATATTCCA
CACCGGCCGATAAAATTTGTTTTAGTAAGATAATACGGTTGCCCGTGCGACACACGGGCT
TGTGCAAAATTGCCAGTTAAGCGCGCCCGTGTCAGACACGGGTATGTACGTTAAGTGGTT
AAACTATCGAAAATTATCGATACTTTCACAATACTATCGATAAaGTTTGATaGTTAAAAC
TATCGATGGTTATCGATaGTACAATCGATATTtCTCcATCTCTAGTGTGCAGATACCGCT
ATCACTTGCAGTCACTAGGAATAT
>contig00278  length=175   numreads=5
AAATGAAAATCTAGGTGGTGCAGGGGGTGGCTGATCTGTATCAATGGCACACCAAGTTCT
TGATAAATGAAAAtGATCTTCATCGGAACAGATTTCATCTGATTCAAGATCACTCTCCTC
ACTTTCATCAGATCCACTTtCTTCTAAATTGCCGTATTCGACGTCAGTATCATTA
>contig00279  length=279   numreads=24
GACATCTTTAACATAAACGATAGtAaaTGTGTTTATTTAATATTCTTTTAATATTTTCTT
CcAAATCAACATAACCTTCATTGTAGCTTATGTTTAATAAATTGCGAATTTagCATTATT
CGTAATCAATTAATATAATCTCTAAATCGTTATCGATCAATCACACTAAATAACCAAGAC
GACTTTCTATCTTCTTCATCAAACCACTCATACGTTGTTTGAATTCTAAAAGTAACCTGT
TTACGTAACATAATTTTTATTTtATACAATCTTCCGGAC
>contig00280  length=203   numreads=36
GATACCACTCAACGGTTCGCATTGAACGATGTTATCATGAAGAAGAATGAGACGGTAGGC
TACCGTTTCCGAATCAAATGACCTTGTACATTCGAGTTCTAATTTAATGCCAATGGTGAA
AAAGCGTATTACCCCCAAATTTGTCGTAGTCGAGGAGCGGTTCTACTACGTTTTTAAAAT
AAAAGCTGGACTGAAAAGCGTTt
>contig00281  length=726   numreads=8
TATATGAATGGGACTTAGGTTTATTATTCCCTTCCTGGCGAGGACGCCGCTGCTTTATAT
CGCAAACTTCAATACTCCCTTGCAAGAAAATGTTTtGCTCATCTTTtGTTGCGAATGAGT
GAAATCGATTAAAAaTGTCTAATCTCTCTTCTTCATTCAACTTTtCAAAaCATTtCTGTT
TACAGCTAAAAaaTATTAAATTTATGTTCTATGTAACAAAACCATTGCAATAACCTACCT
GCATGGTAAACCCACTACCTTtAATGGAaTTTGCTTGTTTTTATAGTTCGTGTATGCCGT
ACCTTCCACACGTGATTTCTTGATTACATTTCTTTTGTATTTGTTAGTATCTGCTTGTCT
TTtCCTCGGTTTtGAAGTAACTTCCATTTTTTtGGTATTTTATGCAAATTCACACTCTTA
AACCTTAATTTCACTAAACGTATTTAACAACAGCCACATTGCACATAATACACCAACCTC
ACTTTCTTATTGATGTGCCGCTATTGATCGACTGGATACATTTCATGCAGAAAGGGCGCA
AGTCGTTGACTTACGCCCGTTATGCATAACACTTGCTAATACTTACATCCGATAGAAGCA
AGCTATAAACCAGGCATGAGCCCTTACTACGTATTACGGTAGAAATACGTCGATAATGTA
GATTCCCGTTGAAACCCCAATTCATGACTAAAATGACTTACGCCCTTTCTGCATTTCTCG
ATTCAT
>contig00282  length=107   numreads=15
CTACTGGTGGCCCGCCGACAGCAAAAaTAATATTCTCGTACATTCGAAAAATAATAAATA
TTAAAGTACTTTGTTTCTTTTGATATTGTGAGCGACGTCCATAAAAC
>contig00283  length=294   numreads=3
gACTTTACCTGTGACTCTGACGTCACAACGTTTATCTAGCACAGGTCAACgaGGTTATTT
AGGTCAACGgTGGGgTTATCGATAACACAAGGTCACACGCTGTATTTAATTGATGTTGAT
AATCAGAGAGAGAGTGTAAaGGTTATGAAAaTAAAaCAAACGTATaTTAATATTAATTaC
CTACTGTATTATACTTTTAAACAATACCATTTTTTTTTttttCGTTTTAAAATCTTTTCT
ACCAAGTAAACATTTGGGTACATAACCTTTTGAAGTTGCATTTCgtaaaatcca
>contig00284  length=253   numreads=3
TGTgTATATGTAAcTTTTAAATAAATAATTATGGCTACCAAAAAATtAATACTAAATGgc
GTGCTAATAAagCTGAGCGAATGAGCATATTTGagTTATGTAACGGATCGACAGTCAGTT
ACTacAAGGAAGGAAATAGACACCAAAGAGTGCAGCAAAAGATAGATGAGAGGCAGACTG
GAAAAGAAAACAAaaCACGTaTAAggTCaaGAAGAAGATAGTTGAAGAGCTTTAAACTAG
GTGCATTGCCCCG
>contig00285  length=295   numreads=7
TCAATATGTACACGTTGTCCCTCGCTCCACTTCTATTTCTAAACCCTGCCTGGCTATCTA
CCAGGAATTCCCTCTCCTCTATCTTTCGCTCTAGTCTCGCGACCAGTACCTGCGCGTATA
TCTTGTACGTCGTATTCAGTAAGCTGATACCTCTTTAATTTTtCACGATCCGTTTCCTTC
CCTGGTTTGTATGTATGTAGTTTCACGTGGGGGTGAGTCTCTTCACAGCACTTAGGCCCA
AGCGGGCCCTTTGTACGTCCCCACAATTACTGTTCATTCAAGGGTCAGAAAACAA
>contig00286  length=567   numreads=3
CAAAGACATATTAAGATATAGTTGCGTGCTGGGTATGCAGAATTAGGCGCTATGAAATAG
ATGTATTCATTCCAGATGATTTTGTAGTAGCTTCTAAACAGAGCGTTTTAAGCAAATTTT
GTTACAATTACATTCACGGCAATCTGATTGCTGGTAAGAGCCACTCCAAGTACCATCTTC
GATCAGATATCAAGCAGTATATTTACATACTTCTGAAGCAGCAGAAAATAATAACTCAGG
TCTGCAAAAAAGCCGCGTTGATTGTCGTTACATGGCTAACGATCATTTCCGAAGTAATTT
TCTGCGTGGAACCAGAATGGGACCATACCATGGGATGTTGAGATATTTGAGGTTATGTAC
AAGAAAACTGGCTTTTTTGACTACTTTTGAAGTtATGTGTGAGACGCACAATATTAGTTT
GTTCTATTCTATCTATTTCATCATATAGTACTATCCTTACCCTTCAAaaTAGGCTCTCGA
ATAGTGCTGTACGAtttttctattataagatttataagttatagccattttaaaatgttg
gtactgtcagattacgctggatgctcc
>contig00287  length=455   numreads=14
TATTGGATTACATGTAAAGTCTTTCGTTGATTACCATAAAAaTAAaTAATATTATATTGT
CTTGTGTCTCTAATCGCCATTAATATGCCTAGCGTACTATATATAGGACAGTGTCTTTTA
GACCCATGTAGTATATAAAAAaTTATAATGATCAGATATCATGTTTAAATACTGTTTTCT
TAGATAAAATATCATTTCAACAGTAAATTATATTTAATAGTAAGTGTTTAGGCATATCTG
GGTTAATAGACTCTTAGTGATGTTGATCTCATGGCGCCCGTGATTAACAGGCAGGCCACT
CGTTTCAATTGATGCAGCAATTTAGCCTTACAGACATGTTTCAGTACTGAGCACCAAACT
ATGACTCCGTGAGCTACCATGGGTCTTATCACAGACGTGTAGATTCACATTTTtACCCTC
GAATTTAATCCCCAAGTAATTCCAATAGCCCTTCA
>contig00288  length=666   numreads=24
TGATCTTGTAAAaTTGATATATAGAGAGTCTTTCTATTTTCATGACGGgAAGGGCAatgT
tGtAGCCTTTCTTGTTGCCATGGTTTGGTGACTTGTTCTTGAAGTTTAAGAACAAGTTCT
TGCCTCGATAATGGTTTCTGTCCCCcTTTTtATTGCATTATGGAAATATATAACGGCTGC
TTCCCGGCGTTTTGTGATCCTCCGTGATCTTTAAAGTATAGATTGCAGGTTATTGATGTC
TGATGCGAGCGAAATTGATTGGCAGCCACTTTACCGATTGCCTGACATAGATGCTAAGGT
GGAGTACTTTAATTCCAAGGTTCTTGACCTCTATGACACATGCCGGCACCTTGGTGTTAT
AGAGTCTCACACAGATCAACCCACTCTTGATGCTGCTGCTCTTGCGGAGTATTTTGCGGA
TCCTCCTGTGGTGATTGATAACATAACTATGCAGAATACTATTAGTGAAAGCCTTGCATC
TACGAACGTGCTTTCCTTTTCATTCAGCTTGGTTACAGATGCTGAGGTCCGGGATGCTTC
AACTTACTCCAAGTCCACTAGTGTCGGAGCAGATGGTATTAGACTCAGATTCCTCTTACC
CATTCTGGATATAATTATTACTCCCcTAACACATATTTTCAACTGTTCTTTTGAACAGTC
TATATt
>contig00289  length=1115   numreads=48
tttACGAAGCATGAGAttATTCAAAccAttCTGGAAGTGATtCTTTGTAAAGACTATGAG
GACCTGGTCCGAAAAAaTTGAAaGCAGTTTGTAGTTACAAAAGTtAAGGAAGGCATTATA
TTTCTAAACTGCACAAAAaTTTATGAAAATCGTCAGAGGAATACTTCCAAACGTAAAGTA
ACAAAATTTATAATATCGAAGTACAAGTATACAGAACACATCAAGATGAACTGTTGTGAA
GCTTTGCAGCACTACTCAAAGATGCATTCCAACTTGAGAAATCAAGTATCGTTATCTTCA
TTACAAAATTGAACAATAGACTTTATTATGGCCCTTTATATAAAATCCCTTGAATTGTAT
GTGGTTTTATACTGAACTGAGGCGACCCTAGACACTATTTGCGTTCTCAATAAACCCGCA
AAAGACAATCGTTGTGTCCTTCACCATGAGACGAAATTATGTTGGGCGAATTAGTCCACC
CAACTATCCAAGGTGAAGAAATTCCTTTCTCAAAGGAAGTCAAATAGGAGTAATCCTAGA
CAAAACACGGATTAACTAAGCTTACAGCCTGGGTACGTACTGTACTGTATTCCAGGCGGA
AAAGTATTTGCTATTGACATGGGTGCTAAAATTCTCCATGAAATTAAAATTTTTCTCAGA
CAATCAAGTCGCTCTCAAGGCGCTATAGTCCGTGAAAACGGTGTCGGCTCTGGTTAATGA
CTGTAAAAAAaCTTTAAACAGACCGAGTTGTGACAACAGAGTTTCTCTGATCTGAGTTCC
AGGTCACTCTAGGGTTGCTGGTTCAGTACAATTATTCTTCAGCATTTCTCAAATGAATGG
TTATCTGCAAAAAGTACTTTTTTCTAAAAACGCAGCATCAATCATCGGTGATGTTAATCA
GTGCTGTAGTAGTACCATGCCCTTCACGAAAACCAGACTAGAACTTGTTAATCAGATTAA
aCTCCTCAAGATATTTCTGAAtCTGTAAATAAGCTAAACGatCAATAGCTTTTgACAACG
TagaTAAaaTAgAaaTGGGTCTAAaGTCACCAACATGGGACGGAGATTTAATTTTtGGgA
tAGgAATAACATGGGtAaTTCGCCAGATTGACGGA
>contig00290  length=513   numreads=6
cGAGAGGACAAAACGAATCATTTACTACAGCAAAGGAACTTTTGTCACAATCAGTAATTT
TAGCTCATCCATCTACAAAAGGTACTTTATCATTAACTACAGTTAAGTCCGATCTAACGA
GGTCCGTTATATCGAGGTTTTACTGTATATTTATATTTTATGTAATGAGGCCATATGTTA
TATGTGTATGGaTGTATAATGTTAATGTGAGAGCGAATATTGAGCATTCTAATTGACTTA
AATTttAGCAAAaCaTTttGCAAACATaCTCAATttGTATACCATAAAGGTCATGAaaCA
AACGACATAGAActCCTTATGTTaTGATTCTGCCAATGATTGATCTAAAATTAAAAGTCA
ATCTTCTAATTTAGATCTTTGGTACGAAGATTCTTCTTCATGACCAAaaCTGTACATTCC
CAAAAAAACTCGAAAAACCaTCTTTGATAAATTTCATCTATGTTTCAAATCTACGCTAAA
CAACATTAAAAATCGTttCTTTTggCCACACTT
>contig00291  length=620   numreads=45
AAAGATCTTTATCGACGTTTCTTTTGAAATAAATTCCGAGGAAATCTCATTTAATAATTA
CAATTATATAAGTAAGCGATAagAAaGAGATGTGGGGTTATGTGTGTAATAATTTACGAG
TTGAGAAACGAGATTAGTCGTGTTGTAGTTGTCGTTAAGCGGGATGTTGTGCAAGAAAGA
AACGCGACCCTATTATACAAGGTTTCCGGCAAATTACCGACCTTTTAAAACGCAACCTCC
TTTTATTAAAACCCAACCCAATCTCCTCCTCTTTCTCGCTTTAAAAaGAGGAAATTTATC
ATTAAACGGAATTAAGAAAaTCATTTTAATTGAAGGGACTATTTCGATTGATACAATTAA
GTTGGCACCCCTAAAAATCGAAATTCAAATTTACTTGGTTGCTAGGTAACGGCGATTATA
ACATAAGAAAATGTCAAAAATGAAAAGAAAaGTTTCGTTGTACGAATTTGGAGGTGAGAA
AGGAGTTAAAGTGAAAGTTGCAGGACGAGATCGCATCGAAATAAAGGGGACAAATaTCGA
GGCGGAGATTTCACCTACTCGAGAGGCGAAATACGAAATTGAACCGTTATTTCCTTTCTA
aTTAAaGTGGAAAAGAATTA
>contig00292  length=2694   numreads=265
CAGCTCCCAGCACCATATGATTTGTTGTTGCGCTTtGTGATATATAAGTAGGTATGATTA
aTAATTTTTtAATATTTTTACAAGCTCCTAAaGcTTtATCAAAACCCGATTTTATATCGA
AATTAACCAATTCGAGCTGTTCCAATTTAGGCATGTTTTTAACAACATCTAAAATTTCAA
ATATATGACACGAACCTTGTCCTTTTTCCAATCGCAATTTTTCCAATTTATTTAATTTCG
ATAAAACTTCCGTCCCAAAAATCGTtGGTAAATCCGAACATTCACCCAATTCTAAACAcT
cTAAATCACTCATTTCACCCAAAACACTCAAATTTAAATTATGTAAATCTTTAATTGATG
TAAGAGTGAGTGATTTTAAATTCTTCAAATCTTTTAAAACATTCAAATCGGTTGTTAAAA
CTAAACCGTTAGTACCTCGTAGTTTTAATTCTCTCAAATTTTCTAATCCCAATAATGGTT
GTAGTGATAACTTTTCGCATTTTATAGCTAAAGCGGTTAAAACTTCCAATTTTGGGTTAG
ATTCCGCTAATTTTTCAATAACATTAGCGGGGCATTTACACAATTCTAATTGACGTAAtG
AATCGGCTTTTTTtATCGCATCTGAGAACTGCGTCCAGCGATCTTCGTTTTCATCGGCCG
GTATCAAAGTTTTACGCAAATCTAAATGAACGGTACCGTGTTTTTTtAGAGTTTCCGCTA
ACCCATCAAATGAACATATTTGCGAATttcTttCATCCTAACGGTTCTCCACAAaCTTCG
ATGATTCGCTATGTCGCTCCACATCTTACAAACGCAACCGCTCGAAGTAAATCTTGCACT
TTTAGGTATTGAAAAACGTAAAGTAAcGAGCCGTGGAAATAAGCTGCGTCTTGTAAGTGT
TTTTCTCGTATTTTTGATGTTTCGATTATCGATGGGGGCTTTTCTGGTGCATTAACACTT
CGCTTTGTTGATCGAGTTGATGGTTTTAGCGTCGTTGGTGATTTATtcTtATTGGCCCAT
CTCCCGGGcTTTTTAGCTGGCGTACTTGTGGTGGTGGGGGCGGTCTTTTCCGTCCAATTT
GGGGGATAAGTCCCCATTTCTAAATCACCACTATCTTCCTTAGACACAGCTTTTTTCTtC
GTTTTACCTTTTGCAATGGgAgTTTTAGCCGGTGGCTTTGCCTTTGTTGTGGAATTATTT
TTTTAGGTGGAGTTtCAACAACTTCCGGTGTACTTCTACCGGCAGTTCTTTTAGTTCCAC
GCTTATTTTCAGTTTTGGGTGGCGGTTCAACAACCGGAACCTCcTCcTTTCCACCTATCT
TCAATTTAGCATCCCTAATAATTTCTTTATCCGGATCGTCGAGCCCTAAAGGTTCCTTGT
AAAAaGTAAAATTGTCCAAGGTCAATTCTTTTtCATCCAGATTTTCAGAAACCTCCCGCA
TCGAGCGAACTTTCTTCCCTGCCGGGGTATAATAATAAaTATCCCCTTGTTTCTTTGTCA
AGGAATCCGAGGTGGCTCGATAGACGAGTTCCCGTTTCCATCCGAATTCAAATGGTTTCA
AAAAATTAGGGTTATTCAAATCAACCTGTACCTTTCGCTTTTTTGAAGAGGAAAATAATG
GGCTTTCTGCTCGTCTCGGTGTACCTTTTACCACCGCTACTATACCACCATAATTTGAAG
AGGTTGATGAAGGTGTGCTTATTTCCGTTTGTTCTGCATTTTCGCCATTTTCAATACGTT
TTTGCTTTTCTTGACGAGCAGAGATTAGTATATCGCTATAACGTTTGTTAGGAATTCGAG
CACGTTTTCCTTTACCTAATTGTTGTTTTTCAGGTACAGACATGTTATTTTCATCTTGAA
TGTCATCTTTCTTTTCTGGCTCgATAACTTCTCTTTCACCTTCAGTTTCCACTTCCGAAG
AGGCAGATTCTTCAGCTTCACTCGATTCCGGAAGTTTAACTTCATTAACCTTTTTtGGCT
CATCACCTTCTTCTTCAACCGTCTTCTTTGGCGATTCCTTTTCTTCGTCCAATTTCACCT
CTGGAGCCTTCTCAACGCTCCCCGCGTCCTCTTCAACTCCATCTTTGTTGCCATTAAGAT
TTCGCGCCGTTTCGGCTTCGACAGGTTCTTCGGTGTTCTTTTGCGGGGCCATTTTCACAC
GGGTACCTCGTCTTGTTGAGACTGATGCATCCATTTGCTTCCGTTTATTATAACAACTGT
GGGTACTCAAACGAAATGTCTACCTTTAACGAGCCTCTTTCAACGTCCCACGTGTGTTAC
GCATTATTTGGGGCCTCTCCAGAACGATATTGATACTTTCCCTGGGTGCTTCTTATGGTG
GTTTTCACTGCGGTTGAAATTTATGGGATGTCTCTATTGAGGAAAGCTTGAAAAGCGGGA
TTTTCCGATTATTTTCGCTTGGAATAATGCAACACTACACTTATCAACGATTTGTTCGTC
GTTTAGTTGTTGAGCTATGTAGAGGGCACCACGATCGATTGAATTAAATGAGCGGTTTTC
ATAAAACAGTACCTTGATTTTATGAAGATTTTATTTGGTTGAAcGTATTTACGTCGTAAT
TACGCTTTGGGATAAAATTGTTAATTAAATCCGTTGATTTTTGATTGTTTAGATTATTAA
CCAACGCGTCGCTCTTCGAAGCGTCATTGTCGTTACACTAGATTACTGTTATCC
>contig00293  length=2663   numreads=121
ctaaTTAACGCATGGGATACTTTCTTTAAAaaCGAAGTGATTAGTGAACTTCGGTGGTTT
GTGCCTTtAGAACACAGTATTAAATTTGACTGTGTAAATGAACACTAACTCCTCGATAAC
TAATTTTtCcGTCTCTTTTACTTTAAAATTAACTTGATTTTTTtGTTTATATTCTTTTGG
ATAAGGCGTTTTCGTCGATTAGTTAATTAATTAATTAGTTATTAAAGTCTCGTTTCACGT
TTCCTTTCGTTCTTTTTGTCTCGCTTAATTGTTTAATCATCGTCATTACAATAATTTTTA
CAAAAACACCTCCTACACAAACAaACGCAAACACAACACAACAAAACCAACGACCCAATC
GATGCTATACCAATATACAACCAATTGTACTCAAAAACCTCCTCTTTCCGACACAATTTC
TCCGACTCATCACTTTCTTCGTCGTCACCAACGCGATTTCCGGTTATATTCGGACAATTT
ATCACACCATTACACACCAAACGAGCCGGAATACACAACCCAGCTTCACCGGGGCATTTA
AATTCGCAATGTTCCAACATCCCATCACCAAAACTCCCCCCCTCCGTTAATTTTGACGTT
AATAACTTcGATGATAAACTCCCATCGGTGTTTCTTGGTAAATGATAAAGTTCGGTCCAT
GCGATTTTAAAAGCAGCCCTCGTTGGGGATGTTGTCCCAATAAATTGGATGATAACGCCG
GGTTCTCGCCCGTCGGGGCTTAATTGTTCCGCTGTTAACACTGGAAGTTCTTTAGCTAAG
GAAACGTTTTCGCCACAAATTGAAAGATACGGATTTAGTTGACCTTTTATAAAAAAaTCA
ATTATTCCATCATCGCAAAACTTTGAAGCAAACTTAATCCGATCGAAAACTAAAAGCAAA
TCGCGATCTCGATTGACTCGAATTTCCCAAATGCAACGAATACTCTTTGGTGGCTCAACG
TAACCTATCGCTTCGTAATAAGGATAATGAATATCACCATCAGTCGTTGGGTGAATAATC
GGGGGTCCACACAATGGACCATGCACGAATTCATAAGTTGCTTCAAACAATGGTGAATTA
TGTTTGAAATAACTAATAGCTGCGTGAGCTGAATCAACGATTAATTGCAAATTTAATTGT
TCACCTCGTGAAATAACGGTGGTTGATCCTGTGTGGCGGTTGCAAATGCAGGTTACTTCC
CCGCTTTGGGCTGCTTTTGATAAAGAAATTGGGGGgTGCGAATTATTCGCCCCCGGTGGG
AGAGGTTCCCAAATTAATAATTTATCTAAACGATCTTCCAAACAATTCGTGCATAACCCC
GAGTTGTATGGATGCTCTTTAAACCGCACGTTACAAATCGTTAAGATAACTCTTGCGTAA
AGTCGCTTATCCGTtACAAACCTGTACAAACATTGCACATCCTCACTACTAGGGTTTTGT
TTATACACCAAAGTATTTAACGGCGAACGTAACCATCCCTTTTTtGATTTCCACgAGgCG
AAAAcTtCATCGCAaGCTTTTtcAGGAACTGGCTCACCCAATCGAGTGTTATTGAAGAAa
TCGTAATGAGCCCAATAATATAAACTAGATCCGCTATAACTTCCGGTTTtaCTCTCGAAT
CGAACGAATAAAGCATTCCCTGTTGACACAAAATCGTGCTTTTCCATTGCTTTGGAGAAG
GTATCACAAAAaGTCTTGaTTATCCTCGAaTCATCCGGCCAAGATGCGTCGTATAACGTT
AAAGATTCCCcGCAATCTTcTtCAATCGgATGAATCGGCGATTCTATCCGATTTATTCGA
AAACTAGGAAAATATAACCTAACAATTtCTCCTTCCTCTCCTTGCATTAAATACGTACAA
CTCGTATGGGGCGgATACCAATGAGCGACGGATAAGAAAATTCCTTCGGAATCGCCAGAA
GCTCTTAAGCTCTCTGAAGAAAGTAACCAATCGCACGTTCCGTTTCTACTTCCGGCGGTG
TCGACGTGTCCGGGCCAGtctCCAACGTTGAAATGAAATCCGGTGTTGAGCAAAGGACCT
GCCGGTGATGAAACGAATTCGACGAAAAGGTCTTGAGACGTTCCGATGATTGAGTAAGGG
AATTTTCCCATTCCGCAAAACGTTCCTATTACGGGACTGAACTCGTTTTTACCATCGTAG
ATTTTGATGTAATCGAAGGGGCAATTTTCTTGACCTGATGAAATGGGTCTCATtGGGCAC
GTCATGATGTTCTCGCATCTTTGACCGTCGATGTTGAACTCTTCGTTTTCGATGTAAAGC
TTAATGAACGGCAAGCGGGTGTTTAAATAATATCTACAGTGAAGGTTTCTtGGATAAACT
CCTGGATACGCTGGAGATTGTaCGTAACATGTTTGTAATCGACAATCTCGGAAGATTCTT
TCaCAAtAAGATCCTTGTACAACTTCTCCCCTTCGATTtGGATACAATTCCGGATGTTGT
CCATATCTTAAATAGACGACAAGTTGTTGTTCCGCTCTAGTATCGAAGCTGAAGTAGGTT
TGGTCGGTGAAGTTTTCCGAATGGAACACAACCTTAACAAACGACGTCTCCGACATGAAC
GTTTGTGGTTGTTCGCTCTCTCCACAAAACATCCCTGGTTCTTTCCGATTTGAAACGTCC
GTTTTCGCGTTTCCATCCACTAT
>contig00294  length=343   numreads=30
cGAATTAATTTTttCAAAAATAAAAATTAAATCGAAAATAAATtttCATCCCAAAAACGA
AATTCAATTAAAAaGGGATAAAAATCTATCAATAAAAATTAATTAaTCATTTTTtCAAAA
CaTTTCTTTTTttGtAaTACGAAACATTAACaTTTTCAATCGGCAAaTTCCACCTAAAAT
TCCTCCCCGCATCACCCTCAACCCCTTCACACTCCAACAATTTACTTTTCCTTTCACATC
TTCTACTCACGGACCAAAACGCGAATCCAATCGGGCATTGCATCAAAACCGGCTCGTATC
TACCAATTTTCGAAACATTTTTGGAACATTTCAAAAACATCGA
>contig00295  length=213   numreads=44
GCAATATTAAAGTTTTATTAATATCTCAAATACGGCaTtAAAAgtGTTtGCCCTTtCTtA
TTTTATTTATAATTGGTTTAACACAGTATTCAAGAAATCAACTAACGACTTATCTTGTTT
ATCGGCATCGTAAACATCGTTATAAATAATAGTTGGAACGAAAGTCATCCATGGTTCAAC
GGCGTGAGTCCGATCACCATAAGCAGCCAAAAG
>contig00296  length=1310   numreads=661
tCTTTTAAGGGGGGAAATAGAAGGGGGAAAATTTTATTGTCTGCATTGTTGTAAACAATA
AAAACCTCTCTAAAACGCTCCATACATGCGCTCCTTAAATCATCATCAATATGTTATTAC
CATTTGATTttCATCAAACCGATTTTTGTTTTCATTTTtATACAATATTTACACAATTGT
ACATATGGTACATACACAGTTtCAATAAAAaGATGAGAATAAAATTATTAAAATGATTAA
AATAGGAATATTGAACGAAATCAAATTTTTTTtCTTTTtCTTTGAGCAAATTTTTCGcAA
TATATTACTGCTGATCCGTAGTAAACGCTGTTATCCCCATATCCGACATATTATCCAAAA
TTTTTGTCACATATTCCGCAACATCAACAGCTTCACTTGCTGAACGTATTATAAAAGGAT
CTTGTAATAATTTATTATATTTAGGTCTTGAACTTTCTTCTTTTATCAAACAAGTATTAA
CGAAGTGAACGAATTCTTGGGTAAAAGTGTTCGCGTTATGATTGCCACCATTATAATTAG
TAGTTAAACGTGGCGCGGGGCCATTAACAACCTGATGGAGTTGATCGAAAACACTCGACC
ATTTGGGATAAGGAAATTGGCCGGTGGCGACTTCGAAAAGTGTTATTCCTAATGACCAAA
CATCACTGCGAACATCGTAACCTTTAACGCCTTGCGGATCGATTCTTTCTGGAGCCATGT
AAGGTCGACATCCCGCATCTTTAGTTCGCGCGATTGAATCAACTAATTGTCCGGAAATAC
CAAAATCACATAATTTAATATTACCCCTTCGATCTAATAAAATATTACTCGGTTTAACGT
CTCGATGAATTATCCTTAATTTATCTTTTAAGTAACTCAATGCTTTACGGTAGCAACGGT
GATTTTCCCCAAAATCGGCTCCGGTATTTTATGGTTTAATCGTTCGCAAATGAATTTGTA
AAATTTATCCAACGACGTGTCCATTAATTCCATACAAATCCAACAATCACCCTCCTTAAA
AAGCGCCCCATAAAATTGTACTATGTACGGACAAGAGTTGCTTTGCATCACAACTTCCAA
GTCCATTAACAATTGTTTTTGCTCCTTTTCGTCAaCCGTAGATCGAATTCGTTTAACCGC
TAAAATCGTATTCGTTCTTTCGTGTAACATTTTATTAACCGTTCCAAATCCGCCTCTTCC
TATTTCGCCGTGATCTCGAAGATCATCCGAAGTAAATTCATATTCGGTTTCGTTGATTTT
TAATTTACCCGTCGATTGCATGGATTGACACATTCTAAATCGCGTATTTT
>contig00297  length=196   numreads=92
TTCGCAAGCCTCATCGTCTACACTCTCATAGACCAGATCAACCGTATCTTTCGGGTCCAC
TTGCATTACGAACGGACTGTGATTCAATAACGTACTCATTTTTGTGCGCAAATTACTCAA
TAGGGCAGCTTTTACCGGTTTTTtACCAGTAGATGTACCGTCCCCGGTTTTTGCCTCCGG
TATCTGTCCTATTACC
>contig00298  length=772   numreads=146
CCGAAATTTTTTTATACTATTTATAGCTTTCATAGCTGCTTTCCTCGGTGTTAAAaCATC
CTCTTGTTTATCACCCAGAATAATTGCTTCTTTAGCGGAATGAGACAGTTGCATATGTAT
ACCTAAACTAACTGGTAACATTCTTCTATAaCAAaTCTTACATTCCACTTTTAAAGCATC
TAATTCATGTATTGACTTTTGACATTGTTGTTTATGAGAAATATAACCGACAGCGGATTt
CTTTTTAGCACCACACAATTCACAAGTTAAAACCTTTTTTtGTTTGCACAATTGCGTCAA
CAATTTCGTTACTAATTTAGTATCGTCCAAATCCAACGGTTCGTCTCCATCTTTCCAAGC
CAAATTGTTATGTTTAGTAGACTTATGAATGGACCATTGTCTTTTTGGTATACTCTTCTC
GCAAACGGCGCATTTAACATCGTTTTGAGGATTTGTATTAGAACCACTTTTTTtCTGGGA
AAATTGTTTGTCGTTTTTCTtCTTGACGACTTTGGGAACATTATTGATGACCTCGCCgTC
AGCCGATGATGTACCGGGATCGGCATCGGCGAAACTTCGCGATGCTTTACTCGATGAAAA
ACGTCGCGCTCGCTTTTCAAAGTCAAAACACACTTTATTCTTACACTTTCGTGCGTGCTT
GATAAACTTGACCGCACTGGAATAGTCCTCTCCACACACCTCACACACAAGGGCACCGTA
CTGTTTTAGGGTAACTTTTAGAGTCTTATACACTAGATCGTAGTTCTCTAAA
>contig00299  length=435   numreads=4
aaGAATTCAACCATTTGGGGAAATGTTCAATTAGATCGAAGCCATTTTAGAAGCCCCCCG
AAATACGAGTTCGCtCTCCCGGTATACACGCGAAGCGTAGACGTAAATATTGACTATTTT
TAGAAAGTGGAAGAATGTAGACCGCGCTTTAATTTTGCGCTGCCACAACATTTTTTttTC
TACACACACTTTTTttAGCTTTCTTCCCGTTTCAATTGCCAAAAAAaaCTTACGTTGTAA
ACACCTCGTTTTCGTTATTAAATAATCGATTACGCGGTTTTTTCTCCACTATAAACAACA
TCGAAACTCTCCGATTTTCCCTCACTTATTGACATTTAACCGATGATTTTTTGGCGGCGA
ATCGACCGAAATACATCGTAAATTAAGGAAACCTTCGAATATCGCCCGATTTGTAGAGGA
TAAATCGAAAaCCTA
>contig00300  length=685   numreads=73
aaaCGTTTTTATTGAGAAAATGCAAAGTGATGTTTATAAATGAAACAAAAAAATAGTAAA
TAAAATAAATCCCAGTACTTTTTTTAACTTATCATCAATAATATCAATCTTTTTATCATC
ACTTCTAATCAATCAATGACCTTTTTAACCTTGCAACTTATAAACCCTCGTGCAAATGAC
ATCATCGACCTTCAAAACCATTTTGATCTCTTGATCGGAAAATGTGCGTTCAATGGTGGA
AACTTTCCCGTTTTGATCGGTTTGAACTTCAGTTATGGTATCGCCGGCGATGGTGATGAT
GCTTTTGACTTTGCGGCCGTCGGCGGTTTCGTCGTCGAATTCAACTCCGGGTTGGAATTT
GGTGGTCATGTTTTTGAAGGTGGATGTTGAGGTTAAAACGTAGGTGTCGCCCTCTTTTTT
CAATTCGACAACGGGGGAGACGGTCGCTCCGACTTTTCTAGTCATTAACCCGACACCTAA
CGCCTTCATAAATTCATCGAAATTATCGCTCGAAGCGAGTTTGTATTTTTtATTCAAGTA
AGCATCGACCATTTTGATTTTtGAAGCTTTTTGAAGCGTAACTTGAAAAATCGGGCTTAA
AATCACGATAAAACCGCAAAAACACGACTGAAACTTGCGAACCGGCGTTTGACGTTTTTA
TTTTCGCCGGCAAGATGGCGCGTCC
>contig00301  length=235   numreads=8
CCTGATGCCAGAGATCTAAGGACGAGAGAGGATGGACGCCATTGATGAGCTGCTTGATTC
TGCTGTTGTTGCTGCTGCAGAGAGAGAATTGAGGATGCAGAGGTCGCCCCTATGGCCACT
GCCGTGGAGGTAACCATTGCAGTCTCCCTCTGTTAGACCCTTTCCTCTTCCTGCGTTCCT
CAGGCTCTTAGTAGGTAGTGAGAATACCCGTGTTCCCCAGGCGCTCTTAGTAGCC
>contig00302  length=380   numreads=9
ttttttATATCGAGCAATATACTTCATCCACACGACCatatcattaaCAAAATCACCCCc
AAAAAAaaaTTGAGAAATAATCAAAGAAAAAaGTTATTAAAAAaTTAATAAATCATTAAT
AAAATACAaCTTGATATGAAGATCAAAAACGAAGAAACAAAATATAAGTTCACTTCTTGT
ACTACAGAGTTTATTTGTTAATTAATAATAAAACTTTTAAAaTTCACTtAATTTtAAAAA
atAaTTtACACAGCTTCACCGTTTTTTTttATTTTttAATtCCTTATTATTAATTTCTtt
CctttCGTTATTCTTTTATTTTCGATTCTTTTTTGTtCTCTTAATCTTCATTTTTATTTC
cTTTTtGGTTTTTtCTTTTt
>contig00303  length=827   numreads=14
TAATGTAAATCTTTCAGTTAATCCAGCCAGTTGTttACAACGAAGAATTTGTTTACAATC
ACCTTCTAAaCAATGGTTGTGGCCATGAAATATTGAACGTGCATCATATTCATATTTTAT
GCATATAAATATTCAATAACACAATTTAGCTTTAATTTTtGTACCACTTTTAGTtAGAAT
CATATCAAGGAAATAACTATTTTTGTTGCCTTTATGACGTAGACGCACATGTTCCACTTT
CAAGGTAAGTAAACGAAATGGACAACAAAACGTTAAATaTTGAAaTAAATGCTATGAATA
AGGATTTTGTAAATATTATTCAGTGAAAGTTGTGGTTgCATGAAGCAAGAGAGCTTCCAA
TTAGAAAATTCTAACACAACCAAGaCGACCACGGGGATtGTAAAATtGCgagAGTCAGGA
AAAaCGAAAGGAATACGGATGTTAATTtATAAAATGACGTTTAAaCGtcAAAAAaTAACA
aGTTGTTaTTCAACTGTCAAACATTTGTGCTGTCAAAAAaTGTTTAGTGTAAACAAAACT
TACATAAATATTTTCAGTGAATGAAACATTTCATTATtGgATGATTATTtATAGATTTTA
TAAAAAaTGAAACTCACCCTTTAATAAAAaCCAACACGATCAGCTGATTTCTTTGTTTGC
ATGGTTATTTtttGGTTTCTTTTTttAACAAAGATCGATTTAGCAATCGCCAGCACATTG
ACAGTTCAATCGGTTAAAAGAAaTCGTTtAAATATTAACCCACGGTTCGTATCGTTCGGA
TTAtGTTTTGGAAAAGAAAaaCTAAAaCCTTGAAAaTttttATCTTa
>contig00304  length=863   numreads=18
tAGTTCGGTTTACTTTTCTTTTATTTATTGGGTTAAACTAGTACCTTTAATTCTTTTGGT
TTATTTtAAAATGCtCcTAAATATGTATTCTGGAATCTATAATATCTTTCTTTCAATACT
GTCTATGACATCGTCTTTAGCCTATCTCGATGACATCATAACAtATTTTGCTCTTCCTCA
ATTTCGCCATTGATATTTAACGTTGTCCCTGGGTTCGTTCCATATCGTTTATTGTATACC
TCAATATAATTCCTAGCTtCCTTAATATTGTCTAAGACAACTTTtAAGATTATTGCTACC
CTTCATCAATATTTGTCTCAATTtCTTCAATATAGTCTCAAGCATCTCCCAACATCATCT
CTAGCCTCCCTCAACTtCGTATGTTATAATTtACgaCATGATTCCTCGCcTCCGTCAATA
TTGACTTtCGTTAATATCGTTGTTCATTCCAAAAAaTTTTtCGtGATATCTATTAACATC
GTTTtAtACTTCGCTCAACGTTGTAGTTAGCTATCATCAAGGAGAGCAAATCTGGCAAAT
CATAGGAGAGGTGAGAGCATTtAATAGTCAACCCGCCTCCCAGACTGGCTGTGATCTGCC
AGACCATTTGATTGTTtgATCTTTTACATTTAGAGCATTCTCTCTGGATTCGTAGGGGGT
GTTATCAAAAaCTATTATTTCAATGTGGTCAATTCCCAAGGGAGTCATTTTCTCAGTTAA
TAACGAAATTCCTCTTATCCGTTTTtATAGATATAAATCTTCATGTCTTGGTTCACATCT
TAATAAATTAGTAATTTTAGTGGAGCTATCCATAaTTtCCATCGTTGTAACttAAAATTT
aGtCAAAaTCCAATTTGaTTTgg
>contig00305  length=582   numreads=15
aaGCCCATAAACAAGATCAACAACTTTATCAACATCAATACCCATCTCACGGAGACGTCC
TGCAATGCGTTGAACTTCATCCATTGCTCGGATATCTTCAACCATTAaGtAAGCTTCGTG
ACTGCTAATTTTGCCGAAGAATTCTTGGAAaTCTGGACTGTTATTTAGTTtATCATTGAG
AGCGGCAATAATAGCTTGGAGATCAACAATTGCAAGAACTTCATCAACGAAATCCCTTAC
GCTACGTTGGTTAGTGTTTTtGGGAAGGATTACACCAGCGATGAGGTCGTGAAGGTATTG
AATGACTCCGTCGATATCAACTCCAGCGTTCGCCATGAATGCTTTGAATTTTtGCCACGT
CTCGTGCTGAGCAACGGCGTCAACTAAACTGGCCCATTCTGGTCCCTGCAaGTATCTGAC
TACGTCTTGGAATtCAGCATCAGTTTCGGCGTATCTACGAGCAATAGCTCTGATTTCAGA
TAATGGAATTGTAGAAACAATATATTCGAGATCGGATTGAAGATCTCGGTTAGCCGTTGG
GATGGCTGATATAGCGGCCACAACGGCGAATAGAACCAAAAt
>contig00306  length=540   numreads=347
GGATTTCAGATTTGGTCACTGCGTGCAAGACGTTAGTGTTTTTCTACAATCAAGTCCAAA
AGCAAATTTTTAATCCAGAAAAaTGAGGGAAATCGTACACATTCAAGCCGGTCAATGCGG
AAACCAGATTGGAGCTAAATTCTGGGAAATTATTTCTGATGAACATGGCATTGACCCAAC
AGGAGCTTATCATGGAGATTCAGATCTTCAATTAGAAAGAATCAACGTTTATTATAATGA
AGCTTCTGGAGGAAAATATGTACCACGTGCGATCCTGGTCGATTTGGAACCAGGAACTAT
GGATTCGGTTAGGTCCGGACCATTCGGACAAATTTTCCGCCCAGATAACTTTGTCTTTGG
GCAATCTGGTGCTGGAAATAATTGGGCTAAAGGTCATTACACGGAAGGTGCTGAATTAGT
AGACTCAGTATTAGATGTAGTCAGGAAAGAAGCTGAATCCTGTGATTGTCTTCAAGGATT
CCAACTTACACACTCATTAGGGGGTGGAACTGGATCTGGGATGGGAACATTGTTGATTTC
>contig00307  length=154   numreads=67
AACAACTGTATCTGATACTTTTGGCGATGGAACAACAGAATAAGAATTCATAATTCTATC
TGGATATTCTTCCCTAATTTTTGAAATAAGTAACGTTCCCATTCCAGATCCAGTACCACC
ACCCAAAGAATGTGTCAATTGGAATCCTTGGAGG
>contig00308  length=1250   numreads=256
TTATGTTAACTTGAATTTtGCGAACATTAATAACCAAGTTATATCAAAACTCGACTTGTT
CGAATATGAAAACGTAGCAACAAAATACAAAGATTTATTGAGCAAAGTATAATCAGACCT
AAAAaTGCTTTAATGTGCAAAAAAAaTaTGAACAACACTTTtttAACGGATACATTCTTA
CTCTTAACTCGCCAACGaCATAAATGCATTTCTTTATTCATTATAAATTACAATCAGTGC
TTTTCCTTTATACTATAATTTCTTAACAATAACGTGTAAACAGACGGAACAAAACAAATT
TAAATTAAGAAATATGCACAGTAAAACACGTTCAGTTTTGATTTGGTTTAATGCGTTAAC
ATTCTAAAGAATTTGCAAACTGTACAAAAATATGAAACAAGATAATAATTAAAAAAAaaG
TTAGTATTATTCGAATATGGGTTCGCTTAATTTTCTTCGACTTCACCTTCTTGTTCTTCT
TCAAATTCAACGTCATCGTCGGCAGTTGCGTCTTGGTATtGTTGATATTCGgAGACTAAA
TCGTTCATGTTCGATTCGGCTTCGGTgAATTCCATTTCATCCATACCTTCGCCAGTGTAC
CAATGCAAGAAAGCCTTTCTACGGAACATAGCAGTAAATTGTTCGGATATGCGTTTAAAT
AATTCTTGAATAGCTGTTGAATTTCCAATAAATGTTGCGGACATTTTTAACCCTCTGGGT
GGAATATCGCAAACAGCGGTTTTAACGTTATTTGGAATCCATTCAACGAAATAGCTGCTA
TTCTTATTTTGGATGTTAAGCATTTGTTCATCgACTTCTTTCATAGACATTCTACCTCTG
AAAATAGAAGCTACCGTTAAATATCTTCCATGCCTTGGATCGCAAGCGGCCATCATGTTT
TTGGCATCAAACATTTGTTGAGTAAGTTCTGGTACGGTTAAAGCTCTGTATTGTTGACTT
CCTCTAGAGGTTAACGGAGCAAATCCGgTCATGAAGAAgTGAAGACGcGGGAATGGAACC
ATATTTACAGCAAGTTTTCTTAAATCTGCATTTAATTGACCAGGGAAACGAAGACAAGTG
GTGACTCCAGACATAGTGAGCGATACCAAATGGTTCAAATCGCCGTAAGTTGGTGTTTGT
AATTTTAACGTTCTGAAGCAGATATCATATAAAGCTTCATTATCAATACAGAAAGTTTCA
TCTGTGTTTTCAACCAATTGATGAATAGAAAGAGTAGCGTTATAAGGTTC
>contig00309  length=424   numreads=2
TTTGTGATGTTCAGAAATGAAATTAATTTAATAAATGGATCAAATTGAaaTTTATTAATT
TAAGTAGAACAAGTTTTCTTTAGTCTGCTGATTTGAACAATTACGTTTAATCAAaaGTTa
TTTTTATAGACTAGACATAaaGTTGAAATTTTAAACATTTACTTTATCTGGACAATTTTG
TACGGAATTTTTATGTGTAATAATAATGTCGCGTAAATTCAGAGTCATaaaaGTTaTTCC
ACtttatgtactttctgttccacaaaattatatttttttttagttatttgtcattcatat
tttaaattattttatcaaataaaattgttatctaaacaaataagttaaaatttaccaaat
ctttgagcaacattttaaaaaataaattatttaataaaaatgttattaattcataaaaac
tgac
>contig00310  length=2303   numreads=416
cTTTAGTAAATATGAGGATATACCcGTCGAGGCGACCGGCGATAAAGTCCTCAGACACAT
TACATCTTTtGAGGAAGTACAGTTGACAGAAATAATTCGCCAAAaTATTGTTATGGCAAG
ATATGATACACCAACTCCTGTGCAAAAATACGCAATCCCAATCATTTtGAGTAAAAGAGA
TGTGATGGCGTGCGCGCAAACCGGTTCCGGAAAAACGGCCGCGTTCCTTGTGCCCATACT
CAACCAAATGTACGAACGTGGACCCCCGAACAACTTGCCGCGCAGCTACCGCCGTAAACA
ATACCCTCTTGGGCTCGTTTTAGCGCCGACGCGCGAATTAGCCACGCAGATTTACGATGA
GAGCAAGAAATTCGCCTATAGATCCAGAGTCAGACCATGTGTAGTTTATGGTGGAGCTAA
TGTAGGTGATCAAATGAAGGATTTAGACCGCGGGTGTCACTTATTGGTGGCGACTCCAGG
TCGACTTCTCGATATGATTGAGCGAGGTAAAATTGGGTTAGATTACTGCAAGTACCTGGT
GTTGGACGAAGCCGATCGTATGTTGGATATGGGTTTTGAAGTCCAAATCAGAAATATTCT
CGAAAAGGAGCCGATGCCGCGCACTGGCGATCGCCAAACTCTCATGTTTTCGGCTACTTT
tCCCCACCCCATTCAGATGCTTGCTAGAGATTTCCTGGATAATTATATTTTCCTTGCCGT
CGGTCGTGTCGGTTCTACGTCCGAAAATATTACTCAAAAAGTTTTTTGGGTAGAAGAACA
TGATAAACGTTCTGTACTGCTAGACATGTTAAACGCAGCGGAATTAACGCAACCTTCAGC
CGAAAGTTTAACCCTTGTTTTCGTTGAAACGAAAAAAGGTGCCGATTCCTTGGAAGAATT
CCTGCACAATGACGGGTATCCGGTTACATCGATCCACGGGGATCGTTCGCAACGAGAACG
CGAAGACGCTCTGCGTCAATTCCGTTCGGGAAATACCCCAATTTTAGTGGCGACATCCGT
AGCCGCTAGAGGTCTTGATATTCCGCACGTTAAACACGTAATCAATTTCGACTTGCCTTC
TGATGTTGAAGAATACGTACATAGAATCGGTAGAACTGGTCGTATGGGAAATCTAGGTTT
GGCGACTTCATTCTTTAATTCACGCAATCACAATCTTGCGTCGGCTTTATTGGATTTATT
GGCGGAAGCCAAACAAGAAATTCCGAATTGGTTGGAAAGTGTAGCAGCAGATGGACGTAG
CGCAAGTTCCGGACGCAGGGGCGGCAAGGGCCGTTTCGGTAGTGGAGGATTCGGGTCAAG
AGATTATCGTCAACAATCGGGGGGTGGTTCGAACACCAGAAATCAAAGATCAAACGGAAA
TAGTGGTGGATATGGACATGACGGGTACAATGGTGGAGGATATTATGGAAACGATAGAGG
TGGAAATTATGGTGGAAACTACAACTCGAACAGCACCGTACAAGACTGGTGGGATAATTC
GGGTGATGACAACGCGAGTTCTCGCCGTTAATTGAAACGTTCATAGAAACGTACATTTGA
AGCTCCCCCTTCTCGTATAACTCATACACATGTACAACATTACGCCTGCTATTACAACTA
AAATAACAAGTTAAATAACAACTTAAAAAATACCAAACAAAAaCTTCTATTACTACTCCC
CTTTAGTTTGAAAGAAAAGAAATGGAAACGATCCAGGATGTATCAATTGATTTTGAAAGT
TAGAACGAACCCCCCAATGCAACTTGTTATATTTTAGGGCATTATAATTATTTTTtAAAA
ATGATAAAAAGCCGACTTTATTTATCTAATTTGTCATTTTCTTATTTTTGAGTTAATCCT
GGATTTTTTtGGGAAACAAAAATGATGTAGGATGATCCTCATCCTGAAAATATTAAAAAC
AAAAAAATATTTACGGAATAATTATTGTAATTGTAGGTGATTAGAGTCACGGAAATCATC
GTAATTTTAGTAACAAAAAAAaTTAAAAAAGTAATCAGACTGTAACGATTTAAAAAAAAa
TTATGTTCCCTTTTGCGCACACAAACACCTTTATAAAACATACATAAATGTAACATATAC
AATATCTGACCCCTCCTTTTTAATTTAGATTTTtCGTTtCGTTCTTTCATAATAAGTTTA
ATTTTAAACGATTCGTTTTCTTTCTCCTTGTTACGTTTCAAAAATGAATGATATATTTTG
CTATCCCCTCAAAAaGAAGATGATAGCATCGCGATTACACGAAAAATTACGGTAAATAAT
TaCCGATAGTGAGAAGTTAACaC
>contig00311  length=925   numreads=256
CATCAGTAGGTTCATCTGTAGGTTCATCAGTAGGTTCAGGTTCTTTTTCGCccAAAGGAT
TtCCAACCCAAGGATATACTTCTGGACACGCAGAACAACTCTTCATGTATCTTCGTTCTT
CGTCTTTTACTAATTCACATACCACCGGAGAACAAGAGGCGCTATTATCGGTGGAGGTTC
TAATGTATTCACCCAAAGGAACAGGATTAGCACTCCAATCTCGAACTTCTTTATGGGAAA
CCACGAAAACGTCGTTGAAATTTTTTAATTCATCAAGGAACGCTTCGAAACCTGGATAAT
TGAATTCGCTGATTTCAAAGAAAGCTGAGTTAACGTTGAATGTAATCGGTGATCTTTCAC
TTGAATAATGTCTTTCGAATTGTTCCAAGAGCCAATTTTTGACGTCGTCTGGACTTTCAG
CATTTATAGAACATCCAGCAAGGGCATTACATTGATGCGAATTTGAATCAACCTGAGATA
TCATCGGAAGCACCCACATTCCAGGAAAAGATTCAGTTGGACAAACACCAATTTGACATG
GTTGCTGAGATTTAAAATcTAAAGTGTAAGGGAAATAACGATCAGTACTTAAAGCaCTCC
ACGAATTATCGTATTcAATTCCAGATCTTTTGTAAGCACTGAATGTGGTATCTCCGTTTA
TTGCTAAATTTGGTGTTCTCGCTCCGATGATATCATCAATTGGAATGTTGGCGAATTGAG
AAACCACAATTCTTTGTCCATTGAATTCATCGAAGAGCAAATCTTCAGAAGCTTCTTGCC
AATAACTCGTCAGAGGATTTTTACTAATTGAATGTACAGCTATTTCAAAATTGTTATTAT
ATAAATTATTCACGCGTTCGTAATCGGTATATTCATGTGGTACGTAAAATGTTGCTCCAA
TTTGAGTACCATCAGCATTTGTTCG
>contig00312  length=1200   numreads=653
ACATTTTCGACAACCTCCTCGTCTTTAACATCGTCGTCATCGCCTTCATCCTTACTATTT
TCATGTAATAGAACGTATTCCCTTGAACTAAATCCAAATTTAATTACATCCTTCTCAAGC
AACTCCACATATctcTTAGGCTCAATTTTTTtATTATTAATCAAAGTCCCATTTGCGGAC
TCCAAATCAATTAAATACGGCCTGACTTTTTTCCCTGTTGAaCCATCATCCCTGGTAAAT
GGAACCAAACGATATTGTAATACAGCGTGTTGTTTTGAACATGATGGATGATCAATAGCT
AAATCGACCACTTTACGCTCACGCCCAATTAAATAAGCACTTTCCCTATGAATATAAAGA
GTTTGAAGTGCTTTATCCCCTTTAAACGGATACAATCTCCAACGCCTTTTTGGTTTTCGA
GCTTCTGGGGGTTCACTATACTTAATTACCACCCCTCTATAAGTATTTGTTTCCTCTGTT
AACTTTCCAGAGAGTGCAAAATTCGGTTTTTCTTTTTCTTTTTGATCCGGTTTTGTTGAG
GGTTTTTCATCGTCGCCGTCTTTTCCCCATTTTGCATCTTTGTGATTAAAATCATCACTT
CTACTTCGACGTCTTCGCCTGTTAAAATCATTTTTCCTCGAATCATAATGATTTCTTCTT
GATTCATAATCATTTCGTCTTGAATCATAATCATTTCTTTTTAAATCATAATCAATCCTT
TTTTGATCATAATCATTTCTTTTTtGATCATAATCATTTCTTTTTGAGCCATAATCATTC
CTTTTTGAATCATAATCATTTCGTTTTGAGTCATAATCATTTCTTTTTGAGTCATAATCA
TTTCTTCTTGAATCATACTCATTTCTTTTTGAATCATACTCATTTCTTCTTGTATCATAA
TCATTTCTCCTGAATTCATAATCATTCCTCCTATAATCTCTTTCCTTTTGATCTCTATAA
TCATTTCTGCGATTTCTTGGCGCTTCATGTCGATTCCCTTGATGTCTAAATTCCCTTTCT
TCGCCATCTCTACGTTTTGAATTCCATGGATTAGATGGTTCCCCATATTGTCGTTCCCTT
GATGGTCGTTTTGGATACCTATTTTCTGATTTATATCTATCTCGGTTATTATCATAATTT
TGTTGTTCGTAATTTGATTCCGAGTGCTTGGAATGTTTTAATGGCGGTCTTTCAATCTTG
>contig00313  length=1122   numreads=78
GGggATCATGAAAAGTCTATGATTCATACTGAACTGATGCGGCATAAAAATCAAAAACTG
AGAAATATTCACACAAAaTGTTACCGAAAACGGATGGATTATTAAAAAATACATCCAAAT
ATTTCTGGTAGTGAGCGGTTATTGGATTATCTCCATTTTAACAGTATTTGTAAATAAGAC
TTTATTAAGCGGTTTAAATGTGAACGCGCCTATGTTTATAGCGTTCTATCAAACCGTCGT
TTCTGCTTTAATATGTTACTTTATTAAGACGTTGAGTACAATTTTTCCAAACTACTTTTC
ATTTCCTGATGCAACACCTTTTAAATGGAAAACAATAAAGGATGTATTCCCGTTATCTGT
GATGTTTTTATGTATGATTGCAATGAATAATTTGTGTTTGAAGTATGTTTCAGTGGCATT
TTATTACATTGGAAGATCTTTAACGACTATTTTTAATGTATTATTCACCTATTTGTTATT
AGGTGAAAAAACGTCAGGCAAATGTGTGTTTTTTGCCTTCTAATTACGTTTGGATTTTAT
TTGGGAGTTGATGAAGAAAATTtAGCTGGTAGCTTATCAATAAGTGGAACGATTTTTGGT
GTTTTAGGATCCCTTTCATTATCGCTTTATTCAATTTTTACAAAAAGtGTCcTACCAAAA
GTTGACAAACAAGTACTCTTATTATCTTACTACAACAACATTTACAGCAGtATACTATTC
ATACCAATTATAATCAGTTTGGGTGAATGGAACGAAATTTTAACCAATAAAGATATTGCT
ACTATTTCCTTTTGGATTTTAATGACTCTCGGAGGTGTTTGTGGTTTCGCCATAGGATTT
ATGACTTCATTACAAATCAAGGTTACTTCAGCGTTGACTCATAACATTTCTGGTACGGCT
AAAGCTTGCGCTCAAACCGTTTTAGCGACTTATTGGTACAACGAGGCCAAAACGTTTTTA
TGGTGGATATCAAATTTTATTATTTTGTTTGGAAGTGCTGGgTACGCTCGGGTTAAGCAA
CTGGATATGGAGAAGAAATTTCGACAATCTCCAGTTTACACAAAAGTTTAATAATTCAAA
AACAAGTTTATttATTTATTACGTTTTCATTAAAAGCTAGAg
>contig00314  length=677   numreads=7
ACTTGAAACAAAaaGTTAATCAGCCGGCTCGTATAACGGCTATGTCACAAACATGTATTT
ACAATTTATTTATGACGTCTAGTCATGAaaGAAGTGGTCAACTTCAGTACTAAACCTCCA
TCTGTCATCATGCTATATTAGCAGCTCTTGAGGATGATAATTCTGCTGTaTGCCAGTGTA
TAAGCGATGCTACAATACTTtcTGTAAAaTGAAGTTTGCCCAAAAAATAGAGAAAACTGA
TTGGAATTATTTAAGTACAATACAGTCCGCACAAGAAGCTTTGACTGGTTTTTTtAATAT
CTACAGATATCATTTTAATGAATGCTTTCTGACTATATTCTGTCAACTGAaTCAGAATTG
TGTGAGAAAATCACTTATCCCGTATTGTAGACGGGTGCAATAATGGGATAAGTTATGTGG
CGTTTATACCGTTATTGCACCAGACAATCCCATACTATTATTTGCCCACCACACATAAAT
AATAAAAATAAATAaTGATTTTTttGTACCGTGAGAACAATACTGAAATTTTTTATGTTG
GAACAAGGTTtAAAAaTGGCTAAAACATGTGAATTTAGCAGTTTTTGGCCAAAAaCGTAC
TTGTGCACACGCGTGATCGCCTATTATACACCACTAGAAAGAGCaGAAAATTTCCGaTAA
GATAGATATACTTCAAt
>contig00315  length=460   numreads=10
ATGACGACGCCTCCTGGGGCTTTGAATGAGAAAGAAAGAAAGAAACTAGAACGAGATGGA
AATTGAAGGCGCCGTCTCGAGAGAGAGGTCCGAACAATGGTGCCGAGACCGTCGTACAAG
tATTAAAGCGATTgATTTGGTGGTGAAGCGGTGAATTTACAAAGAACCCGACCGTAGAGT
GGGGGCGGCGAGGGCGGAGATTGCCGAAGGCCGCTTCGGCGTTCTATATaCACCCaCGTT
ACTAAAACCTTTACGAAATTACAaGGTTCAATCAAAAAGTAATACGATCTTCATTTCATA
TCAACAGTTTATAAATAAaTTAAAAAaTTCAGACAACCAAAATTTCAACCTCAAACCTAA
ATCTTACTACATGCACCATGACCTATATTTAAACATAATTAGTATAAAGATAGTCTGGCA
ACGAATATTGGAATTTtCCGGTTGAAATGGCGTGCGAAAA
>contig00316  length=838   numreads=46
CCAAATGAAAaGGTATGTGTTGTTTCAATAAATACATAGTTGGAAACTTTTGGGCGCATA
TAGGACATTCGTTTTCAGGATTTAATTCCTTTATTAAaTAATTTTCACTGCTTAATAATT
TCTGTACATTCGAGTTATTATGAGGTATTTCTCCTTTGGTAGTTTCAGTCTCTTTTATAT
TTTCTGCAACATTCTCATTACCATAATCGCCTTGACCTGATGGAAATGGGCTAGAAGTAT
CTCTTCTCTTCTTATTCGGTCCTTTATCTTCTTTATCAACATCCACTCCTTGTTTCTTTT
CTTTCTCGATAGATCCACGATTCCTTTTCATTCCCGGCTTGGGTGTTTCCACCTTTTCCT
CcGTTAATACAGGTTCATTTAAACTATCTTTCTTCTCTTCGGGAACATCATCAGCTAATC
CACTTACTTTTAAAAGTTCCGCAACTCGCAAAAACGAACTAAAGTTTTCTGTTGCAACTC
TAACCTCTCCAAGATACATAAACTCCAAAATTCCCACCATCTCCTCATAACCAACATCTC
GGAGGATTATAACCGGATGAGGACATGGATTATCAATCAGAATATCGTGAAAATACGAGC
TAAATGCCGATAAAACAATCTTATGGGCTTTTAACTTCTTCCCATCGCAACATATCGTTA
CATCAACAAAGTCGCCGCTTTTTCTTACAACATCAAATGACAGTCTCATATGATTTAGAT
GGTTATCCCAGTTTAACATGTATTTATCGTTGGAAGTGCTCATTTTtGATGCTAAAAAAT
AAATAACAaGCTTTTTcAGATATTTGTAcGTTTACTTGTAAAAAGTATGACATACGAc
>contig00317  length=943   numreads=29
ttAAGTTTAATTCTAATCCTTCCTTGGAGTATGTATTttGTGTACAGCCAttAAGTGTTT
CCTCAAAaGATCTTTTCTACTCACAACGGTATTGCAATACTGACATTTTGTCTCTCCCAA
ATGAAAAGGTATGTGTTGTTTTAATAAATATATAGTCGCAAACTTTtGAGCACATATAGG
ACATtCGTTttCAGGATTTAaTTtCTTtATTAAAtAATGTTCACTGCTCAATAATTTATG
TACATTCGAGTTATTAtGAGGTATTTCTCCTTTGGTAGTCTCAGTTTCTTTTATATTTTC
CCCAATATTCTCATTACCATAATCTCCTTGACCTGATTGAAATGGGCTAGAAGCATCCCT
tctCTTCTTATTCACTCCTTTATCTTCTGTATCAACATCCACTCcTtGTTTCTTTTCTAT
CTCAAAAGATCCACGATTCCTTTTCACACCcGaCTTGGGTGTTTCCACCCTTTCCTCATt
tAATACAGGTTCATTTAAACTATCTTTCTTCTCctcTGGAACcTCATCAGCTAACCCACT
TACTTTTAAAAGTTCAGCAACTCGCATAAACGAACTAAAGTTTTCTGTTACAACACTAAC
CTCTCCAAGATACATAAACTCCAAAATTCCCACCATTTCCTCATAACCAACATCTCGGAG
GATTATAACCGGATGAGGACATGGATTATCAATCAAAATATCGTGAAAATACGAACTGAA
TGCCGATAAAACAATCTTATGGGCTTTTAGCTTCTTTCCATCaCAACGTATCGTTACATC
AACAAAATCGCCGCTTTTCcTTACAACATCAAaTGAtcGTCTCATATGATTGAGATGATT
ATCCCAGTTTAACATGTATTTATCGTtGgAAGTGCtCATTTTTTATGGTAAAAaGTAaTA
AGTTTTTtGAGATATTTTAAGTTTACTTGtAAACAAGTAATAC
>contig00318  length=446   numreads=85
tCAATTATAtttCCAAAGAAACAGCAACAATATTTTATACAGAGAaaaCAATAACCCTCG
ACAACGCTACCGCTACTATactcGTAAAACGGTTCCtATACATCCTTGTATAACGAACCT
CATCGTAATTATATCGATAATGGTTGTTTCGTGACTAATTGATTTTAACTAATTTATCTC
TAATCATGTTTACAAGTTAGTTGAAAGCAATTAACCTcGAGTTTACCGTAATAATAATAA
TAATAAATACCGGATATTTTAATAAGAAAGGAAGGGACAAAAATTTCAATTGGAACTGGA
ACATGAGCGTCCAATCGAAATTTTTCGCCGCATTTCTCCAATTCTAAGAGACTTTGGGTT
TAACGTAAATCCGGGTTATCATTGAGTTGTTTCTTGATACGCAGCAATATCATTGTATAC
CACTGATCCAGGCGCGAAATTGAATC
>contig00319  length=991   numreads=172
GCATCTTAACCCTATCACCCCACGACAACCATGGCACTGTAAACTTTTCACCACTTTGTG
GAATTAAAGACTTTTCACGctcTGAATATTCTTCTAATGTCCATGATACAGTTGATTGtA
ATTTTAATCTAGGTCCTACTGTGACCTTAaTCGGTTCTGTTTCTCGAATTTGTTTgTCAT
TCTGCGGGGGGgTATTGTCCAATACcTCATTTGCGTTTATCGACGAGTTCATTGCATTTC
GTACAGCAAATAAATTTTCTTTTGAAATTTTTTGATACGTTCTAGCAATGCACTTCCCAT
TGAAGGCTGATTTTTCGACATAACATTTTTAAGAGATTCATTGTTCTTCAAGTTATATTT
TTGACTTGTAAAATTCCGTTTTTCTTCCATTAACGTACTGATCATTTCTCGCTTTTTTGG
CGCAATGTTATTCTCAACGGGTTTTTCCGTTGCTCGATACAACTGCAGCGAGGTTGATTC
ATTAGTATTTTTGGTGTCTATGTCCGTATTTCCGACTTTTCCAGGTAATAATAATGTTGG
TTCAGAATCCGAACAATATCCAGACATATTCGCTTTTTGTATTGTAGAATATGTTTTTCG
CGTGCATTGTTCTATTTGCTTTGAGGATGATATACCACTACGAGAGAAGGCGGGATATTG
AGAGGAATTTATGGGTTGAGAAGTAAACTGAGTACCACCTGGTGCATACTCTACAGACGA
ACGTTGATTGCTTTCACTAAATGCTACATGTTCGCTCGTAGGTACGGCATCGATCGATGG
CGAATGTTGATATGGAGATCTAATAATAGCATCGTTCAAATGTGACATGGATAACGGCTT
ATGTTTAATGCGTTCCGCAAGTGGCGTACACCACTGTTTACCCAAAACATCGCCGTAAGG
TTTCATATTTTTTGGTTGCAATTGAGGCACTTGTGCGGCAATACTCTGCTCCCTACTTTT
AATGGCTGCAATTATATTGTAAGgGTGCGTA
>contig00320  length=248   numreads=21
GCAAGGAACTACAAAgAACTACGGgTGAAGAAATTTTtAAATCGaTAAaCTCTTACATCA
CGGGAAACAATATTTCTTGGGAAAATTGTGTGGGTGTGTGCAGTGAtGGAGCTCGTGCCA
TGGTTGGAAAACACAGCGGACTTCTAGCCCGAATCAAAGAAGTTtCACCCAATGTAACAT
GGGTTCACTGTATGATTCATAGAGAAGCGCTTGTATCGAAAAACATGCCACCGAACTTAA
TGTCTGTC
>contig00321  length=1188   numreads=523
tttttttATTGATTTtCATTtACTCATACAAATTCAATCAAtAACATTTACTTATGTTGT
TTTAGTAGCTTTTTtATACATAACATACGTATACAAAATAAATACATGATTCAGGCCAAA
AAGTAGTACGTTTTGTAAGCCTCGCGTGATTGAAAAATATTTATATATCTATTAAACTGT
CACGAAGTGCGCTTTGTTTTTATTGTCGCTACCAAAAGCTGCAGAGAGCGCTCAATTCAT
GCAACATTAATTATAATTTACGGTTCGGAATGCACGATTTGTCTCCTCTCAGTTAAGAGA
CGAGGATTTCGTAGTCATTGAATCCCATTTCTTGTCCACCAAAAGGTATGTAACAAACTC
CATGGCTGCCGTGAACTTTACCAACGGTCATAGAACCGTCATTAACGACTCTTCCAACGT
ACAATGGTTCCCCGTCTTCACTTTGTCCAGCGGGAAGTGCGTTCGGTGGAATGTTGCTAC
CAGAGCAAGTTATCCAGCTGCCATTAAAATCGGTTAAAACTTCGTAGCTATTGCAAGGAT
TTTCAGTGCCTCCCCACGGTACATAAGCAACGCCGTGaGAGCTGAGAAGTTTTCCAGGAA
TTAATCCACCTTCAAATTGGGATCTGATAACAAACATTGGTTCCCcATTTTCTTCACCAC
CAGCAAAAGCATTTGCTGGAACGTGTCCGCCaGAAGCTTGAACCCAACAAGCGGTACCAC
AAGCACCCATTGAAGGAGCACTAGGAGAAGCTTGTtCAACAATCCAATTTCCACTTGCTC
CCCATCCAGTACATACACCAACATAATTAATTGGAACCATTTCGCTATCACTCCAATTAA
GGAATGGAGCATCAGATCCTTCTTGTCCGACGGTTATGGTTCCGTTAGACCAACGGATCC
AAAATCCACGGAATTCATTGCCGTTTAAAATTCCaGGAGTTGACGCTTCGGCAACGTCGG
GTTTGGCGCGATTTTTGCGGATTACTGATTTTGAATTTTCCCATCCTCCGATGAACACTT
CGTACATTGGATCACATTCCGCCGCTTGACCACAGAGTGCAATGTGGGCATCATGAGGGG
CACGAACTCGGAATTGCAAGAAACCACCGCTGTTGGGAAGGAAGTTGTATTCCAATTTaT
CTTCAGTACTgAGTTCAATAGGTCTAGCCATTGTGTTGAATTTTCTtC
>contig00322  length=442   numreads=36
TTGGTAAAATCTTGTTTGATTTTATCAGTGGGTGCCTCCAAATTAATGGTGATTTGAGAT
aTTTTCGAAAAaaTTTGAGGTAATTTAACGTTTTTCTCCTCATTCTCAACGCAACAAACC
AAACAAGTTCTTAAACTCCTATTAGGTTGTGAAACAAAGTAATTGTACATATAATCCAAT
TTCTTAGCTCCAATATCGTCTTCCTCATTATAAACAAAACAATTCCATCAATGTTTTTAC
GAAACACAGCCCAATAAGGTACAAATTTATCATCTCCGCTAGCATCCCAAATTTGTACAT
CAACATTCGAAAGGTTCCCGTCGATTTGAATGTCAtatAAGTCGTACTCAACGATCCTTA
ATGGTTCGATTATATCGAAATCATCTGGGATTTGGAGAATTTGATCCGCAAGGAAATTTG
TAAGCTTtGTTTTACCAGACTT
>contig00323  length=156   numreads=17
CGGGGGTCCTATAAATAAAATTTTTGCTTTATACGATTGATTTTTCATTCTAAACTTAAT
ATAATCAATTTATTTCAGTTTTAATCGATTAAAAACAACAAGAATTGACTCGATTTTGTG
TGGAAATTTGAGGTTATTTAGTTACTATGGCAACCC
>contig00324  length=212   numreads=227
GGgAGACTGTGAAGAGAATAGAAAAATGTAATGGACGCTGAATGACACTGAATAAAAaGT
TATATAGTATAATAAAaCGGTAGTGTTTTAATTAATGAACATAAGACATGGCGCAGTCAG
GAAAGTAACTGGTACGCTACTTTTTTATTAAGAAAATAGCCAAGATCCTTGAACGTCGAA
GAAAAGTAAGACAAAGAAAAGAAGGTAAATAA
>contig00325  length=1362   numreads=394
GATATCACAAAATGGATGCTGCAAGGTTACCACAACCGTTAAGCTTGGACGGAAATGTAT
CAGAAAATTTCAAAAGATTTAAACAGGCATTTGAAATTTATTTAGTAGCGGCAGAGAAAG
ACAACAAAAAAGATGAAATTAAAATAGCATTGTTATTAAATTCGATTGGAGAAGAGGCAG
TTCAAATTTATAATAATTTTAAATTGTCGGATGAAGAAAAaAaGAGATATAATAAAGTGA
TGGAAGAGTTTGAGAAGTATTTCAATCCAAAGGCAAATGTGGTCTATGAAAGGTTCAAAT
TTTATAAGAAAAAaCAATTAGAAGGAGAACCATTTGACAATTTCCTACAAGAGCTACGAA
AACTAGTGAAAACATGCAACTTTACAGATGCTGATGAAATGGTAAGAGATAGAGTTGTAT
TAGGAATATATGATAAAGGATTGCAAGAAAAATTGTTAAGTCAAGAGGAATTAACAATGG
AAAGGTCTATGGAAATTTGTAGAGCGTTTGAAGCGACAAAAACACGATGTAAAGATGTTC
AAGAATCAGTGGATAAAAAaGTAGAAGTAGTAAGAAAAAaGTTTGGGTTTCAGAAGAAGA
ATGATGAAAAACACACAAACAAAAATAAAGATGTGTTTAGAAAAGAAGAATTCAAATGCA
AAAGATGTTTGAAGAGACATAAGTATAAAGAATGCCCAGCCTATGGAAAAGTATGCAATA
ATTGTAAAAAaTATAaTCATTTTACGATTGCGTGCAAaGCAAAAaGTGTTTaTACTGTAA
AAACCGACATAGAGGGTAGTGAAGAAGAATATACTGTGGGACTAGTAAAAaTTGGGCAAG
TGAGACAAAAaGGAGAAAGAAAGGAATGGATAGAAACAATAGAAGTTGAAAaTAATCCAG
TAGAATTTAAAATTGACACAGGGGCAGAAGTCAATATATTGCCAAAAGAAGGAATAAAAA
GCTGGAAAAAaCAAAAAaTGGAAAAAACAGGTATTATATTAGAAGCCTATGGTGGAAAAA
aGTATAAACCGATCGGAATTGTAAACATGAACTGTAGATTTAAACACATTGTTAAAAATA
TTAGCTTTGTAATAGTAGATATAAAAAGTAAaCCAATATTAGGATTGGAGGCTTGTGAGT
TGTTCGAATTAGTTAAGTTAGCTAGTATAAACATAATAGATGaGATTAAATCAAAAGAAA
TGTTTGTAAAGACATATCCTAAGTTGTTTGAAGGGTTGGGAAGAATTAAATCAAAAGTAG
GATTCAAGATTAATCCAGAGGTTCCAAAAGTAATAAGACCACCACGAAGAGTACCGTTAG
CAATAAGAAAACCATTGAAGAACAAGCTAGATGAACTGTGTa
>contig00326  length=236   numreads=139
tCTATTCTATccTTCCAGATAGaTAACAACGtAATTAGGTtATTAAttcTTTttAtAAGT
TTTTTAAATTCGTATTTTttCGCGGGTAAAtaTtAACCCTCTCTACGATTATCTGCCAAA
TTTGACCGAAAGATGTCTATATCAGCTGATCAGAAGAACGCATTGAATCGACAAGCGGTC
GAGAACTTTCAAGAGTACCTACGAATCCCTTCGGTTCATCCCAATATAAATTACGA
>contig00327  length=337   numreads=87
CGGCTGGACAGCTAATATGGAAAGAATTATGAAGGCTCAAGCACTTAGAGATACTTCCAC
TATGGGATATATGTCTGCTAAGAAACATTTAGAAATTAATCCAGATCATCCAATTGTGGA
AAATTTGAGACAAAAAGCTGAAGTTGATAAAAACGACAAGGCTGTAAAAGATTTGGTTAT
TTTACTCTTCGAAACTGCTTTATTGAGTTCTGGATTCACTTTGGATGAACCTCAAGTTCA
TGCTTCTAGAATTTACAGAATGATCAAATTGGGTCTTGGAATTGATGAAGATGAAATGGT
TGTGGATGATTTGCCGGCTGGAGATGCACCCACCACC
>contig00328  length=472   numreads=51
GTTTtAGATATGTACATTTTAAAAAGATATGTTTAGTTTAATTTTtAAATAAATAAAaCC
AACAATTAAAAaaTAAAAaaGGGAaTGTTTACATTTTACATTGAGCATATTTCATTAATA
AGAAACGAATAACTGGAATGCCACTAAATTTTAAATCCATCCTCGGAGATCATTCCGAAT
TCAGTCTATTCATTTTGTTTAATCACAATTTCGAGGAGTCGTAATTCTCCAACGTCCAAC
GCAAGTGGGTTAACTCCTCGTCGCAATGCTCCATCACCAGCTTATCTTTGCCTTGATTAA
TTCCCAAGCACTTATCACTGCTCCCGTGTTTTAATAATTTCGTGTCCGGATCGTAcTCCC
AATATTGATTTCCTTTGGAGCCGTGGCACGGATACAAAATAACATCTTTCCCGCTGTAGT
CCAAGCAAGCTTCGTCTCTTCGTATTTCCCCGAATTTACTCAACATCCAATA
>contig00329  length=345   numreads=5
TAAATAATAATAAAAAaTAAATATTAGAACATAACCTCAAAaTTACTTTTATCTGTCaTT
AAAAAAAaCAAaTAAACATAACCcACTTTTtATTtATCAAAaTTAATTATTtAATCCAAa
TTAAGATTAAAaTTGAATCATAACTAAATAAAACAGTCTTTTAATACGTTTTTATTTttA
ATTAAACACTTttATAATAGTTAAAaaTCTGACGGAGCGCTTATTAAAATAATGAGAGTC
GAGGGAGACTAACTAAAGTTTTtGGTCGTTTTaaTTTTGCGTAACAGTGTCTCGTTGATG
GAGATGTGAACGAAAGGAAAttGCGCTTAATTACGCCACTTCGcc
>contig00330  length=641   numreads=46
aCAAATTGAAGGCGAAGGAAATCTTTAGGTGTTGGGTAGATTTTCTttATTGATGGGAGA
AAGGAAATTTTTAATGAAAATGCAAaaTTTGCAATGCTTTTAAGTACTAAAAATACGACT
TTGTAAATATTTTTTttAACAGCATAAAGTaCATttGTttcACAGTTTgACCTAGTTAAT
TTTtaattGGCTTGATTactatttttttgtaactcttgaattaaattaataaatgtGTTT
AAAAAaaCGTGTTTTCTCGTCAATGTTAACTAATTAATTAATAAATTATATCACTAAATA
CGGACACAATCGGAGAGAAAAACAATAATTATTTCAAAACGGAAGTCACTATAGTGTCTC
AGTTTTTAAAATCACATTGCACTAACAGCTACGAGTGGATAAATTTTCTAGTATTTTTTT
tAATTTTtCTTTTtATAACTCTGAGGTCAGCCTGCTTTAAACTTTAAACAACGTTATTTt
CTTACGATAACAAAAAAaCACAAAGAAAATAATAAAGAGAAAAaGTGCAAGCTGCATTTA
GTTTAGATTTTTAAGTTTTTTTttCGTTTTGCGGTTTTTAGGATAATTTACTCTCTCTAG
TAGCCACACGCTGTTGTATTTAACTACGACTTTTGCTCGCC
>contig00331  length=634   numreads=122
CATTCGATTCGAAGTGATAAGAACATTTtAGCGATTTTTGGCCACCTCTCCCGAATAAAA
ACGTTATTTTCGGGGAATAAAATCGCCCGGAATttttCCTAAACATTCTATCGCACGGGT
TTAAACTGTTTTGTAAACCCTCTTGGGAAAAAtCGACGAATTCGTaTTTTATTAAAAaTT
GAACTGGATACAAAACGTTTCCGTATTTAATCGATTGTGTTAACGTTAAATCGGGTCCTG
TTGAGACGTAACTTTCGGTTAAATCGCAAGGTCGCAACATTTTCCGGGTTTTATTCCCCA
ACAGACGATGATCGCACAACTTGGGTTTATCCTCTTTGCAGAATTGCCCAATTAACGGGA
CTTTAGCGTTCGATTTCACATCTCCGTCCCAAATTTGTAATCGAACGTCGCATTCTAACT
CCTCGATCCTTTCGTTTTTAACGTGATACTTTATAAATGAAATCCAAACGATATCACGTT
CAAGTCCGTGGAAATGATAATGACACGTcGTGTTCGATGGCAAAGAATGAATTGGGTTTc
TtAAGAATCCCGAGCGTTTATTTTGAGTTGTTATTAAAAATTCGCACTTTTTTTCTTCGA
CGTAAGTCGGCGAATCCTTTTTtACGTAGAATAT
>contig00332  length=213   numreads=5
AACGTGGCGAAACTTCCCTCTAAACTATCCGGGTTGCCGCAAATCGCGTGGGAGGTGTCG
CAATAGTAAGTACATTTTCcGTGGAAACATAAATTGTCTGATGGTGAaACGAAGAAAGTT
TTTAATAGTTCGCCGTCGGCcTTTtGATACAATTCGGTtgTCATGTTTAAAAGGCGACCT
GTTACCGGCATTGCTCGTCGAAAACCAAGAAGT
>contig00333  length=361   numreads=70
CACGTTTTTATAGTTAAATTTATTGTTGATTAAAAaTTTtACATTTATGAAGAATTATTG
ACTTGATAAGAAaCAAAAAaTTCTTTTATGGTTTTATTtttAAATACTACCTAATAaTTG
ATTGATTGTTACAGTATAATTACAATTATGACTTAAAGTTAAGAGAATATTTTACAACAC
AATTCACAAAAAAAaTTTTTTtGAACGAGGAACAAATAATCTATTTCGCCTCCTTTATTC
TCTTCAATCTCCTTATTTATAAAGAAAAaTTTTTCATATCATTAGGGTCAATCATATCTT
CCTCATTTATCAATTTTTCTCGATTATTATACCTTTTtGTTAATAATTTATAGCAAATCA
T
>contig00334  length=195   numreads=20
CACCCATTGAGGCATATTTCTAGCCATTCGgAgTTTTGTAGATGGATTTGAAATGGCCAT
TGGgCGCCATTTCGTTtCAGGTTTTCTGCTCATTGATGTTAAATTTTTGAGCAGATCGTA
CTCCGTTTAGTGATTTTGAAGCACATCACCGGAAAGCCGGTGGACACAAAACTGGTAAAA
GACAGTCGCCGCCTT
>contig00335  length=141   numreads=11
AGCAACGAAGCAGAAGTTTATAaCGAATTTtCATGGACACAAAAaCcTTTACGCCcGTTT
GTTtcATAAACaTCATTTCTCTACACGGTtATGTGTTCAAGCAAGAAAATTAAaCTTtAA
CcAAAAAaaTCTCTATAAATA
>contig00336  length=586   numreads=18
CTGAACATTTTATTTATAATTTATACAATTTTACGTTTTTTAAATATAATACAACTTCTA
ATTAATATAAACTTACTTCTCTTCACATCTTAAATAAAAAAAACCTTTTTACACTTTTTt
AAATAATTTACAAATAAATATTGTCGCCTAACTGTTTTTGGCCTCTCATCAAAACAAAAT
AAAAAAGATTAAATTAAAAtGTTCGTATCACATTGGAAATTATATTTAATCAAAAAAaaC
TCCAaTTTCAAtGATTATtATTTTTTTCATCTTTAATATtGGGCAAAGTGTTTTAAATTT
TtAATTCTTACATTAATAAATGAATAAATAAACGAAATCATCACCTTCCTTTCAAACACC
TTCCTTTCaGgAGCGAGAgagTCGTCGTCTGACCAGCGTCGAATCCACGTCGTCAAACAG
AAAAAaTTTAAATCTCGgAgAGATAACCTTTCCTGTAACCaTCCAGAAAACTAGTTCGTG
CTCCGAAACcAaGAAACAAtCcATTATCCTGATACCACATTGAATTCCAATCCTTTCTTT
TtcGCAGTGAGTTgAaTGATAATTTATTTTtCTTATTTAACATAAC
>contig00337  length=422   numreads=2
TCTTATGATTATGAACATAGTTCAAGCCAAGATATAGGTGGCAGCAATAATAAGTATACA
ATGCCTTTGAAATGACAACCTACAAGTCTTATTTGTCTTAAAGTTATCAAGGGCACGTAT
ACACCGTTTTTGTAGAAGAAACACTCATCTGACACGTGAAGCTGACCCCAAACTGCTATA
CCGTAAGCTGCAACAGGCTGAAAGACCAGCAGAAATCCTCAATCAGCGCACCAGACACAC
AACACTCACGAGTCGCTGACATAGCCAATCGATGTGACAGTTCCAACTCTACATAGGATC
AAGGTGCAACCCAAAACTTCACGCTTGATTCTTCGCGTGGAAAAATTTCATAAATTGGGT
TTTCTCATTATTTAGTACCAATCAGTCACCATGCTTAGAATTGTACATTGTATTGTCTCG
Cg
>contig00338  length=236   numreads=2
TTAGCTTATCTTTGTCATCTTTAAAGTACTATAAACAACTTTGAACTTCTCTGCCAAACT
TTTCCATCCACAATTCGTTCGATGAGTTACTCTTGATAACTCTAACTGACTTTAAAACTG
TATAAGGAAGCTTAAAGATCATTTAACCATGATTAGCAATTGTTTGCTttCTTGCAAAGC
TGAAATTTTAACAATTATTATTAAAAACGTCGCATCAAGCAATATGAAGTAATAAG
>contig00339  length=274   numreads=4
TCCGCATTcaGAAATATCCAAATTCCGGATCCACCAACTTTAATTATAAAAATTATCATT
CTGTTgTtttGTTTGGCTGTTGTGATGCTGAAGGGCTGTTCACAACAATAGAATGCGGAT
ATGCTGGCCGAAATAGTGATGGAGGCATCTTTCGGGTTTCTACATTTGGTCGTTGGTTGG
AGAACAATAATACTTTGCCATCTTTAACAGAACTTCCaaataaCGAAAGTGGCAATAAAT
TCCCATATTATTTTGCAGCTGATAACGCATTTcc
>contig00340  length=672   numreads=77
GAGATCTTCCGGCACAAATTAGCAaTGTCACCGTTGAAGAAAATAAGGTTAAAAATGCTT
TGGTTAAATCTAAAAGAAaTTCCCCAAACAAAATTGAATTAATTTCGAATGAAAGTGGCG
AAGAACTTGAAGTTGAAGAATTAATCGTTAATTTTGGAGAGGAATTAAAAACTTTCGATG
ATAGTTTAACACCAGAAGAAAGAAAGAAAAAaTCCAATCGTATTAAACAAAAAGCGAAGA
AACAAAAAGAAAAAAaTTTGCTGTAAAACGAAGAGAAGAAATCTTCGAATCATGTAAAAa
CGGCGATTTAGATCTTTTAAAACGATTATTAACAGAGGAAATTGAAGAAAATCCGATcAA
AAAGTTAGATGATTTTTGTACCGACTCCGGAGATGGTTTACTTCATTTAGCGGCGAAATA
CTTGCACGAAGAAATTATTATTTATTTATTAGAAAATAATTGTAATTTATGCTCGAAAAA
CGATAAACAAGAGACTCCATATACCTGCACTAAAGATAAAAaTGTTAGGGAATTTTTtAA
AAaTaTGCAGCTCAAAATCCGGATAAATTTAATTACAACAaGGCTAATATCCCAACGAAT
ACTTTAACActGGAACAAATCGCGGAGAAAAaGCGAGTAcaaagaaaatcaaaaaggaCa
agGaaaagaGAA
>contig00341  length=380   numreads=8
GATTTAAAACAGATACGGGGACGAACTCGAACAATGCGGATAACGTAGATGGTGGCATTT
TtACGGTTCGGAATTCGTCTTGACGTCACGGCCATTTTAAAATGTCGATGGCCTCAAAAC
ATTCGAATAACAAAACAAACATGGAACTGTTTAATGCAaCCAAATATTTtCATTTTTGAA
aGGTTTATTtATTTATAACATAGTGCGTTGCCCAGCTATAACCGCGCGTATTAAATTGCG
ACCGATTCTTCACCCAAATCTAAACATCTGCCTTTCAAAACGTTCCTTTACATTCCTCGA
ATTCCTTTCAAACAACCGTGTGGATGGATAAACACGTGGTGTtAAAAGGTGTTAAGTTTG
ATGCAAAAAAAaatcTTtta
>contig00342  length=167   numreads=9
CATCAAGTTTCGACAGGTATCCAACCATGACGACAGTTCCCCACTTtCCCCcAGAAAAAA
AGAATTAAGTAAAAAAAAAATCGAATCCTGGATGACAAAAAAAACACGTAaCAAACGTTt
ATACCACGTCAGATggAACCCGGACAAGGTTTATTAGCAACAAAACc
>contig00343  length=1987   numreads=63
CTTTTAAATCCAAATGCATTTATTTACAACGTTATATATAATAAACACTGTAAATCATAA
AAAAGAAAaCTTCAATTATCGTTACATTTTTAAAACTAACAACTATTTGTTAACGTTTTA
TTTTTATGATTTAATTGTTTTCTTCAAAGTATTTCTTAATTAGAGTAAATACTCGACAGT
TATTGATTATTATGAAGAAATAATTAaTTtCAAGAAaGAAAaTTAGTTAATTACTTATAG
TAACGATCTTATCATCACTCAACATTAAAAGATTTATCCTAATTAAAAaaaaaGAAaTAA
ATCTCACAGTTATTCACAAGATACGAGAAACTGTTACAAAAAaTaTAAAAAaGAaCGAAA
ATAACTTCATTGTGCTTCACATTTAAATCCTAACAATAATAATATAAAATAATAAACCAT
CATTACCTTTTTtGtCATTAATCTCCCTCCAATTAATTTTTttGCAATCAATTAaCTTTC
GATCTCTTTTtAGCAATAGCATCTTCCACCGCCTTTAATTGTTTCAACAATTCCTCCCTT
CTCGATGTTGCCTTTTtATTAGACGCTGCTTTAGGATCGACCAAAGGTGGTGAAGCAGCA
ACCcTCTTTTTtCcACCACCCCcAGAACTCTCAATTTTCCTAACATCACCCGTTTCTGGT
TTTCTTActCCAACCGGATTTTTtAAATTCAATTTAATTTGTTTCTTTtCCGTACCACCT
TTCAAAACATCCATCGCTTGAGCTTTTAATGCCATCGCTAAATCAACACGTCGAGGTGGA
GGACTCCCATCTCTACTCGTAGAaCTgCTCGATCCTGAAGAATCAGAGtcGCTtGAACTt
GAACCGgATGACTCGGATGATGAACGAGACGAACGCCTTCTACCTTTTACTCGAGCTAAA
GCTGCCGCGATGGCTAATTTGCTCGTTGTACGCCCCAAATCGGATTTGGATGGTGGTGGT
GGGTTTTGAGCACCAACACGCATCATACCTGGTGATAAAGCCTTTTTCTTTGGTGCTGGT
GGATTCATAAGAGCAGCACGTTCATTAGCAGCTTTTCTTTCGGAAACAATAActGACGGT
GAAACCGCTTGCCTTGGTCGATGTGAACGATTTtCTTtCTtATGCCTAGAGGTTCTCGAT
CgAgAACTATACGAACTTCGACTCGATCGTGAAGAAGATCTCGATGAGCTACTTGATGAA
TAaCTCGAACCAGAACTGTAtGATCtcttCCTTCCTTTTCTCGTTCCAGGGGATTTTGAT
CtcATCCACGGATCCGACCATTCGTCTCCTCTACCTTGCGGACGTTCTTCCGGTACTTTT
tGAACGATAACTTCGCGTTTtGGTCGCCGCGGTTTtGATGAAGATTGTCCGGGTGCTTCc
tCTTCGTATTTATTGTTGTAATAATCCGGCATACGGTGTGGTGGTAATTCTCTGTAAGaC
GGGCGCACTCTTTCTCTTGGCTGAAaTTCGGGTTCGTACAAAACTTGACGTCGTCCGTAG
TATTCTTCGGgAGGTGGTGGTCGAGCAATCGGAGGATATTCAGCGGGAACCGGATGGTGT
GGTCTCATTACGTATCGTGGTTCAGGCGATGGGGCCCTAGCGTAATAACCATTTTCTTtA
TCAAATTCTTCTTGAGCTAAACTAAGGTTCATTTTTTtCTCTtCAAAATCAATATCTTGT
TCTTTCCTTTTCAtAGACTTCCTTAACATTTCTTTTGCCGTTCTTAAGCCGCGTTCCCAA
GCCGATTCTACCATCGGCGGTTCAGGACGGTACATTCGCTCTTCACGACCATACTCgCCC
GGAATAACTGGTCTAATCATTTCGAACATGGTGTAATTtCCTTtATCTGTTACACCTGGG
TGAAGAAACCGACAACTTGCACCCCAAGTGCATTGCCCCCTCGAAAAAAaTCGACAAACC
GGTCTCGGTTCAGTTTCTTCAGGTCGAGCTTCATCCTCATCAGTTACCTCCCCcTCTTCT
AATTCAT
>contig00344  length=1266   numreads=218
GgATTCCAAaaTGGCATtGCACGTAGTTGTTTTGATGTTCGATGTTGTGTGAGTTGTTGC
GTCGTCCATAGTTGCTCGTACCATATTTTCACAAATAAAaTACGTTTTCAGCATCAAGTC
GGTGCGTTTTCGTCTTCTTGTTCCAATAATCGTCAAAATTCCGCCCACAGAAATGAAAGT
ACCTCCAACTAACATCAATGGCTTCGAAGCCTACAGTGATGAAGCATACATCTCTGATGG
TATCACTAATCATCTCACCATTGCTAATGGTACCGTTGAAGAGTATAGCCCTCCTGTTCA
AGATAGTGACTTTTCAGAATATATGTGGATGGAAAATGAAGAGGAATTTGATAAAGAAGT
AATGCAAAGATTAGAAGAAGAAGAACTCATGGAGCAATGCATGTTACAACATATGATGGA
TGATCAACCTCAAAATAATGCAGAAGCTGTGGTTAAAGATACTACAAATGGAAAACCCGA
ATCACAAAAACCAAGTACATTAAATCCAGATGCCGCAGAATTCGTGCCTAGCTGGGGTCG
TCAGGGAACGTCCGTAAAGGAGACGTCAAAATCATCCTAAACTGTCTTGATAAAAaTAAA
AAAAaCACGGACGATCTCAAGGACCGACCAACATGGAGACCACTACCTATCTTTTTGGCG
GCGTGGCGTTCGTGAGTAGTATCGCAGTGTTGAAGTGTAAAAAAAaaTATCAAATACCGG
TTACAAGAAAAAGTAAAAaaAAAaTGTACATGTAAAGAGACTTTACTATGCGGCTACTCA
GAACAAGTTCTAGGTTACGATGTTAAAATGGGTGAGGTTATGTATGTACGGAAATTTAAA
AAAaTAAAAACAAGAAAAAAaTAATAAAATAAAAATTTGCGCAGATAAAAAaTTTAAAAT
GAATTAGAAATTAAAAAAaAaTCTTTAAAAATTTCTGGTGTGTTTAGTAGTTTATTTtCC
TTTTTTTtATAAATGAGTTTCAATAGTTTTGTTTTTGTCATTTCGTATAACACAACCTAT
CATAGTGATTGGCTGTGATATATTTTGTATATGTATGTATACAATGCGGCTGTGTGAGAA
AACGAAAAAAAaTTTTTACAAATAGTTTAACAATTTCGTTTTATTTTTTTtATTATTATA
AACAAATTTCTTATACATCACAATGGATACTTAAAAAaCTGTATAAAAAGCATATAAGCT
GTACTGTATAAATTAaTATTTTCATATAAAACCACAATCAACTTATATATATATATTTAT
ATTATc
>contig00345  length=328   numreads=42
GATCAAAAAAaTGTTTCATTATTCGGCAGGAGTTGAACCTTTGCATTTTATTATAGTAGA
GTTCATGGAAGAAGGGGATGTAAATAATATATTATCAAATAGTACATATTTAGAAGACAC
TCAAATTGTACCTGTACAATCGTTATTTTTATGGTTTAAAGCCCCTGTTAAgAaGAAaTG
AAAGGAAGAAGAATGTTAAAAAaGTTGATTTGGAAGTTGAGAATGGTACCAATATTTTAG
TAGATACAGTTATTCGAGAAAGATTACAAAGCACCAAATCGATATCTGAACAAATGACAC
TTCTACATGATTTAACAAAACTAAACGA
>contig00346  length=125   numreads=9
TTCCAAAaTCATTGCAATAAGAATATAACTCTTTATGGGATTTAGATGATTGAACTTGTA
CAACAATGCTTCGCTTCGCCTCAAGTCTTCTTTCATCAATTTTtCTTtAAATGGTACAAA
TTGTT
>contig00347  length=994   numreads=349
CTTCGAGTTATTCTTTGTAGATTTTGAGTTATTATTAGTTACGTTATTGTTGATCACTTC
GTTTAAATTTTtAaTTAAACTCTCATTTCTCATTTCGAAATTTTTCGGCGGTTTATACCT
CGATTTCGTTGGAATCGAAAAAGATTGCCCGGTACTATTCGTGAACGTCATTTCCGAGGG
GAGTAAaTTTTGGTAACTTtCAAAaCCcGGTGGGGgTTTtAATTTTTCCCCGAAAACCCc
GGTGGGGCGTTATCATCGCTATTTTGATCTTTATTATTGATCAGATCGTTTTTtAACTCG
TTTATTTTtAATTCCGATACTTTTTtGGTTAAATTAAGTTCGTTTTCGTTTAATTTTTTT
TttCTTTTTtACTTTATCGTTAATTTTCTTTTtGGTGGCGTCATTTTtAACGTCTTTTTT
AACGGAATTACACTCTAACGTAATCGTCGATCGTTTTTTtACGATCTCATCCTTTTTTTt
CGTTAACGCGGGGAAATCGTTTCGAAAATCGCTCGGATTTACTTTTAATATTGCCCCATT
TGAAGTTTCTGGACGCAaTTTTCCCCGATTTACCCACCTAGGTGTTTCGACTTTCGAGTT
TGATTGAGTTAGCGCGGGGAAATCGTTCGATTTTGGCCGGATTTGTACGCTTGAGCTCAT
TGGGACGCTCATTCTTATCGATAAATTCGTTTCGGGGCGATTCTTTTTTGAAACATTTAC
ATGAATCGTATTTTTtACGTCCATTTCGGGTGTTAAACAAGGAAAATCGATCGAATTATT
TAATTTTAACCGAGAATTATCGTACCCGACCGCccCTTCTTCGTCATTTGCGCCGTTTTC
GACGTGgTTaTGATTATTTCGaTCGCTTTGTTGGTTTTTTTGATAACTTTTTtGTAATCT
AGGCTTTAAAGTAAACGCGACcTCGACCGTTCGAGCTTGCTTCACGGCGTTTTTACTCAA
ATCTTTCGAATGCACACTCGCTTGATGCGCTTTT
>contig00348  length=611   numreads=65
GTAAACACCTTTTTTATTTATAAATTTACATTAACATCAGATTTCATAAAATAAAAGTAT
GACTTCTTGAATGTCTTCAACCAATCATAACCGCTTTGAATTCTTCCCAATCGACTGTTC
CAGATCCGTCAGCATCAATTTCATCAATCATATTATCCAGGTCATCATCACTTAACTTAT
CGTCCAATTCTCTTAAGATTTCCCGCAAAACTTCAGTGGTGATAAATCCATTACCATCTC
TATCGTAAAGTCTAAATGCTCCTTTCAGTTCCAATTGAATTGCCTCAGTATCCTCATCCT
CTTCACCGAGAAAACGTGCCGCTAAATTTGCAAACTCTTCGAAATTAACTTCGCCGTTTC
CGTCTTCATCAATTTCAGAGATAACACTATCTAGTTCATCACCCGCTAATTGAGTTCCTA
ACATGTCTAAAATCGTTCCAATCATTTCAATTCCAATATAGCCTTTTCTATCCACATCAA
ATGCATCAAAAGTTTGATGAAGCATTGTGAGCTGTTCTTTATCCAGCTCATTAAGCTTCA
CCATTTTTGGTGATGATAAAAGAGTCTCGGAGTACTTGTGTAAGAATACTTCACTGCACT
TTGCACACTCc
>contig00349  length=937   numreads=21
AACAAATGGAAATGGAACCTTTAGCTTACAATGAGGTACAAACAAGACCAtCCcTTGAGg
aGCGTTTAGAAAGTATAATAAGTGGTGCAGCTTTGATGGCGGATTCGAGTTGTACGAGAG
ATGAACGTCGTAATCGTATTGTCTCTGAATGCAATGCGGTGCGACAAGCTCTACAAGATT
TGCTTTCGGAATATATGGCAAACACTGGAAAtAAGGAaCAAaGTGATGGATTGGCCCGTG
CTATTGATCAGATGGGTCGTAAGACCAAaGATCTTCGTCGGCAGCTACGCAAagCGGTTG
TTGATCATGTTTCTGATAGTTTCTTGgACACCAACGTACCATTaTTGGTTTtAATCAAGG
CAGCTCAAAATGGCAACGAAAAAGAAGTGGAGGAGTACGCGGTAGTTTTtCAGGAACACT
CAAACAAATTGGTCGAAGTTGCCAATTTGGTTTGTAGCATGTCAAATAATGAGGATGGCG
TAAAAATGGTTCGATATGCCGCGGCTCAAATAGATAGTCTTTGCCCCGAAGTTATAAACG
CGGCAAGAATCTTGGCAGCTCGCCcGCGCAGCAAAGTCGCCCAAGAAAATATGGAAGCGT
TCAAACAATCTTGGGAAAATCAAGTACGAATTTTAACGGAAGCCGTCGACGATATTACAA
CCATCGATGACTTTCTGGCGGTGTCCGAAAATCATATTTTGGAAGATGTTAACAAATGCG
TTCACGCACTTCAAGAAGGTGATGCGGACACGctcGATCGTACAGCTGGAGGCATACGGG
GaCGTGCCAATAGAGTCTGCAGCGTCGTCACGGCTGAAATGGACAATTACGAACCTTGCA
TTTACACCAAACGGGTTTtGGAAGCCGTCAAGGTTTtAAATGACCAAGTTATGCCCAAGT
TTGGACAAAGAGTTGCCGTTGCCGTCTCTGCTttATC
>contig00350  length=644   numreads=45
CTTTTTAtAATAACTTTATTACAACTTAAGCTGTTAATATACAAGCTCCACCAACAGCTT
TAATTTTATCTTCTGCTGACTTTGAGAAGAATTTGGCCTTAACAATGACAGGCTGATTTG
GAATTCTTCCTTTGCCTAATAATTTATAATAACCAGCTTTGACAATATCAATAACTGGGG
CTTTtCCTTCAGCATTGTCTTTGTATTTCAACCTGGTTTGATCACTAACAAGCGTCCAAA
GTTTGTCCAAATTGATTGAGGGGCACCATTTAGAATtCTTtCTTAAATGGTAATTTCTCA
TaCCAAGTTTTCCAAAGTAACCAGGATGGTATTTGTCAAAGTTGATCCTATGGTGGTGCA
TACCACCAGCATTACCACGACCACCAGGATGCTTACGATGTTTACCGATACGTCCATGCC
CATGACTGACGTGTCCTCTTAGCTTCCTCGTCTTCTTCCTATGTGTAGACTAAAAGAAAa
CAAGAAATTTTTTACATGTGGAAGTAAACATAACCAAAAATTAACAACATTTAGTAAATT
AAAAAaTaTTTGGGTTTtAtCCCAACGTTTTAACtCAATATTAATAATtAAACaaCGCTG
ATTTGAATAAAACTAATTTTAAACACCTAACTATTAAGATGAcc
>contig00351  length=293   numreads=5
TTAATTTACCATTCTCAAATTATTACTTATACTACAAATTTACATTATAGTACAAATTTA
TCTCATTTCAGCTAAAaTATTTtCAGATTTCTGGCATTTtGGGTTATTCCGGAAGTCGCC
ACCGACTTTATTTTtATATGGAGCATCCTGTATATTTTTACATATTTGGATTTGTCtGCT
TTCAACGTTtATAAaCAACTTTACTTTTtGCAATTTGATTCTTCCATTCTCGAGTTATTC
GAATTTTtCTAGAAAAATCTGCTCCAACAGACATTTGTTCAAAAAaTCAGAGA
>contig00352  length=303   numreads=4
GCGACACCCACTAACGAGGAAGTGACGATGTGtGTGAAATAgggtCAAGGTAggttGAGG
AGATATTCATTCACaaaaTACaaaaaaattttaaGGTaaaGCTCGATATAATGaaaCaaa
GAACTCAGCTTccccGaaaaCaaaGAGCTCAGTGTTGACGAACaaaTTGATCAAtttCCA
ACTCCGaaaaTTGTCaaaCaatcaaatcttttacaaaaagaaattatTAAGaaaacTGaa
aTTGTATATgtttaTATACAGGgTGTCTCGgCGAGACCGGTCATTAGACGTTTCTgtggT
TCT
>contig00353  length=1895   numreads=56
TTGGAAGACAAATTTTGACACACACAACGCACACCaaGAACCGAATTAACCCTCAAAAAA
AAAAATAACCCCTTTAGAATCGATTAAAAaCGTTTTTCGAAAAGTTTCCCAGTCCACGTG
GAAAATTtCTTTTTTTGTTGTTCCGACCCGGCGTTaTCAACGTTTCTCATTTTTTGTTCC
AATTCCTTTTTgCCATTTGGAACCGGTCTTTTCcTtCGTCAAAACGTCTCCTTCGAGCCT
CGTTCCTGCGATGAACACCTTCGTACGATGACATTAAAGAGCCCGTGCTTTGGTAAATCA
TTCTTTTTGTTTCcCCAACGACTTTgCATTTCGTTTCGGGGATCGTTCCGTGTTCGAGTT
TTCTCACTTGGTGTTCTTCGGCGTCTTTAATCAGGCTTTTGTGGTTTATTCCCATATGGT
TCTTTAAGTCTTCGTGATCACCCTTCTCCAATAATTTTTGTAAATCCACCACGCGTTCTT
TTAACTCTTTAACTTCATTGGATGAAGAGTTTGAGTCGATTTTTTCAAGAAGATGGTTTA
GGGTTGATAAATAAGTTTTGGCTTCTTCGAGTTTTTCTGGAAAATCTTTTTCAAGCACCT
TTTTTAACTCGTTCGTAGAACtctCCGCCCCAAAACGATCGTTTTCAACAAGTTTCTTTA
ACTCTTCAAGTTTTACCCGAACATCCGGCTTCTCCTcTtGCTTCAAAACATCTTTTGATA
TGATTTGTTCCGCGACTTGGAACGTTTCTTTCGCCTTTTCGATACGTTTCAAAGCATCCT
CCTCAATTTTCGTAACTACCTCtATCAATTCTTTAAGAAAAACTTCGCTTGTTGGTTTCG
TTTCTTCTTGAGcTTtAATCCCCTTTTtGATCTTATCAAaTTtCTTTTGGACGTTTTCGA
CTTTTtCCCACTCAGTCTCCTCCATCACCTTATTTAAGTCTtCAAAAATCGATTCTAAcg
CAGGCGATGGTTTCTCTtCGAGACTtCGgaCTTTTtCTAaTtCCAATTTTAATTctGAAC
AAGCTTTCTTtGTTGGTTTATCCTCCATTTTCACTTCTGGTGCAGTTTTAGATAGTTTAT
CGACTAACTCGTTTACTTGAGGAGGGGGAGATTTATCTTTTGAGTCTTTTATTGCGGAAG
CTTCAAAACTGTGATCGAAATCATCTTCGTTTCCAATTTTTTGCTGCTTCTTTTTCCTTC
TTTCTTTgACTTTGCGTTTTTCAAAGTCGTCGACCACCTCATCACTAATCGGTCCAATCG
GCAActCcTCCGATTTTCTTATAATCTCCTTATGATCCCCAGTTTGAATCcGCTCCTCAA
TCGAAACAGGATCCGGAACTTCACTTTTCTTACCACCCGGCTTAgTCGGCGGCTTCGGCT
GCTCTTtAATCCCCTCCTCGATCTTCTTCAACGCTTCATCTTGAATTTTGTTCTGCTCTT
TCAACATCTCCTGAGTCTTCTCGTCATCATGCGCAGCTTTTTGCGGTATAAGCTTATCGA
AAACATCTTTGTAAAGTTCTTTTtGCAAaTCTTTtATTTGAAAaTCaTGATCCAACGATT
TATTTTTCATTTTTttATCAACTtGTTTTCCAGTCTCATTTAaTGGCTTTTTcaCATCCg
TGgTTTTAGAAGTATCTTTTAGATTTATTTCTTTCTGATGATCAGTAAACTGAGGATCTA
AATTCCTTGATACTAAGTCTTTTGTTGTTAAATCTTTATTTTGAGGTGGAGTTGAATCTT
TTTGGGATGCACTCTTTATTGTTGTTGTTGAaGTTGTTGTTGCAGACTTTCTTTTtAAAT
CTAAAtCcTTTTcgtcaaatcttcaggtggtgttgagattttttgggatgtcacccttta
ttgttgttgttggagctgttgcagatttctttttc
>contig00354  length=958   numreads=77
TtAGTCGTTTCTTCAGTTTCAAGTTTTACCGGTGGTACTACTTTCGGTTTAACAATTTCC
ATTTCCAATTTACTTTCATCGATAATATCTTTAAAAaCGGCTTCGTTTATTTTCGTTTTG
ATTGCTTCTTTGTTTAATATGTTGGGATTTTCCTCGATGATTCCTAAGATTTGATGTTGA
AGTTTCTTAACTCTTCCATTTCTACCAAGGTTTTATCTTCTTCGATtATTTTTTtAATGG
TTTgTTTTGCGCCTTCGGTTTTCGGTTTTATTTTTGATAAGATTTGGTTCTTTTTGAAAT
CTCGGATTATGTTTTtATGCTTTCTTTTACTTTCCCTTTTTcTTTtAATTTGGGAATGTC
TTTGTAAGCGGGTTTTAATTGTTCTTGACTTTTCACTTTTTCTTGACTTTTAATTTTTtC
TTCAACAGATTTTTCTTGAATAACTGTAGGCTTCTCTTCGATTTTTATTTGTTGCATTTT
TtCTTGTTTCATATCgtCTTTAACAATTCGTTTTATTAATTTCTTAACATTTTtCTTTTC
TGTTGGTTCTGATTTTtCAATCGATTTTAAAGTTAGATCTGGCTTTtCTTTCTGATTAAT
TAATTTAGAaGATTTTtCAATTTTCTTAGATTTTATTTTTtCATTAGATTTTtCTTTTtt
CTTTtCCGGtGATTTTATTTCCTTAGATTCATTTATAATTTCATCAACTTCCTTAATTCT
CTCAACATCCTCTTTATTCTTCTCACTTtCTCTTTCTTCCCTTAATTTCATTTCCATCAA
TTCAATTTTAAGCCTTTCCTCAAAATCAATATAACTATCCTCAAAATCTCTTGATCTTGT
CACATCTTCAGAATCCATCAGTTCTTTTTGTAAAGTAGCAACCTTTTCTTCATATGTAAC
ATCCTCCTCTTTCGATTCTTCAATAACTTTTAAATTTGAAACTTCTTCAGATTCTTCC
>contig00355  length=466   numreads=13
TtATCCaTTTTtgTgATAaCAATCGGATATGAACACAACATAATCATCGACATCACCGTA
GTCCCATTTTCGGTTTTCTCAAAAaTATTTCGTTCCAAATTTTCGTTACAGCCACAAACT
CTGCATGCTTTCAGGTTTTCGTTTGAGTCCCAATTAATTTCTTCTTCCTCCATGAAAGGA
ATTGCACCTTTTCTTAGAACTACCAAATTTCGCACGCTTTCCGGATTCAAATCCGTTtCT
AATCCATCAAAATTCGATTGTTCAaTAATGTCACTTGGCCTAAAaTGGTCCAAaCACACA
AAGCTTTTttCGTTAGGCTCAACTCCTTCCGTTCCCAAACTCTCCAACCATTTCCGCTTA
GTTCCTGGATTTTCCGGAAACGGCATACCCAAaGAATTATTGCAATCGGGAACGAAACAA
GACATTTTcACCTTAAAaTACGTTTTTCTTAGCCCATATGACAGTT
>contig00356  length=279   numreads=9
TTTGCCCAAATTTATTTGCACAAATTGTATGAAATTGCTCCAAAAAGCGTTTAAATTCCG
CTTAAAGTGTTTAAAAACCAACAAAATGTTTAAAGAGAAGTTAAAAAATCAAGGCACGAA
AAAAATTCGCCTCGAAAATCCAAAAaCAACACCCTCCAACGAAGAATTAATCACAATCCT
AAAAGGAGACGACGAAGAAAACGAAATGAAAACGTGTCAAAATAAATCTCCGCTaaataa
cGattCgaaaaTTGGCGaattttCttATTCGTacgtaaa
>contig00357  length=667   numreads=62
ttCTTTTTAATATCGGTAATTATAGCCGGTTTTGAATTAGGAATGTACATCTTACCTTTA
TCATCGACTTTCGTTTTtAAgtCCTTTTTATtCGGTTTTTCCtCAACTTCGACTGTTACG
tcTAATTTAAACtttttAGGTTTCACCttttCTTCAACTTTtACGTCGTCGACGATCAGT
TTTAAGCTCGGTTTCGTTTCCTCGATGTCCACCGTTGCCGTAAATAAAGTTTTCGGTTTC
GGTtttGCAATACGAATCTCTTCCACTTCAACTTTAGATATATCTCTTACCGGAAGTTTT
CGACTTTGCCGCCGTTGCAACGGATGTTCTTGATTTAATTTTCTGGAAATAAATTTGTAT
TATTTTCATCGCTTAGTTTTTGGTTACTTTTCTTTTTTATCACTTttCTTTTTTtACGAA
CACTTCCCCTCGACTCAAACTCTTCCTTATTATTGTTGATTTCCTCTGTATTGATATTTT
TAACGTCTTCTTTATGGATTTCGGTGgAGTTTCGTCGCAAATGTTTTAAAAGATCATCAC
TCGAAAATGTTCTGCTTTGCTtCcGGACTACATCCAAAGGTTGACCAGGGTTTAACTCTT
CGTTAATTGAaTCAGTTGAAATCGCCGTACAAATATCGTGAAAACTTGGCGATTTTGGCA
ATGAAGG
>contig00358  length=769   numreads=10
TcccACgggAGTTACTgggAGTGGTCCAGGAggtaaattCCTGCTTGGCGATGGTGTAGT
ATGAATATGAACATGTCCAACAACtttAGCcAATTTTGACGGTGATGAATGATGACTCAA
CGTTTCTGGtGAAACGATTACGGCGTTCGGggTTGACGGCGATGGTAAAACGGGATCGGG
AAGACATCCTAACGTGCTACTCCTCGTTCCACCGCTTACATTTTGCGGTGGTATCGTCGC
CCAACCAATAGATTCTTCTTTAACAATTCCTAAAACAGTAGGAGTTGCTGTTGATTCCGC
GGTGGTTGTGGTGTCTCTAGTTTCAGCGGCTGAAGTCGTAGCAATATCCTCAATATCTGA
ATCAATCCCTTTGTCCAGGTCCATATAGAACGAATCCCTGGAATCACTTGAACCCCTCCT
CAGCTTCAAACTGAGATCAGGCGAACTATCTTCCATTcTTTCTTTTtATTTTtACCAAaC
AAAAAATCTTTCAAAAATaCCcAATTaCTTGCATTTTTATTtCAAACATTCCATTCAAAA
TTtCTTTTTtCCcAAATCCTTtGGGTtCATTtCGTTTCAAAAAGAAaCTCGTCATCTCTT
CGAAAAAAAagacAACGAATAaCAGACGTGACCCCGACAAAAaaCTCGCGACGAACTGAA
AACACGAGCTGAATGGAACCCGCTGCTGAACAGGCTGCCGTGCGCAGTTCACGATCAACG
CAAGGAGGAAGCTCGTTGGAGTTCATCGCTATGCGACGAACTGTGTGTC
>contig00359  length=537   numreads=26
GgCTCTAACTTCACGCtATTgTACGCGCTGGTCGTTTCGGATCTTTCCGAAAAGATTTTT
CAGTTAAAATCTACCCCATCGATAAATAATGGCAATTCGCCCGGTTTATAGGCCTAAATT
GGTCAAAAAGAGGACAAAGAAATTCATCAGGCATCAATCTGATCGCTATGGGAAGTTGAA
GCGTAATTGGAGGAAACCAAAGGGTATCGATAACCGAGTACGTAGGAGGTTTAAGGGACA
ATATTTAATGCCCAATATCGGTTATGGAACTTGGGAGAAATCGCGTCATATGCTTCCGAC
TGGTTTCCGTAAAGTTTTGGTCCATAACGTTAAGGAATTAGAAGTATTGATGATGCAAAA
TCGAACTTATTGCGCGGAAATTGCTCACGGAGTCTCGGCTAAGAAACGTAAAGACATCGT
CGAAAGAGCTAAACAACTTTCCATCAGATTGACGAACGGAAACGCGCGTTTGCGTAGCCA
AGAAAACGAATAATTTGTTTAGACTCGTTAAAAaTTAAATAAAAATTTaTAAACAAt
>contig00360  length=566   numreads=40
CTTGGATTTGATGTGGAAGATTGTTGGATTAATTTTTCTGTGTCAACAACGATTACACCC
GATTTATTAACAGGAACATTTTGGTAGGAATTTGTTGATGATGTTGAGGATGACGATGAA
GAATTTGAGTTATTTTTATTCGTTAAAGGACCCGATACTTTAGTTATTGTAATCCCcGGT
GGAAGTTTTAATGATGGAATATCAATTTCAACGGGATTTtCCGCTTTtATTTGAGATATG
TTTGTTTTTATCGATTCTTTTTtCATTTCTTTAGCGTTTTTATTCTTTTTTGAATTACTC
CCGTTATTTGTATTaTTGATATTATTTTCAATTATTTCTTTACCCTTATGGAAACTTTTA
TCCACCGTTAAAGTAACTTTTAATTCTTTTGTTGTGATGTTTCCGTTAATTAtGTTGTTT
GATTCGGATTTTCCGATGTTGTTATTGTTTTTATTTTTTtGTTTTTACTTTTCGGTTGAG
TTTCGATTTTAATTTTTTCATTTTTCATTTTATCGCTTTTAAGTTGCTCTTGTTTCTTTT
TATCTTTTTtCTTGTCACCTTTCCCA
>contig00361  length=336   numreads=152
GGCTTGAATTCGACCATTTTCGGTGACGATCCAATGGCTAAACGAACGACAACTATGAAA
GAATTGGAAAGCGAATAAGATAAATTTCCACAGTTTAATTTTCACCATATTTCATGTTTT
AGTCTCACGCATGTCAACAGAAAGTCTCTCACTAAACTCTcGCATGTGACAGAAGCGTTT
CTCCTTCCTACTCTTAACCGATAGGGGATGTTAAAGAGATAAAAAtCTACAGGTTGTTGA
GACTTTtAATATtCTATGACACGATTTATACAACGCCAACAGGAAATTCATATCtgTTTC
TTTTATTGTGGTTATCGTTTtGGTTGCTTATGTGTc
>contig00362  length=188   numreads=5
GGTTTTTTGAAAaGAATAAGGGTACATAACCTATAAGTTCATTCCAATTTTTTtGGAGGT
ATTAATGGAACTTACCTTGGCTTGAATTCGACCATTTTCGGTGACGATCCAATGGCTAAa
CGAACGACAACTATGAAAGAATTGGAAAaGCGAaTAaGATAAaTTTCCACAGTTTAATTT
TCaCCATa
>contig00363  length=347   numreads=2
TAAAAAATAAAGCTAAAAATAAATTTTCCCAATAAAAAATTCTTTATTATTTTGTTGCAA
TTTAATTTTTTTGATAAATAGGTTGTTTACTTTTATTAAACATCAATATTAAATTTGTTT
TTAAAAGATATCTATTTGGTGCTTTTAAAGAAACAAAATCCCTATGACATAACCCTTCCG
TAGGGACTGTCATTTGATAACTGTCTTTTTTGTATAAAAAATATAAGGCACTTTTATGCG
CTTATTTTAAAAATCGAATCCGTTCAACAATCGGAAAACGCGTCAACTATCGATAGTTTA
TTTTTGTTGCccTCGCGTGTATAAAAAACTCAGCAGGAAAATCGCCT
>contig00364  length=448   numreads=8
ATCTTTCGTTTTTATTTGTCGATtAGAATTTTtATTAATATTTTCTGGGTTtCTTCATtA
ATTTTAACTTCTTtGTTTtCATCGTTTTCATTGATTGTAACaTCTCTAAaGCTTCTTTAA
AATCCTcTTtGTTATCAGAACTAGAATTTTttCTtCagCATCTCCATTTTtACTCACGAC
cTTTttCcTCCGCCTTtCTGGAGTTTtCGGCCTCTCCAAAGCTTTttCTTTTttGtGTTC
TTCTTCTTCCTCATGTCGCACCGGCGTTTGATCTCTTCTGGTGCTACTCGATCTCCTTCT
AGTAAGATTTCTGCGTCGTCTAGCAACCGAAGCACTAAGAACTTGTTCGGGTGTCACCAA
AGCTTCAAGATCGGTTAATTTGTGTTCATTTTCATtAGATTTTtCGTtATTCGTTtGAAC
GtCTGCGCTTTCTGCCACGTCCATCGTT
>contig00365  length=1078   numreads=393
cTTCTCTTTCAAGTTTAACATTCTTCCTGATTTGCGATTTTAAAACATCCCTtAAATCAT
CACCTTtGgATTCGTTTGCTACGTTTTTAATTTTTTGCAATTCTTTACGTCGTTTAATTC
TTTCTTCctCTTCATCGGCGTACATTCGCATTCTGGGAATTTTTGAACGTTTTTTCTCaT
TCGTTTCTTGTTCTTCTTTGATAGGTTCATCTTCTAAAGTTCTTTTAAATCCAATTCGAC
TCATTACATCTGATTTtaGTTTTAATTGGAATAATTGGGATTTCTTTTTCAGTTTGATTC
ATGTCTTGGTTCCAATTTTTtGCTAATAACCCCCAAGGATTTTTTGAATCTTCAACATCC
TCAACAATTCCTTTAAATTTTTtCTTTTGTGTCTCAGAAATTAATCCTTTCATTCCCCCG
TAATTaGGATTTCCATATTTTTtgTAATACTCGCTAAATTTTTCTGCACCTAATTGCTTT
TtATCTGATTTTAACGCAAATCTTACTAAAATACACCTAGATTTTGTGTGGGACATTCCA
AGCCTCCAATAACCAGGTGGAATTGGAACAGTTATGTCACTTAATGATACATCATCaGAA
TCATCTTTTAATTCAACAGTGCGTGACTTTAATAAAATACTTTTTCCATTTTCTTTATTA
CTATCTAATTCTTTAACAAAAGGGTCACAAGGCCCTTCAACTGGCATCCCTTTAATAGGC
TTTGATAAATAAAATAAAGCTCTTGCAGCAGAAACTTTATCATCAAACAAAATATTGCAA
CTTTCATCATTAATCCACTCAACTCCTGATGGTCCATATTTACCAAAATATTCCAAAACA
TCTTCTGTACTTAAATTGTCTGTTCCTCTCATGTGAAGTGACTCAAAGCGAATATCTTTT
TCATCCTCAGTGGTTATTCCTAAACTATCATGAAGTTGTTGTAATTGTTCATCTGTAAAA
TTACATATTTCATTTGGTTTTAAATCAAAACGTTTCGCTCtTTCCAATAGCTTAGTTTGT
TCTATTTTATCGAATATGTTTATTCCTGTACTAAATCCTCCATTAGAATTAGACCAAA
>contig00366  length=688   numreads=29
AGTGAGCATTCGCAGAGTTTTACTTTTTGGTATTTTTAATATACTTTAAATTTtCTTTAA
CTTTAAGTTTTCCCTTATTTTTttCTTAAATTTTTttGTTTTGaTTCGACACAGCTTCGT
TTCCGAACTGCAACGATATGCAAGAGCCAGAAACTAATACGAGGAGAATAAATAAGTATC
TTTGGTTTCACTTTTTACTAATTTCACTTTACGAATAAATCGTTATCACTTCTTGACCAC
CGCCTCTGACCATCAGCACTCTCTCcAATCCTTCTGTTAACACTTCCAAAAATTCCATAT
AATTTGATTCCCGTTCCAATTTGGTATCTTTCGGTGGTCCTGGTAAATTCAAAATCACCA
ACTGAGCATCGTGTGATCGATTGACTATCACTTCGTTCAATTTCACCGCTGTGTGCATCC
GACGAACGTTTCCTTCATCAGGGGTTGTAATTGGTTTAGCATCGTTCTTAGCAGGGGACT
CCTTGGTTGTAACTTCCGGTTCTTTCTCAGACGCATCCTCCTTCTCTTTGATGTTATTTT
CCAGTGGAGCCTTTTCATCGGAAATAGGCTCATTTGATGGTTCCTCTTCTTGTTTGTTAT
CAACAACACCATCACTTCCAGGTTCTTGGAACCTCACTTTGGTGGCGGTTTTTGCATCGG
GGTGATGTTGATCCACAATCGATTGTAC
>contig00367  length=396   numreads=7
TGGGTTTGAATAAAAGAAATTAGATGTTGCAAAAAAATTTTGATAAGATTTGGTTAAGCT
AAAACTAAGGTGGAAACGTTAAAAAAAGATGAAGGGGCCGTGATGATGATTGGCAATGAG
TTGGAAACAAAACCATGCAAGAAGCGACCAACTCAAAaGTAATTAAACAAAaTGAGCGGC
GCGCGTTTGTTACCAGTGGCAGTTTCTCTTCCGCCGACACGGCGTTGAAATCCACCAGCG
TCTGTACCTTTCAAGTCAAGGACAAACGAATGAGATAACTGGTCTTTAAGTAGAGGATTG
TTTTTttAACCGAtCAaCGCGAAAATTATTCCACATCAATCGGTTTTGATTAGCAGCATA
GAATTTATTATAAATATTTTtAACATCAATACTTAC
>contig00368  length=305   numreads=45
CCAAGAAAACAACAAGCAATtGTCATTGCCGAtATTTATTTTCTAATCGAtGTCTTTTGT
CATACAACCAATAATTCATCAAaaCTATGCATTTGTACAATCTGTGTCTTCTGGGAAAAC
ACAAACGTCGAGAATTGTGTCGAAGTAGAGGTTACTTGGACATGTAAATTCATAAGGTTT
TCCCCAATCACATTTACAGAAACGTCTGCAATCACCTGGGTACGGTAAGAAATATACCCA
TTCTCCGTTTAATTCTGGACAGCCTAAAGTTTGGCAGTAGCCATCACTTGGATTCGGAGT
GGTTT
>contig00369  length=333   numreads=12
ATATTCGATGAGGATGGTGTATCGGTGAGCTCCGACCATTTCTTTCATATCGTTTACGTA
GAAACTCCATTCGGTAATCACGACGTTGATGGCGTTCGCAACGAGAATGGAAATCGTTAG
ATAAAGGAGGATTTCTTGTCTTCGTTTCGATAGGGAACAGAAGCAGGCCAACATTCcGAT
TCCGATGCCGATCAAAAtATCCcACGTGCCAACCCATAAaTTCGAGCTAAGGTGTAAAGA
CGGCACAGATACGAAGAGGAAAATCCCGgAGACCAACTGAGCAGCTCCACAACAAACGTA
AACGAAGCTCCAGAGCACATGCAGTnnGGTCCa
>contig00370  length=153   numreads=10
TGCAAATTTATAGATAAACTGAATAAATTATaGACGAAATCAAaTCGTTTTCGAGCGATT
aTTGAaCACAACCAATTTTTtAGATCGATTACAAtcAAATGAAAACTTaaTTTGACGTCA
CCGTTATTTtAAACAAGCAATAATAACCCGGAg
>contig00371  length=999   numreads=12
TTCATGAATACTCATGATACTGATCAACACATATATCTTTGCAGATGACTACTTCGATCT
AGTAGGGGCTGgCACAGAATTGACAGGGCCAAAAaTTTATTTGATTTGCAAAGAAACAGA
TCTCGTATGAACTTAAAACTCGCATAATGAATACAGGCAACATATACAAATCGCACATTA
AAAGAATCATGAAGCTTTGAAATAAATATGAGGCTTAGATATTTTCGGgTTtCTCTACAT
AACAACAGGATgtCGAAGAATAaTAaGTGCGTAAaCTGCAAAcACATAGATtcATCTCcT
TCAAATTCCTAAAaTcTTAGCGCCTGAAAAATAAaTTACAGCATAAGATCGGACTTATCT
TCTTCTTCTTTCTCTTCCccAGCGTGCCCTTATCGTGGCGTTGGGGTTGCCTCGAATCCA
TCTTCTGaaGTttCCCTCTCTCCAGCAAGACCCATAGtgTTTCTTCGTCTGGCTCCCTAT
GGGTCGtcTATGGGCTGTTCCATACTCTGTCCCGTCGTgTCTTTCGTGCAACTCTTCGGA
GGAAtttcaTTTGGACCGCATTAACccTAGTAATGTCCcTTCTATTtGCGGTTCAGCTTC
AGTGCCATACGTAAGTATAGGCTCAATGACCACTTTATAACCGTTGCCATGGCTTTGCAG
CTTACTTCATCCTtCAAAACACAAACCGAGTCAGGGCAAAGCAAGTCTTGCCTATTCTGT
TTCTGACCTCTTCAATAAGCTTGCACGTTTAGTGGATTGTTGTGCCCAGATATTGATAGC
GCTGACTTGAGTGAGAAGTTAACCATCACATTCGATATGGATGTTATCCACCTGTTCCTC
TGCACGAGGACAACCATAACGTGACTCTTCACCTTGTTCAACATCATCCTTTAGAGTTTC
TGACCATTCGAGTACAGCCTGTTGCAATTTCTTCTCCGAGTGTGCGATGAGGACTACATC
ATAATAATAATAATAATAATAATCGCCTTTATTATCGAA
>contig00372  length=786   numreads=143
TTATCGCAAAACGTTTATAAATTTtGCATCAGCTATTAATGGTAAATGGTCCGATGGAAA
TACAATGCTTGGTAGAGCAACGTTTtGTGTCAATTCTTCTTTGGTGGGGAGTGGGATACT
TTTtACAACGCTCAATTTCCTCGTATCATAGTAAATGTAATCCAAGCAaTCTtGAAaaTC
TTTtGTGAAATTTGTGTATGCTGGAGTTCCGCAAGCGCTTGCCAAAGAAAACGGTTGTTT
TAAATCTAATCCTGTTATTGCTTCGTCTTCATTGCTTTTAAAATCAATAAAATtTTCAGG
AACGAATCCTGTTGTGTATAGTTGATATATTCCACATTGTGGAAcGCTATTAAAATCGCC
ACAAAAAaCTATGTTTATTAATTCTTCCCCAAACCTTTCTTTTAATTTAGCATACATAAA
TTGTATGTATTGAATACATAAAGCACCTTGAATCAATCTTATATGATCCGAATCTGGATG
AAAATACAAATGTGTATTCCCAATCAACACAATATTTCCAGTTTCAATACTTTTTAAAAC
AACAATTTGTAGTGCAGTGGTTCTTTGTAAAATTCTCTTCAATAATCGTTCATTTTGAGC
CACTTTTTCAGCGATATTAAAAAATATTTGTAATTTTTCAAGCTGTTCGGCCAAAATTAT
CGAGCTCGATTCTAAAAATTCAAAACGTGATTTATCGTAAAAACAAGCCAAACCTTCCGC
TACTGAATTTCCTTTCAAAGAAAACACCGATCCATAATTTAACATTGAGAAAAGcGATGT
TAAATC
>contig00373  length=1444   numreads=340
CTTGTGACAAATGAGGGACTTTATTGCTTATTACAACTTAAATTCTTAATGATAAAAaCG
GAAAATCGAGCTACAATAAATACTGAAGTAAAAAGGTAGATAGTAATTACTGGGAATCGG
AAaTAAAaTAATTAGGCACTTATAAATCCTCAGGTAAaCGATCTATTAGCTAGTAATTAC
GTAAAATTAAAAATTAACCACATTATTAAGATACGATTTTttcATTTTtttCACTTTTGG
TAAATGCCTTATTTAaACGGAAGCTGTTTCATCAGAAGTAATATCTGTTGAATCTGGATT
TTCAACATCAACTTCCATTGGAGTTTCTTCTGgTTGTTCTTGGTGTTGTAATACAGGGTT
TGGTTTATTTTCGATGGTCTCTTGGTCTTGTTCCACCTTTGGAGATTCTGTTGAGTTTCT
TTTTtATTATGACTTGTTGGACACTCTTCAACCACCATTTCTTTTACAGGTTCATCCGGA
GGAGTgACAGTTACAAAATTAACTTTCTCATCAATTATGTCTTTTGAAACTTCAACATCC
ACTTTAACCTCTTCATCTTTATCCGAATTTTTTGTGAATTTGGTTCCAAATTTTTTCCCC
TATATTTGTATCCtCCAAATTcGTATCTCTCAAATTAGTTTCCTCCAAATTTGTTTCTTC
CAAATTCGTTTCTTCCAAGTTTGTTTCcTCTATATTTGGTTCCTCCAAATTAGTAGTTTC
TTCTATATTTGGTTCATCTAAGGTAGTTTCATCAATATCGACATTAATCTTTTGATTCTC
TTCGGTTAGTTGCGAAGAATTCTCTTCGTTTTCACTTTTATCCGAAGCgTCAGTTTGAAC
AGTATCATTTGAACAACTTGAATTTGAACTTTCCGTCTCtGAaGATGAAACAACAGCTTC
GTTTTGTAATTCGAGATTATCGATTTTCTCAACTGGTTCGCTTACTGCGTTATCATCATC
CGTCGTAATTGGTTCTATACTATTTCTTCTTTTCTGTACTTGTGCTGGAACGCTTTGAGT
TTCATCGTCGACGTTATCATCAACATTTTCGAGGGGTTTTTCCAAAcTTTCTTCGCTTTC
TGTTATTATTATGGCTGGAATGGTTAATGTACTTGAACTTTCtGTAACAGAACAAGTTAT
AACCGTTTCTGTGGTGGAAGTAGTCGCGTCTATGTTAATTCTAGATTCTTGAGGTGGGCT
AATTTCGGATGTTGTTGATGAGGAGGATGAAGATGATGACGAAGAAGAGGATTGTTCGCT
TGTGGGGCGATCTACGTTTATAAAAGCTTGTTCTTCTTGGTTAATACGAGGCCATGATGC
GTTGTAATCGATGTCTTTCATCATATCGTTTGTGGCAGTTGCGATCGCTATTATTTCGGG
TAAATGTTCGTTTTCTATTCCATTTACTATTCCATCGCCGTTTTCTGCATTTCTCCTTGT
ACCT
>contig00374  length=746   numreads=190
CTTTCAATATTCATTTTTATGTAATTACAAAGATATCTTTAAGAGCAATACATTTTATTT
AGTTTATTGATATCCTTTTCACTCATTCCAATTCTTTGTCCAATTACAGCTGTTGGATCT
TTGGGCACAAtaGTTCTTTCACCATTTGCtGAGAAAGCATACTCTCCATAGTGCATTACA
CTATCGTAGTCGTAACCTTCACCAAAATCGGTTACTTTATCTTCTGTGTATTTGGCAAAG
TTTGATTCAGTTCCTTGTTGAATATTATCCCAAATAATATCGACGAAATCGTCTCTATCG
CTTGCACTTTGTTGGTGATAAAAACCAGCGGCGTGTAAAAATTCATGAACGATCGTTCCA
CTTCTTAAACAACCGGATCCGATTGCGCTTTTTtGTAAATTAATTGTTTGTTTtCCACCG
AAACGACCAACGTATGACCAACATCCaGAATCTTCACCAGTAACGTAGATATAATCAATA
TCGCTTTCGACTTTCCTTCTTACGGTTACGCAACTATTTTCAGCGTAAGCATCTAAAGAT
GATTGAATCCATTCAGCTTCTTCGGCAGTAAAcGCTGCATCTATTTCATATGGGATTACA
TTATTTGTCCATCTGTAATAGGTTTCAATAAGTCCATTTCTTTGATTATCGGTAAGAACC
ATATCTCCCTCCACTTGTCCACTCAAcTCCCAAATATTTTGTTTATCATCTTCAGTCCAT
GTCTTCAAACGATGTACTTGTTCTGG
>contig00375  length=483   numreads=54
AGCGTCCAGATAGTATTGATTTAGAACTTCTGTCCGATCATCACGCTCACACACACACAG
CTCTTCACGGTGCTCCATCCCTCCATGTATCCCCAATCCAGGTGCCACCACCGTCCTCAT
TTTTCCTTTCAACGACTGAAGCTCGTAATCAACAATTAGAATTGTTACACAGACGTACTC
AACATAGAAGCGCACGTTTACCACCTCCACCTCGCGCCCGTTGGCACAACGGATTAGTAC
CAGCCCCCGCCCAATATCCCGGTTTTCTCCTTCATTTCTTGGCGATGTTCTCCAATCCGC
CCATGTCACCGTTCAATCAAACCGACTTAAGCAGTTCGGAGAGCACAGAAACCGAAAATT
ACGAAGCGTTGTTGAATTTGGCGGAGAGATTGGGTGAGGCGAAACCGCGCGGTTTGGCTA
AGTTAGAAATCGAGCAGTTGGTTAGTTATAAATTTAATGCGGATACGCATCAAGGAGATC
aaa
>contig00376  length=135   numreads=7
AAAAAATAAAAaTTAAGATTAGTTTAGTTAGTAAAATGAAAATACAGTAAAACCACGATA
TAATGGATTAATACGTTAAAAGTCAGTTTGGCTTCAGAAAAACAAATCAACGACGAATGC
CGTTCAAGCACTGGG
>contig00377  length=415   numreads=32
tATTAATAATAATAAAGTATTAACATGATTTAACACATAATTGAATAAATTACttGGTTT
AGAAGCTGAATTCAAAACTTTTGCTTTCCTCTTTTttAAATTTTGAGGCGTCCAAGAGGA
CCAATTTTCTTTATTTTCTACATGTGGTGGTGGCGTATCCGCTGTCTCTTCTACACCAGC
GATTGGAATGACATCAGTTGCGCTCCATTCAATCACACATTCTGCTTCCGACTAACGTGT
TCTGGCATCTACTGATGTAGAAGCCAATACAACGTTCCTAGTAGGTGAGAGGCCTGATGT
AGAAGTTGTTGCTTCTACATCAGTAACCGCCAACCCAGTTAATAAGGAATCAGAATGTGT
GATTACATCTGAATCGTATGTTGATGGCATTCCAACAACCGATAATAGTATGAGG
>contig00378  length=704   numreads=102
CCACACATCATCATCCTCATCATCCGCTTTttATTTTATAATTTTTAAATTCCTCTTTAT
CAATACGATAAGATAAATCTTTCTTTCTTTCGGTCAGTTTATTTCAGTTTAGCTCAGTTT
ATTTCAGTTCAAGAGTAAAGAAACGCTTACAGTCGGGTTTttATTAATTTTttATGTGTA
TCCTTTATTTTAAACGCTCGTTTCGACCAAAAaTCCGGCCGGATCGGCAACAGAAAGAAA
ACAATTACAAATTAGTCATCAAATCATCGTTAGTACCCTATAACTTACAAACTAATCATT
TTATTATATTTATAATTAAACATCATTACTCGCGAGATCTAAAATAATTCCAATTTTATT
CAACATTTTTTAAATAATTTTAGATCCTGCGTTAGTTATAGGTTATCGGTCCACATTATA
AACATAAAAAATGGAAAAAATGGAAGAGAAAATTAAGAAAAATTAACCAAAAAAAAAaaC
AaGAACAATCGTAAAAAaTTATTAAACGCGAGACATCAAAAATCAAaTCGGAAAAaTAAT
AACGAGTGTGTGTGTGTTTTGTTGTTTCATCCTGTGTAAAGTGTATTTCTACCGGAATTA
ATTATTAGTTCATTTACATAAAATTTCGTTTGATAACTTGCCCCCGCTAACAACACACAC
CGGAGAGAGAGAGAGATAGAGTGAGAGAGTTTAGGCGACGACAT
>contig00379  length=914   numreads=58
GATCGTTTTAGGATGTGAATAGAGAGTGTTGTtGCTAAAAATCTTGATGAGACGACAGTT
TGAAAATCTTGGCACCGATTTTTTtCtCCAGCCGGTTCTTTATAAATAGCCAGCTGGATA
ATTATGGACGGGCCACACCGGACCGCGATTTCCCGGGGCAGTCCACACCAATTTtCCAAA
GTTAGTGCTCCCCGAAATGGACGAACAGTACATGCTCAGGTGGCACTATCAAGAAACGAC
CATTTGTCGAAGTTTCGCGCACCTGTTAGACTCCGATCTTTTAACAGACTGCTCAATTTC
CGCGAAAAATAAAACTTTTCGCGCACACAAAATCGTCCTCGCAGCTTGTAGCACGTATTT
CTTGGGATTATTTCAGGGTCTGGGAAGTGGTGATTCACCGATTGTTGTTCTTCACGATGC
CAACCCCGAAGATGTTGACGCTATCTTATCTTACATTTATAAAGGACAATGTTTGGTGAA
GAAAGATCAAGTATCAAGAATAATTTCTTTAGCAAAAATCTTAAAAATACAAGGTTTATG
TAATGTAAAGATATCCGATGTTATGGAAAATGACTGTGATAAAGCTGATGTTAAATGTGA
TAAAGAAAACGGGGAAGAAAACGAGAATCAAAATCAAGATCCTCCGAAAGAGTTAACGAA
GAAAATTTTGAAAGATTTACCCGAAGTTTGTAAATGTTTTATTTGCGGAAAATACCTCAG
CAACCAATaCAATTTAAGGGTCCACATGGAGACCCACAAAGACACTTATTATTCGTGCGT
TTCATGTCCCCACGTCTCAAAGagCAGGGATGCTCTGAGAAAaCACGTTTCGTATAGACA
CCCGGAAGAATACACAACGAGAAAGAAGAAAAAaaCTTaGTTAATAAaTCCTTTTTGTAA
TAAATTTATTACTG
>contig00380  length=2831   numreads=707
aggtttCAATCCTGAgagACGctaATCCTCTAATAGAAGTACTAATGAAGGTACtttATT
ATTattataattttttttactaagattAATTAATTAATCTacaaacaTCaaaCtttCaaa
CGaaaaGttgccccGAAtttCTAATCTAGTTACTATTaaaGtaaaatgtATCaaggggct
aaaattggtttaataaatattttttttaattcgaaacatttataaattgattagacatgc
tgttcctcggttatattcttctttcttttctCGTtGACCTGCCCTGTGATGCAGGAGGTT
AAGATGTTGTAAAATCTGGGTTCTTTAGGATCTAATTCGCCGTTCATTGTACATTCTGAA
GCTTGCCTGTGTAACGTTTGAAATCGTCGATATCTTTTCGTAGCTGGTAATATAAATAGT
AAGAGACCAGATAAGCCAATGAAAAACCCAGATAGGTAGAAAGATAAATCGTATTTTCCT
GTTATATCAAAAATCCAACCTGCTATTGGtGGTCCAATTAAATTGgCGATACCTTGTACT
AACAAGAGTAACCCATAGGCATTCGTAAATTTATCAAGGGACAGCAAATCGACCAAGATA
ATACATGTTAAAGAGTAATTGGCAGCGATAAACAGACCAAAGGCTCCGGTTGCTACTAAA
AGTGCACTGTACGATCTTAAAATCGGTATAAACGCCGTTGCCGCACCaCAAAATCCCATA
CAAACAGCATAAATAATCCCCGCGTCAAATTCCGGACGATCACCAGCCCAACCCAGCATT
ATCTCTCCAATCATATTAATAATTCCTATATTACTAATCAAAAACGATCCGACTTCTTTG
GGTAACTCAATGGTATTGGCGTAATCAGATAGATACACGTAGGGTACATCGTACCAAGTG
TATAACAgAAAATTCGAAATGGCAAATATTAAAAATTTTGGATCGGCGAAATGTGAAAAG
TCAAACATATCAACTAAAATCTTCTTTAAATCCCGAAAGCCGCCGAAGAAGTCGTGTTTT
TCTTTCGCAATGGTGGTCATTGAATTCCGGTAAATATCCGGACAAGAAGAAGCTCTTAAT
CGATACCGATTGATGTTCAACATGGCTCCGCGATAGGTTAAAGAGAGTCGGTGTACTCGT
AAATCTTTTAAATAAGCCGGTTGGACCGTTTTTTtGGCGTGAATCATTCGAGGAGGTGAA
ATATCGCTACGTTTTAACCACCATAAAAGGGCGGCATCGGACGATTGATTTTGTATCGGT
GGTGGGTTAACAGATAGAGGAGAAGGCACAGAGTGTTTCTGTTGGAGAAGGTGAGCTTCG
TTTAATCGACCGGAATCGCTGAAACTTCTCGATTGGGTTAATAAATTAGGGTAGTTATGC
ATTAGTACGTTGTAAACGTTGGGGTTTTTCGATAGCAGTTCTAAAACTTCAACAGGGACT
TTCTCCCCGTTTTTAACATACGTTGGGAGATTAACTAAAGAGCTTGATAAGCGATCGTGA
CCATGAAGTTCGTCTTCGTCTTCATGATGAGGATTTTCATTCGCTTCTAAAATGGGTTGT
AAAACACTCGCGGTGTTCGTGCTATTGCTTACAGAGAAAGTATCCGCTGATGATTGACtC
TTTTtCTTTTTtAaTATTTTATTTTtCTTTCGTTCTTTCGATTTTAAACTGCTCGGAGTC
CACGGAAGATCCCGCATCAAAGCACCACAAACAGCTAAATTTAAGAATAAACCGGCCaGA
aTCAATGTGGTACCTCTCCAACCATAATGATCCAAAAGTAATTGTATTAACGGTGCAAAA
ATAAATGTGCCAATCCCACTTCCGCAAACCGATAAACCAGTTGCGAAAGATCTCTTCTTA
TCGAAATAATAAGCTACTATTACAACGGACGCCACATAACATAAACTTAGCCCAAATCCG
GCGAAGACACCAAAAGTAATAATCAATACTTCCATGCTATTCGACATtGAGCTAATCACG
AATCCTGCGGCTGCCAAAACGGAGCCGGCCATTGTTACAGCTCTACAACCGTATCGATCT
GTTAGAAATGAAGCTATTGGGCCGGACAATAAAGGCATAGCCATAAATAAACTGCCTATC
CATGAAGTCTTTGCACGATTTTCACCGAAATACTCGAGAAATTCAACGAAAATAACTCCA
AAACTAAACGTTATCCCATCAGCTATTAAATTAACAACGAACGACGCTGCTACAACTACC
CAACCCCACCCACCATCGGGTGGACGTGCTTCGGAGATTTCAATTGATTTTTCACTACTT
GAAGAGCTACTCGACGAAGAACTATCACTATCAATAGACGATGGACTAGGTTGCTCTTTT
ATGGACTCATCCTCATCATCAACATGATCAAATTGAACGTGAAGAGACGATTTCTCTCCA
TCGGGCGACACAGTGGATACTTTTAACGATGAAGGAAGAAGTGCATCAACTTCTTTATCA
TTCGGGTATAAATTGGTGAACTGCAACTTAAGGGGTTGCTTATACGGGGAACCGTTTGTA
ATAATATGATTGATGTGATTGTTGTTATTGTGGCTCGTGGTCGTTGATTCAACGGCGGCA
CTAACACTCGCGTTCACTGGTAAAGAGTCTGTTCCACTGCCTGCGGTACGGGCAGTGGAT
GCAATAGTGTCCAATTTTTTCTCGGCCATTCTTGCAGATCTCTGCTAAATTGCCTACGCG
AAGAAGCAAGGCGCGAGATTGTGTCGGTTTGGTCTATCATGCGGGCTAACGACGCAGCCG
GATGGCTACTAGGCGGGTAAAGATGATGAACTGCCATGCGGGGTGATCCCAAGAGTTCTG
TAGAATTCCTT
>contig00381  length=1506   numreads=739
cTTAGTTTCAGTCCAAACATCTCAGTACATCCAAtCACACTTTTTTtCCTtAtAAAtATT
TTTttGtATTTtCTTAACTTTCTTTACGGTTGCCAGTACCTGTTCGCTAGTATAAGGTAA
GTGGCGGAGAGCCGTTGTCACGCCGACTCCGTCTCATTACTAATCGGTCTTCCGTCTCCG
TAAAGCGTCAAAGATGCAATGTAATTATTCGGCATAACCTCAAAAATTATATCTTGATAC
CCGTAACAGAATGTGCTGCCAAACGGGTTCGTTGTATTCGTtGAACTAGCTCTGTTCAAC
ACCACCGGACGTTCACTGGGAGTTAATTGTTTTCGCAAATCATCCCAACGAGCGTACGCT
GTTATCTCAGCTGTACCCAATTTCATATAAAATTCGCAACGTTGATACATATTGAAGTTG
TAATGACCTGGGTAGTTTGTGTGAAGGACGATTTTTTTAGCCATGTTGCTTCTAGCATCG
AAAAGGACGTCCATTCCTAAAGTGAAATAATTAAAGAAATAATCGCTTTTAGTAGAGATC
CTGCGATGGGCATTAGGAGTGTGAATgCGCATTTTATCTTCACTTTTAAAAAAGACTTTA
GAAGGAGCTCCCAAAGCAGAAGCTACATCTTGGGCGGTGTGGCCCAAAAGAACATCTTTC
TCAAACTGTACTTTTGTTGCGTCGATTCTTCTAGCATTTCCAGTTGTTAATAAAGTTAAT
TTAATTCCCCTAGTAGAACAATCGTCACGTAAAACTTCCGCTTTTCCTAAATACAAGTGT
CCATTGTAACAAGACAGAGGTAGTTCGGGTGAAGTAGCCTGTTCGACGGTGGAACCGCTA
TAAATGACCATTCGGGTGACCAACGGTGAGTTTCCCGGCTGAAAGTGTAAGGAATCGGGA
AACTCTATATTGTGAGTGCTACCGGTTTGGAACTTCGACTCGACAGAGAAGTAAAATGCG
AGCCCTCGAAAATTTAACACGAAGATCTGCTTTTCCGAGTCGTAAAGGCCTGGATGAGTC
GCTCCGAATGAATGCTCAATCTGTTCGATCGACGGTAACACTTCCGGAGAATTAAAAGCA
TTACCACAATACTTAAGTTTAACTAATTTCATATTACATATTTCTATAATTTTAAGTCTT
TGACCGACAGGGTCAAAAAATAATCTAATGCCATCCTGAGGTAAATTAATAATAAGATCT
ACGTCTAAAGGATTATTATCATTATAAAGTACTTGAACACCTTTGATAATCCCCACTTGG
GATTGAATGATCGCAACAGCTTGCGAAAAATGCATTCCTAAAACGAACTCCCAGTGATCA
CAGCCTAAAGATCGTTCCGGTACAATTTCCAAGTCCAACATTATTAATCGCACGTCTTCC
AAGTGTCGATTGAAACTTTCGTTGAGGAGAATCACTTTACCTTTTACAACGAAAAAAaCA
ATTTATTTCGACACCCTGTTCTTTGTCTAAATTCAGTcAGACGCCATCTTAAAAACTCGA
ACTGTc
>contig00382  length=226   numreads=11
TAGAAGATATCAACGCTTCCATCACCTTACACGTGATTAAATCAACAATAATACAACCGA
CTAATAACAGCGGTAAATAAGTATGTTTgAaCAAGAAAACATAAATCCaTAAAAAaCtAG
GAGTGGCTTAGATAAGTTATCGTTTTTGtCCCAATTTAATCACAGGTTTGAGATAAATAT
AaCAAAAAAaaaTAAaTAaTaCAACAATAACAGgTACAGAGGAAGt
>contig00383  length=1286   numreads=297
TTTGTGCTCCAACGTATGAAACGACAATTTGGAACTTGTTACAATAACGCGATATATTTT
CGCATGGCAGCTAATTGTCAGCTGACGTCGTCGcTtCACGTCTGCAGAGCCGTATTAATC
TCGTCGTGAATAGTCACCAATTCCTGAATACGCCCaGgCTAaCTGTTGATTCAATGTAaC
CAaTACCTGCCTTTGGGATTCATGCGCACTTagCGCCACCTCCAATTCGGATTGAGATAA
TTTCGCCGTCGTTTGCAAATCTTGATTTTCTTTCTGTAAAGCCTGGATGATATCAGATCC
TTTATGTGCAACAGTTAACTGTTTAATTTCACTATTCTTAAGTTCAAtctCCGTTTCGAG
CTGCTCAACTCGCTGCATAAGGCTTTGTATTTCCTTCCGCAAGTCATCCGCGACTTCACC
ACCACCTTTGCAATCTTCCAAATCCGCTTGATACTTCGCCTTCATACGCATATTTTCTTC
TTTGTAAGTATGAAGCTGCCTCTTCCACTCATCCACGTTCGCGGTGCTTTCTTGCAGGGC
GCTAGTTAGACGCGCGTTGTTACTCTTCAGCGTAGCCAATTCTATTTCCCACTTCTTCGC
GTTTGCAGAGCTTTGCGCCAATGCCAATTTTAACCGGTCATTTTCATACTTTAGCTGCAT
ATCACTTTGATTTGAGTTCCCCCCACTTGATAGAGAATAACTGCTTTTGTCTCCTTTAGC
CTGGTGACTTGGACTTTCATTGCTTTGCATCCCAGAGACTGAATGACTACGAACATGAGG
TAATTCCTCTTCTTGTTTGGCATTCTGATTTGGCATCACAGCGCTTCCTGGAGGTTCCAA
AAGATCTGAACCCTCTGTTGAAGCTGTTGCTGCCCTTGCTATTACTGGACTCGCATTTGC
ACTTGTTACCGGTGTTACGGCTGTTCCTCCATTTGCAGTTACTTTGGATATTGAATTTCT
TGTTGCTTCTTTAACTTCATTAAATTTATCTATAAATTTTTGTAATTCAGATTCCGATGA
AAATCCCAAACCATAAACCGTATTAGCCCGTACATCCGACCATTGTCCAAACTTTTGAGA
TGTTTTTGTAAAGGTCATGTTAGGAGTGATAGTGCTATTAATAACAGCCTTTGTCCCTTC
CACACTAATAATTCTATACAAGCCTCTTTGGGAGTCGAAGAAAAAGGAGACATTGACTGC
AGTGCTGGAGGCAGGCATCCATGATCGTTTGGTTTTTGGGTCAATGTGAAAGACATGGGC
CTTGCAGCTAAAAATGGGTTGTTCCC
>contig00384  length=1096   numreads=190
GgAGTATAACTTGAGCCATCAACTGGTTCGGGTTACATGTGAGGTGATTTCGTTCAAAAA
TCTTCTTTTTCATAATGCGATTTGTGTTTCTTTGTTGTTCGGTGATTTATTTTTTCACCT
CGTATGTGAGAGGACATGGAAGACTTATGGATCCGCCGGCGAGAAATTCTATGTGGCGGT
TTGGATTTCCAAACCCAGTAAACTATAATGATAATGAACTGTTTTGTGGAGGGTTTACAG
TACAATGGGAACAAAATGGTGGTAAATGTGGAATTTGTGGTGATCCTTACCAAGTTAAAG
AACCCCGACCACACGAAGCTGGTGGAACTTTTGCTAAAGGAATTTTATCAAGACATTACA
GTGTTGGACAACAAATAGAAATTGAAATTGAATTAACTGCAAATCATTACGGAAGATTTG
ATTTAAAATTATGCCCAAATAATAACCCAGCGCAAGAAGCCACGCAAGAATGTTTTGACC
GATACCCTcTGTATATCGCAGGATCGAAAGATACAAGTTATTActATTCCTGAGGATGGC
AAGAAAAAGGCCATTTTTACTTATAAAGTTCAATTACCCCCATACGTTACTTGCACCCAA
TGCGTTTTACAATGGACGTATTATACCGGAAATCAATGGGGTGAATGTCCCAATGGAACG
TTAGCACAAGGATGTGGAGCATCGGAAACTTTTAGAAATTGTGCCGATGTTCGCGTTGTT
ACAAGCACGGGGGTGTTGTCCCTCCGGCTTTCGCAGGCATTGAAAATCCTTATTTATTGT
ATTATAGGGATTATCAAAAACCGGAACCTTACAACGTTTATCCGTTAGTTGTTCACGAAC
AAGTTTGCGTTCCCCATAAATTATACAAAGTAATTCCTGGCATGGCTGATTGGTGTCAAA
CTAATTGCTTGAAGTATCCGCCTAATTGCCCGGAGAGTGTGTGTCAATGCCCGACTACTT
GCGATGCTGTTGGTGAATTGGAAGGTCGAACAGGGGCGgATGTTTACTGTATGGATCAAT
GTATTGTTTATCCATCTAAATGTCCTGGTGATAAATGTCGCTGTTATGAATGAAaTAAAC
AAAAAAaaCTGTGTAC
>contig00385  length=594   numreads=370
TttCTTTTTtAAGGTTTTTTTTtAATTAACACTCAAATTCTTTCCTTTCAATGCTGATTT
AAATATGAACAACAAAATAAAATAATAAAGAAAAAGTTGTATCAACGGAATTTTACTTGA
ATGTAGAGAGGAATTCCAAAATATGTTTGTAAACAAGATAATAAGCATCTTTTCCCCATA
AGAAATCGGTGTGAGAGAACGTTGGATGGTCAACAACGTAAATgCCTTTTTGAACATCAT
CAGGGAGGTAATGATATAATTCTTCAACTGCCTTTTTTGTTCCTAATAAATCTCCTTTGG
CCCTTATAAAATGATTAGGAACTCTAATATCATTCAAATGATATAATGGAGGAACATCTT
GATGATATTCTTTTACATTACCACTATGCCCATAATCGAATTGACGAAATTTTCTTGAAT
GAACAATTTGGCGTTGATGAAGAACGACTTTCATTGAGATACTGTCGCGGTCTTGAGCTA
AAATGATGGGGAGTGTTTCCGGATTAATTTGATCTTCACTAAAACCAAATCCAGATTGAA
TTATAGCTAAGCAAGATCTCATCTGGTGCGGATACGGTAAACAAATACTGTTTA
>contig00386  length=517   numreads=196
ATCTCCGCTACAAGCACCAAGTCCTTCAAATCCTGATGTGCAAATATGTGTTGCTACAAT
ACCACCTAAGAAACTGATGTTACAAGCTAAGTTGGTGATAATTTCGGTTTCCACAGAACG
TAAATTTTCACTGCCTTGTTGGGTGGCATCGGAAATAACTCCCCAACCACTCACTCTCCC
CCAATAACCAACAAAACTATAACCAATGTCAGAATAACTTGGTAAAGTTGCCAATTGGAC
ATAATCATTTAAAATAGCAGCAGTTGGAAGTGTTATCATTGCAAGATCATTTATAACTAA
CTCATCATCGTATCCGGCGTGAACGATAAAATTCGTGGTTATGAATCTTTGTTGAGTAGC
TTCGTTGATGTTCCAAAAGTGAGCACCTAAACGAACTTGAACTTGGCTTGCACCAGCAAG
ACAATGTGCAGCTGTTAAAACATTAGTTGGAGAAATCAAAGCACCACCACATAAATAAGT
ACCAGTTTGAGCAGTAACTATCAAAGCAGCTTGATAC
>contig00387  length=184   numreads=27
CTCGTACATTCCAACTCCTGTCAGAGAATTAGATAAACCCTTCATGTTACCtGTCGAACA
TGTTTATTCGATAGCCGGAAGAGGAACTGTCGTAACCGGGAGATTAGAAAGGGGAATAAT
TAAAAAGGAAATgATGTTGAATTTGTTGGTTATAACAAAGTTTTAAAAAGTACAGTAACC
GGAG
>contig00388  length=883   numreads=25
GGAaGATAAAaTAGCATTGAAAACGTTACGTTTTGTTCGAGCatTTTTATGCAtCAAaTC
TAATCCGGAATAATGTGAATGCAGTAAAGATAATTATTGCTATTACTCGTGATGCAACAA
GTACAACCGATTATTGTTAGTGAATAGCATCGATAAAACGTTATCTTTAAAAATAACGAA
ATAAATTGAGATTTAAGTGATAATTTATTTATTTCGATTTATTCGGTCATCAAAATTTAT
TTTTGAGGCTATTTTATGGATAAAAGTGTTTGGtTTTTttAAATAACATGACGGTTTTAA
CGAAAAAAGTACCTCCTGATGGTGGATATGGTTGGGCAATTGTAACAGCTTATGCACTTC
ATCATTTAATGATTATTCCAATACTTCAAGGTTTCGGTTTAATTTATCGAGATAAATTCg
AGgAATTACATTTTACAGCAACCGAAATCGGATTAATATTAAACACATGCGGGGCTTTTT
CAATGTTGTGCGGAATCATAGCtGGTCCTTTAATAAAAAGTTTTGGATTTCgGAAaGgTT
GCAGTTTTCGGAGCTTTTTCTCTCACATCAGGAATTCTTTTAACGGGTTTtGCAAATACc
TTtATCCAATTTATgaTCACTTATGGTTTtATAACTGCTTTCGGAATGGGATTAGGTTTA
GCAGCTTATCCGGTGGCTTTAAATAATTATTttGTTAAAaCAGAAGCAAAGCTGCTGGTT
ATACCATGACAATAGCAGGATTGGGGCCAATTTTTATGCCTCAAGTTATAAGTTTTttAT
TATCTTCTTATGGAGTAACCGGGACTATGATTATCATAGGGGGGATAAATGCTCACACAT
TTGTTAGTAGTTGTTTATTACAACCAGTTCGTAAACACTTaaa
>contig00389  length=1509   numreads=98
ttACCGGAAGTCGCTGAACGGCTTGATACTTTTAAGGATACCACGCTTGCGGAAACTATT
AAAACGCAACAAACTTTATTGGGTGGTGCTCTCCCCAACACTTCAAACGAGGACAGtGAT
GATTACGACATTCAATTTAGGCAATCTCGAGCCGTACAACAACAATATGCGGAATATCAA
ATGCAACAGGTGAACAGCCATTTTATTGAGACGTATGGTTTTAACGATGATGATTTTAAT
GATGGTGATGATACGTTACAAACGATTGATCATCGTACGTCTATGAACTTTAATTTATCG
GAGGGCGATTTAATCCAACAACAAGAACTCTTTAAGCAAGTTTGCGCACAGACCATTAAC
ACATTGGGTACTACCGACGATCAATTCTTCTTGGAACGCGATGAAACCTTCCAAACAGTC
ATTGTAAAATCCGGCGGCAGAAAAGATCCTTCTTATAATAATAGTGATAGTGATGAGGAT
ATTTCACCGACCAGTGTTGATCCGTCCATGGATGTAGATCCTTGGTCTTCACCAAATCCG
GGATCGGAAGCGCCATCTTCATCTCCATGGGGTGAGCTGGATAAAACAGAAACATCGAAT
ACCGGTTGGGCCGATTTTTCGGCtGCTTCTTTTGCGAATTTCGAATCGAATTTTGAAAAT
GATGAAACGAAAAAaCAAtcgTCGAAAATCGAACAAACGGACGTGGTGCCGGTAGCGGAA
ACGGTTAGGGAAAACGTGAGCGGTGAACCTCAAAAGGAAAAGGAGGAGGAGGTTGTCGTC
AAtAAGGATAACGTTAACGATCAGGTTAAACcAATTTCTCAAAATGACGAAAAAGACCAG
TCGAGCAATGGCGGTGGTGGGGGTGAAGCTTTAAAAACCGTTGAAGCTTCTGGTGATCAA
CCCAAAACGGAAGCTGTTGAAAGTGAAAAGGGTTCTTCTCCATTGGTGGTTATACAAGAA
GGTATTCCGATGCAAACGGGTTCATCTGAAGTGCCAAAGGCGTTGGATAAAACGGATGCA
AACAAAGAGGGCGTGTGAGTAGCAGAcATGTTCGTCCCGGCAACATATCACATGGGAAAC
AAACAAAAAAaCAAAAATGATAAcTGAAAAaCAAACAAAAAAaTTAATAAAAAAaTAACG
AACGTTGTTTAGTGTAAATGCGACGCGGGCGGGCGACGTACGTATATAAATAGTATTTTG
TATTTTAATCATCACCTTATTTTTTtCTTTAAATACTTACGAACAATTGTTTTATTTTtA
ATGTATTATTCATCTAGCAATATATACTGAGAACCGGCGGAGGTTATCTCGTTACAACAA
GTGGTTGTTTTTACGTCCTTAATTTATTGAAGTTTTAAATGAAAAGAAATTTGTTCAATC
CTACCCTGTTTTtCTTTTtAAATTTTTTtAACCTATGTTTATTAAGCTATTATTAATGAA
TTAGTAGTGAAGAGTGTAAAGGGATTTATAAATGTAATAATTACGCTTGGGCTTtCTCTA
TTTAACAAA
>contig00390  length=256   numreads=12
CTAATTTGCTTTTAATCGCAAGGATCAAGAGATATAATATATCAGATTCGTATCACAATA
CTGAATAGATTTTGTGCAAAAAAaaTCATCTATTTATTTAGATTATTATAAATTACGCTA
TACATAAATTAAGAAGGAAACGAACAAAATGCACAAAATCTTTCCTTCGTACATTCCGTT
TTTTtCTTGTAAAgagATCGATAAATCGTCTTTTATACATTATACAAGTTATCAAATTTT
TtATACTGTACCATAA
>contig00391  length=257   numreads=2
ATGTAGGTAAGTTTTTCATAGAAAGGATTATTTTGATATTCttCAGGATATGCAggAAAa
ttttggTTCATTCCCctttCCAAAaaTTTtAAATTGTAAGAAACggCATttCACATCTAC
AAGTAACACTAGCAAATATTTCTTATATTTATATATACATCTGTTTaTaaaCTTGACGAA
TATaaaTCAtcaaaattaggaaaacACCGCTTCACATGCAtttAggtttctgttttaCAC
GCTCACaaaTGGTTaaa
>contig00392  length=138   numreads=5
CTAGAATTGTATAAGATAAAGAAAAATGAATTTATTTTTGTTTTTGTAAAGTGTAATAGA
AAAGAATAGAACGTTATTTGTGGCACACCCTATTAATTTATCTTAGAAAAAAGTAGATAA
AaTGGCTGATAACTTACT
>contig00393  length=304   numreads=30
TATCAAATTTATCCAAGTATCGAACGTTGTGGGGAAAATCGGCGAATTATTTTTATAAAA
AACTCCATCGGGGATACTTTCAACTAAAGAAAAACTACAAGTATCTGGACAAGAATTGTT
TCTAATTTTATTATTAACTTTGTGCAAAGCATTTTGTGCTACCTGATCTAATAACGGAAC
GAAAAaTATTAAAATAGTCAACACTCCGAGTATAACCATAGGAATATATTGGACTTTAGT
AAACGGTTTTTtACGGGACGTCGATAATATTTGTACTTGATCATCGTTTCCGTTGAAATA
ATAG
>contig00394  length=1166   numreads=82
TCCCACTTTATTAATTAATTAATTAAAAAAGTTATTAAATTAAGTTAAAGCTTTAAAGTT
TGAATGGGAATTGTGTAATTAGAAGTCCAATCTCGTTCGAAAaCGCTTTGTAATTGGCTC
CTTATTGAATTTTCGGTGTTTGTTTGATTTTTATCGTCCTCAAAAACAAATCCAACTCCC
GCTGTGTTTATGAAAaTAATCCCCGGACCAATTTGAaGTCCCAATATaGgCcgTTTTATC
agTAACCATGTATTTaTTATGATTTACACGCCCGAAAGGGATTTTTTCTTGATCCTCCGA
CGTTGGAACGACGAAATGTTTAATTTCAATaGAAACCCATTTGTATGACTCATTTAGAAT
TAAAAGTGATTTTAAAAAATTAtCTtCAGAATCCCGCGAATGCTTCCAATGACTGATTAG
CATTTTTATTTCAATTCCGTTAATTGCAGCGGATTTTAAAGCGTCATCGATGACTGGCCA
GAATTGAATCCTTTTTGTGTAcAAAATTAGAGGTAAATAATCCATAACTGCGACGTAAAT
GAATTTATTCGCCGTTTGAATTGTGTTTAATATAGCATCGATGTCATTTGTACGACCTTg
AGGGTTTAATTGTAAAGGTGAACTCGATAAAAATCCTGTATAAGAAaTATTaTTtGGTAT
CAAAATTTtAATTGGATTCTCTTGTTAATATTGGTACTAAATTTATTATCCcAATGATCT
GGGATTATTGCAtCTTtCCCTAATTCCCAATAAACATCAAAAaTTttCTtttAAATCCTT
TGCTAAACACCGACATTTTCTCCCAACAACCCCCATCTCTTTCACTTGTGTTAAAGCCCT
CCAATCCATATTAGCACTCCCAATATAAAAaTtCtCATCATCAATAATCCATATTTTAGT
ATGCAAAACCCCACCTCCTAATAATTGGGTAAAATTAACGAGCGAACCTCCGCGGAATTC
TCCTCTAAAATATTTGTATCATTGCTGGTTAAATTTGGATCTGGGGCACTTTGAGCAATT
CGAATTTTAATTTTTCGAATTGATCCTGCATCTAATAAAGCTTGGAAAATTTCTTCTCCC
TGTTTAGCTGTTGGATGCGGAATAACATCAACGCCCCTTAAAGTCCAATAAAACGAACCT
ATCTCAATCGATTTTTGCGCATTTTC
>contig00395  length=702   numreads=62
cGGTTTATTTTATATTTTTTAATTGTACATTGGACCTTGTTCATAAAAAAAAAGTCTCCC
ATTAAACCTTATCTAAATAAAAACATTTAAAAAAAATAGGTGATAATTTCAATTGAAAAT
GTGTATACAaGAATTCCCTTTATAAAGAATtGTAAAaaaTGTTTAAAGACTAGAAGACAA
tAATTTTttCTTTAAATTCTCAGCGACTTTATCAATGAACTCAAACGTTTCCAAATAATC
GCTTCTCTTTACATTGTTCATACCCTTAATACAAATAGCCAGATCTTTAGTCATGTACCC
AGCTTCAATAGTTTCAATACAAACTTCcTCcAATGTGTTGGCAAATTTAGTTAAGGCGGT
ATTATTATCTAGTTTAGCACGATGTAATAATCCTCTGGTCCAAGCGAAAATCGAAGCGAC
CGAATTTGTTGACGTTTCTTGTCCCTTTTGGTGTAAACGATAGTGTCTTGTAACAGTTCC
ATGAGCGGCTTCTGCTTCGACAGTTTTACCATCCGGACAAACTAACACAGATGTCATCAG
ACCTAAAGATCCATATCCCTGAGCTACAGAATCTGATTGAACATCACCATCATAATTTTT
ACATGCCCAAACAAATCCGCCCTCTGATTTCATTGCATAAGCAACCATATCGTCTATTAA
ACGATGTTCGTACCACACTTTTTTGGCTTCAAATTCTTTTTT
>contig00396  length=407   numreads=73
GATGTCAACGAACCGGTGGTAGACCGTACAACAAGTAAAATGGCGTAAAATAATACATAA
AaTTAaTATTTTTCCGTGTTTCGTGTTCACGTTTTTGTTTCTCTTTTTTTATTGCTCACT
GGTATTTTTGGTTAAAATTGGTTCAGAATTGGGGAAAGGATGAGCAGCAGGGCGAAGTCC
CGACCTACAAATACGGACGTTTGTGCCGATTGTGGTGCTAACGATCCCACTTGGGCTTCC
GTTAATCGAGGTATATTATTATGCGTCGAATGTTGTTGTATTCACCGTAATCTTGGTAGA
CACATTTCTCAAGTGAAATCGTTACATCAAAGTACATGGAATGGAAATTTATTAACGATG
GTCCAAACTTTAAATAATAGTGGAGTAAATAATATGTGGGAACATAC
>contig00397  length=130   numreads=2
TATTAGCGCCATCTTTTAACCAATAAGTTAAAAATTATTTTTAATTATGCTACTTTAATA
CAATTTTTATTTTCGATTATACAAAAAAAATCTTTTATGTTCTTTGCATGCACTAAAATG
CATTAAATTA
>contig00398  length=237   numreads=4
CATCAGATCTACACGAACGAACCAAGTAGTGTCGAATCAGCCTTTTTTATTTATATATTC
GTTTATATATTTTTTAGTCACATACGCTACGAATTATGTAGTTTTCAATAACAAGTAGGT
ATACGATATGTAAATAGTTCTAAAGCGCATATTTAAATATTGCAATAATTTACCCAATAA
CGGTCCTTACGGCCTAAAAAGTACGACGTGGGGAGGAGCTAGAGAAAAACAACTCGA
>contig00399  length=1753   numreads=92
ggAGGTTAAGTCAACCATATTGATTGCTAACTTGTCAAAGTAGTTTGTGGTGTAaTTTAA
GGAAAATTACGGAAATGTACGAAGAAAGCGATTCGAATTACAACTACGACTATGAGAGCG
ATTATGGGGGgCCACGGGGCCGAATCAGCCGGGGATGCCGATTTCAATCGTACGGCGAAT
TATAAGATGCCCGATGTCGTGAAGAATTTCTTGACTTATTTTCGAAATGCGATCAGCGAG
GGATCAGTTTTtGAACTTCAAAATTTGTACGAAGTTCACTGGCCGAAGCTAACAGAAGAT
TATTTCGAAAAGaGACCATGGCCGGAGGAGAGCGAAGTTTCCGCAGCTATTACAAGCGAC
CCAGTATTCATGATTTTATACAAAGAACTCTATTTCCGTCATATTTACGCTCGAGTTCCA
GGAGGTCCAACATTAGAACAACGTTTCAACTCGTTCTACAATTACTGCGATCTTTTCAAT
TACATCTTAAACTCCGAGGAACCGGTTCCATTGGAATTGCCCGATTTATGGCTTTGGGAA
TTAATTGACGAATTTGTTTATCAATTTCAATCGTTCGCTCAATACAgAgCTCGTTTGCAA
AAGAAATCTCTTCAAGAATTGGAGATTTTGAATAATCATAATAAAGtgTGGAACGTTTTG
TGCATTTTAAATGTTCTTCACTCGCTAGCGGATAAAAGTAACATTAAACAACAATTAGAT
GTTTATGCAACTGGTGGAGATCCcGATAGTGTTGCTGGAATGTTTGGGAGACATTCCCTT
TATAAAATGTTGGGGTACTTCTCGTTGGTTGGTTTGTTAAGATTACATTCTTTATTGGGC
GATTATTACCAAGCGATTAAAGTATTAGATAACATTGAGGTGCACCTTAAATCTCAATTT
GCTCACGTCCCTGCGTGTCAAATCTCCACATCTTATTACGTTGGGTTTGCTTATATGATG
ATGCGAAGATACTCAGATGCTATTAGAATATTTTCATCGATTTTACTTTACATACAAAGA
ACGAAACAACTTTTCGCCACAAAAAGTTATCAACACGATCAAATCAACAAACAAACCGAC
CAAATGTATCATTTATTAGCGATTTGTTTGGTGTTGCATCCCCAGTGTATCGACGAATCA
ATCCAACAAACTTTACGTGAAAAATTGTACCACGAAAAAATGTACAAAATGCAATACGGT
GATTTACAAGAATTCGAAAATTGTTTCTTGTTCGCTTGCCCGAAATTTTTATCACCATGT
CCACCCCCGGTAGATGCACCaCCAGAGGATTATTCTAAAGACGAAATTAAATTGCAAACT
CAAGTTTTtGTGGATGAAGTCCAACAACAACGTACTTTACCCACGATTAGGAGTTATTTA
AAACTTTACACCACACTTCCTTTAGCTAAATTAGCCACGTTTATGGCTCAAAATCAACGT
AGGGATGAGAATCCCATTGATATTGATAAGGAAATTGAAAGTTTGATTATTCATTTATTG
TGTTTTAAGCATAAGATGAAAAaTTTGGTTTGGAGTAAAGGATCATCTGGATTGGAGGGG
AAATTTCAAAGTGGATCGgAGTtGgATTTCTACATCGATAACGACATGATTCATATCGCT
GATACTAAaGTGGCTCATCGCTACGGGgACTTCTTTATTAGaagaaTCTTgAAaTTCGAA
GAGTTGAACAGGAAGCTACATCACTTGAAGATGTAGCTTAATTGTTGACGCTTTGGACTA
AaGTTTTACGTCG
>contig00400  length=327   numreads=7
AAAaTTTTAAACAATTTCTTtAATTTACGAAAATATGCAAATAATTTGATGTAATTTACT
CGAAGGATAAAAaTTTCAAAACTGAAAAATGTGTTATAATGaCGTAAAACATTCTCGCTG
TTTTATGATTCATCGTTTTACCTTTTACGTCCTCTACTCACGATGATGACGCGGGGCGGC
GAGTAAGTGGTTTTATTTTGCGGTAAAATTGTTTGTTCGAACGACCTCGCGTCATCCCAA
GGCGGCGTCATTGAGTTTCGGTTCTtACTTTTTTtttAACAAAAACGAACAaGAAAATGA
AAATTTGGATCATTtATATCTCTCTCA
>contig00401  length=896   numreads=316
AGCACCCGCCGATACACGTACTATTACAACATTCCCCCAAGTCGTTGCACGACGTACAAT
TACTCTTACATCTTTTCTGGCAGTGTTTGCTATTCCAACAATACTCGCACAACGGTTTTC
CGTTTTCCTCCCTCGGACACATAGGACACTCATTTTCTTTTTtACtACTCCTGATAAACT
GTTCGGCATCTTTATTCTTCTTGTGCATAATCCTATTCCAGTCGATCGTGTTGGCGAAGC
ACAAATGAGGATTTTtATCAATACGAATACCACCGTTCATAATGTCCGTTAACGAATAGA
GTCCGATCTCTTGCAGACTAGGCATTTCGAAAATGATCAGCGCGTAGCCCAACAGCAACG
GCTGTTGACCTCTTATTACGGCCAAGTTCGGGAAGAGTTTGCCCAAACTAGTCAGTCCAT
TCACCCTGTACAAGAGTAGGTGACCCGTTATTTCCCGTAATTCGGGAAAACTGATGTTTT
CGAACGTAGACTTGTTTTCATGGTCAAAAAGAAGGATTTGGATGTAACCCTCCACGACTC
TGCAGCCTCGTAAGTTCTCGAACATCTCCCCTGAGTTTCGGATATCCACACTCTTGCATA
TGCCTGATGTTTTATTGTATGGAGTAAATCCGTTGTATTCGGTAATATAACCAGCGTGGG
TAACCGGCAAGTTGCAGTAAAATCCAAAAACCACCCACGTAACCAGCAACCAAGTACAGA
GCCGGCCCGTGTCAGCAACTCCGCAATACGACTTCGATGCCATGGGGTGTCTTATCCGGC
AAAGCAGAGGCCCCGCTTTGCGCTCAGAGCGTGCATCTTATCCTCCCCACGGGGCCGTCC
TTTACTAAGGCTTTCCTGCGCAACCTCTTCGCGTATCCCTGCTGTTCCCGCATTAT
>contig00402  length=2418   numreads=173
TTGTACACTGCGACATTGAAAACCATGGGAAGATTGTAACTTCCTTGATTAAAGTGTGCC
AGCGTACCGACGCCAGTTGTAACAACGCCAGCGCTAAGCGCGTCGCTGAGAATTTAGAGA
AGAGATGGCATCTGGTCTTTCTTAAGTCTTTGGAGTGGCAGTGTCATATTGAAAACTTAC
TTAAAAGCGAGTACAACTTATCTGATACAGAACTCGAAGACGAGCCAGCGGTTAAACATC
CCAGACTCACAGTGCCAACGCCTTCAGCTGACGAACTTGATGGTTTGCTCGTCAAAGGAG
TCGATAAACATGATTTAATCTTCaCCGAAGATCAAAGCCATTATACGAGATCGAATCGAC
AAGGTACAAACCAAGCTACTTACTACTTCAagCACATCgaCACAGACTCCGAAATGgaTA
AACaCGACTTAAAATTGGAAAaCCCGAAGAAACCCATAACCAATGCGAAGAAACCACCGA
CGACGAAGAAGAATGGACTTTTTCCGTACTAGATCTAAAGGATAGAAACGGAACCGAAGA
AAACGGTGATGTCACAAAACCAATAACGGAAAACATACACTATTtAGTTCAAAAAGCCGA
AGAATTAGTTAGAGAATCCCCCGCGCAAAGAGCGCGtGGTAACTCAATTGAaGTCCCTGT
AAATAAaCTCAACAGAGTCAAACAATGGCTTAACATtCAaCCAAAAGACCCTGATAGTAG
TTGCGATGCAAGCGGAGAAGACGACGAACGTGATTCCCAAACTTCGGAAGAAAACGATGA
AAGCGTCATCACATACAGGGCATTGGGTTGTAATTCCCAAAACACCTCCTTTGTAGACTT
GGAAGCTACACCAAAAGTAGTTAAACGCGGCAAATTAAGCACCGATATTcGACCGTGGAG
CGTTTCATGCATATCACAATTAACTGGTAGAATGAATGACGAACCAAAAAaTTTTTCCAC
ATCAGAATCCGCTTTATATAGTTTATCAAAAAaTTATCAAGATACCAATGGATGTAACGG
ACAAGGAAATAATTCCACCTCATCTACAGTTGAGGAAAGcTCCGCTTTGGTATTTGAAGA
TAAATGTTCGTCAAGTCGACGTAAACGATTTAAAATAAGGAAGCGATATGATCGGAAAAA
TAATGGATCCCCTTATCATTCAATGACGCTCATTAAATCGGGATCATTTTCGGGACATAG
TCACATTAGATCGAAAGCTGATCGTCATAGTGTTAGCGATCCTTCCGCGATATCAATTTG
TCATTTTATGTGTGATTCAACAAGTGGTGGAgAAAGCGAAGACAATCGTAAATTAAAAAG
ACTATCAAGTTTAAAAACGCCTAAACGTCAAAAATCGGTTGCCCAAGTCGATATAGTAAG
AGATGGAAGCCCAGGAAAAAaTAGTTTGATTGCAGCAGAAGAACAATCGAGTTCAATGTC
TGAGCAAGCTTGGGATGGTTTTCAAGAAGAAGCATATTTGTCTGAACAATACAGTGAAAC
GCATGATTCAGACGCAGCAAGAAAATTGTTGGAATTTGGAGAGGATTATGGAAATTTCCT
GGGAAGCCAATCGGATTGGTCCGCGTCGACAAATCCGGGATTCTCGCCGCCTTTCCCCcG
CAAAATGATGCTTCCCGCCACCATTAAAGAAATATCGTTACATTCCGATTCGGATTGCGA
TTCCGATATTAGAAGTTTACTTCGCGCAAATCGTCAAGAATTTAATTCAATGGATAAAAT
TTACAAGCGCCAACTCGAAATTGGATTAACAGACTACTTAGTAAACAACGACGTGACGGA
TGTATTGGATAATTGCAACTGTTTTATAGAAGTGTTGACGGATGTATTGAATAGAGATAA
TAGCCCTGGTGTTAAGGGTGAAGTCCAAGATTTGTTATCGAGCTGGCGCAGCTTAAAGGA
TCGTGCACTCACTATGAAACAGTACAGGGAATTACAGCGACAAATCTTATTTGTTAAGGA
CGCACTACATCTTGTTAAAGCTAAAATTTCTGAGGAAGTTACAGCTGTCGATTGTATTGA
TGACATTGCTAGGGACATCGATTTTtATACGGTGGAACTAGACACTTTGTTGGATCACAA
ATCGAAGCTTTTtACGCTCATAGGATCCGTCCATAAATTCATCCTCTCCGATAAAGAGTA
CAGTTCAtCGTTTTtGAAACGGgACATATCTGAGTTGCATCGTACTTGGTACGAAGTTCA
TAGTGGGGTTTTGGGTCGTCTCGCTTTGCTTAAAGATTTGAAACAATCGTGGCAAACTTT
GGAGAAACGTTTAGATAAGTTAAGAATAGATTTGAAGGAAGATGAGCAAACGTTAGACCA
AATATTAGATGCTGCCGTGAAAGGTGATGTTTTATCCAATCAGACTTTATCATCGTTACG
CGATGTTGATAAATTACt
>contig00403  length=487   numreads=5
atagaaaaacaatgaaatacgaggatttagtaaaaagccTgcataaaTAACTTGTCATTT
GTTTTAAAACGATGTGATAACGATGGGATTAGGATGAACCgTTTCCGTGATCAAACGGAA
GTTATTTTGTTTGGGCTTTTTGTTTGGTTTATTAACATaTGaGACGTtAATAAAAAaTAA
CTAAAAAAaaaCGaTGATTCTACTCAGTTAGTTTAGTTTTGTTTTtATGTACATTTGAGA
TGCTCTACCGACAGGCAAAAATCCTTACCGTTTAGACGATATGTTTCCTAGTTACGCGTC
TTCAACAAGTCTCTAGAAATATTGCACTGAGTATTCAAGAATAAGGTAAACAACGTCTCT
ACAAAAGTTGAACTACACACATACGCAAAAATAAAaTAaTTGGTTaCTCAGAAAATAAAa
GCAtATaTTtCTCAAAAATAAAAaGAAAAaaaTaGTTaCCaTTGCGTGTTATTAGTGTAT
AaTGCAt
>contig00404  length=158   numreads=3
TTCAAATCTACCCACCTTTTTTCTTTAGCAGCTCTAGTTTTTGCGATGCAGCCAATCACG
TTTAAATCAAATCAATCGAGCTGTTGTTTAAAACAGTGTTTTGTTTAATAATGTCCGCGT
CGAGAAATATctGTCAAAACAATGCCGACcaTTTTTGT
>contig00405  length=955   numreads=21
TTCTAACCCAGTGCTCAGACTTAGCTCTGCTGTCCCACAAACAAaaaaCATGGATATTTT
GTATAGCCGCCTTGTTGTCCAAGAAGAAAATTCACCATCTTTAGATCTACACATATCAGC
CACTTGTGTTCGTCGTACTTGATTTTATCCATAACAGAaGCTACAGTAGCATATTCTTCT
TTGACTGTACTTAATGTGCAATCgTATCGAACcAaGTTTATTGCCGTTaTGCATAAGTAC
ACATTTTAGGCTACGTTTAGAGAATCAATAAATAAACGCCATTCATTTgATCATACTTCT
GTCTCCCATTGCTTTCAATAAACCAGGAACATCTGAACAAAAaGCAAaGTCGTCATCTTT
AGCAAAGAATGAaaGCAaTTCTGTCTCTCGGTTAcgATAGTATGAAATTCTTGTTTCcGG
GgTTACAAGATTTCTTTGCTTTAaTCGAGAAGCTAGAaTCtCcGATGCTTTTTTAGAAAG
ACCAaGgTCTCTGACTAATGCACTGAGGTCTTCCTGATTAAaGGGCTGAGGCTCagaaGA
AATTGGgTTAAAATCACTtGtCCcATTtCATCACTTAAAGAAGACCttgTTtCCTCAAAG
TCGTGATCATTTTGTATAGGTGAAGAAACTTGGGGTACTGGCGCATCTCCGGAGTACAGG
ACTGGTCGAGTAACAGATAACAAaTTAGGGTAAAACCATTTCGACCGGTTTCTTCTATtA
aTTCCGTTTATATTAACCACACAAAAaTAaCAATCATCTTGaTGATTTGAAGGCTCTCGC
CACATCATTGGTGTTTGATACTGTCACCAAGTACGAATTGAGCGCCGTTCGATCTGCTTG
GCCATTGGTCGTCAACCCTACCTACGGATCGGACGGTCGCCAACCAACCACAACGCCCGG
TTGATAGGGTTTtACCcAAGGgCGCCTATTtAAGGCGGCCGGGTTTCCATCAGCG
>contig00406  length=789   numreads=15
TAAATTGTGATAAGTTTGGAATAAGGATTAGATCTCCTGGAGCTTTGATCATTTCTTCGA
GTTTAATTAATTTCATTAATTCAGACTAATTGTAATTTTATGTACTATTTTGTTTATTTC
TGTTAGTTGACCCTGAAGATAATTTTAGGAGATATTAGAGTTAATTCTCATTGTAGTCCA
TAGTCGTCAAAAaTAAACAATTATTTGTTTtATTTtCGAAAtCcTGTTAAGTTAACTGAA
ACTTCATACTTTTTtAACACAGCGAACTTCGGTTCATTTGATgTAAGTGTCATCTTGTGC
ACAAATTACGTTAAGGTGTAAGTTCGCAAGTAGCACGTTTTGTAGTCATTCAAATGCAAT
TACTTGCGACATCAACATGGTTTATAtgTATAATTTGagTAAAaTAaTTtAATAACTaCT
AAAAaGAATATTCCTAATCGTGCAGGCAAACTATCAAATAACACgAgTAAAACCGTCACA
TCGATTACTTTTtACATCGTTCACTAATGAAGCGTGGAGgTATTtcAAATAGAtgTTtGT
AAGTTATTTGATATGGCAGCCTTTGATGCCCtCGAAAGAAAGAAAAaaaGGTGCATACAA
AGCAATCTGCAAGAAAGAAGCAGGGTTGAAAAAAaaCaTATTTTTtAATTTtAtACAAAa
caTATAACATGTTTTTTttGTTTtAAATTTTAtGTTTTAAatATATAAAaCTTaagaaaG
AAaCATtgTTtAAaTCATATTTTTTCAAACATAATAACATAATATTAATTGAAAaTGTTT
GATCTATTA
>contig00407  length=1103   numreads=70
CCAAAGGACCTCAACAAGAACGCACCCACGCTGaCATTCAACAAAATCAAGTCGTCGtcG
GTCGTCGTCGCGATACCAAAAGCACTCTACTCTCTTTCGTGACGCGAGTTttCACAATAA
TAAaaGAAAaTTTatTTGTTTTTTTtttGTAAACTAAAACtCtATGATAACTAGATTAAT
GATAGTTTAAGAAaTAGGTGGTTTAAAaGAAGGTTATAAGTTGATTTTTtGTTTGTATTT
GATATCAAGAAGTTAAACAATAAACTATTGTTGTCGTTCGaTTTGATCGGGAATGAACgC
GGAAAGTGGACAGAATTCATCGGCGACCTCGTCGTCGACAGTCGTTGGAAGTAACAATGG
AAAAGCGGTTAATTTATCGCAAAATATTAACGAAAATGGAGCCGGCCAATCAACGCAAAT
GGATTCATCGGAAATTAATGAAGCTGTCACTAAGGTTTTACAAGGATACGATTGGAGTTT
TGTACCATTAGCTACAAAGGCATCATCCGATAaAAAAAATTACACGTTAAACGACCGATG
AACGCGTTTATGGTTTGGGCGCAAGCCGCAAGAAGAAAATTGGCGGATCAACATCCTCAA
CTGCACAACGCGGAGTTATCGAAAACGTTAGGACGACTTTGGAGAGTCCTTAAAGATCAT
GAAAAGAAACCGTTCATCGACGCAGCTGAAAATTTAAGATTAATTCATAAAAAaCAACAT
CCTGATTACAAATATCAACCGAGAAGGCGAAAACAGAGCAAAACAAACGGTGACGCAAAT
CATCATCAATACGGCGGTGGTGGGAGAAATAATATGAAACAAGAAGATTCTCCTTGTTCA
CCAAGAAGTCGAACAAGTTCAACTTCCCCGGTTTCTTGTTCATCTCAACCTCACAGTCCA
AAAAATCTTGGTTCTTCCCAAAcTTTtCgagCAAATTGTTTAGAACAAAACATCGATTTT
AATCGGTTACCCGAAATtGTtgATAACGCCACTTATATACCAGAAGATTGTATTGATAGT
AACGATTTAGATCAGTATTTGCCATCCGAAAaTACAACAATAAACCATTTTCAAAATTAT
CATCATCAGCATTATATTaaaaa
>contig00408  length=912   numreads=113
CTTTGTGtAATTTGGCATTTATTAATTTGTTATTAGATAAAAGCTAGATCATTTGTACAC
ATACATAAAaTAATATGCATAAAAATATTGTATTGCTTCTTTTTtCGCAAACTTTCTGGC
TTTtaCTAAAAAaCACCCcTAAAaCAATCaCGGCGTTCTTCTtAATTAAAGAAAATTtAC
CAAaCCcACTTCTTTTCTCTACGACCAGGTCTTCTGCCAGATTTACTACTTGGCATTTCG
ATACCTTCGCCAGTAAGGGGGTTTCTAGCTGATAAAGACGTTTGTTGATAGGTTCGTACT
TCCTCAAATGGATTAGGTGTTGCAACTGGGACTTCACCCGCTGTGTCTCTCGTAGGACTC
ATAATTGGTTCTTGTTGTTGATAATGAAGTTGATTAGGTACTGTTGCTCCTCCAACAGGA
CTCATAATAGGTTCCTGTGGTTGTTGATAATGAAGATGATTAGGAATTGTTCCTGCTCCA
ATAGGACTCATAATAGGTTCTAGCGGTTGTTGATGATAATGATGTTCTTGTGGgAGATCT
AAATTTGAATAAGCCTGGCGTAACTCCGGTTCGGTTATCTCCTGATATTCTTCCGGAATC
TTTTGTACATTTTCGTACGATGCGGTTTCAGAAAGTTTTGTCGGTATTTCAGTTGGACTG
TTTGGTTCACTGTAAAGGGTTTCTGGTGGTATGTAATTATTTACATTATTATTTCCCATA
CAACCAAACGGGAAAaCACTAGTATTCATTTCTCTATGCCTTCGAATCCGCCCCGACGGT
GATCCTGCAATTGAATAAATTTGTTGGTTTACGCCGCCGGGGGCCATTTTTTCCAAGCAA
AAGATGTCACTCGTATTTTTATGCATTTTGATGTTTACGTTTAAAcAAATGCGATTATCA
CTCTAGATTATc
>contig00409  length=187   numreads=19
CATTAGCTATGTTATTTTCAAAGTTAAAaTTGCGATAGTTAAGGAAGCTCTTGTAAGTGG
ACGTGGATAAAGATGAAGTGATCGCATCCCAAAaTCTCGCAGCTGTTGTTGTGGTGGTGg
CCATATTGTCcACCGACTCCACCTCTACCGTCGCCACCTTCATTtCGgCTCCAACCATtt
CAATTCt
>contig00410  length=171   numreads=3
GTAACTGTCGCGTTCTAGTCCAACCGGGGCGCTCAACTCTTTCTTGTTTTTCTTGTCTCT
CATCATCACTATCAAAACAATCATCTAGTGGCAACAGTGGTGCTGTCACATCCATATAAA
GGGGTCGGTCCATTTTCTTttGTGGCTGTTTttGTGAGAATATTTttCAGC
>contig00411  length=761   numreads=62
TTTATCTAATTAACCCGCTATAAATATTGGATATACCTACAaTCTAaGTGTTATTAAATT
ACGACTCTAATTAATAGACGACtCgTTTTTTTttGAAAGCccAATTtACGTTtCCACTTG
TATTAATTAATTTTTTGTTTCGTTTATTTTTTTtATTTtACATATACAACGTTAATATGT
AGTAGTACAAATAAAGCACCCCCATCTCGCGaGaGGTGCCACTTTTATTTAATTTTTAtA
TTTTTTttAGGCTTACGTCCTTTTAAAaGTGCCCAAAAAAaaCTTACTTGGCtAgTTTTT
TTttcTttAAAAaGGCGTTTGAAAAATATGTGAACCTTAAAACTTTTttCTTTCACAATT
ATGTTCTAGGAATCATTACCAGTTATTTTTTATAATTATCATTATTttCTTTttATCTAG
TAATATAATGTTTAAAACACGGGGTTCTACACATtCAGtAAGCGTTTTTTTTtttGTTaT
TTTAGTTTAAAATTCGCTCAAAACTAGTTTATATAATATATCAATAGAAaTCTCATTCCT
ACATTTTATCAtACtCGTtATtAAaTTCTTTtCGAtGTtGGtCCGTTTTTATTTTTtATT
tATTtAGTTTTTTTtCTAAGTTTAATTAGTGACTGCTTCGCAACCGGCCCCCTGCAGATT
TCGATTTTTTCGTCGTCGTTTTCTTTTCTTCTTGATCCTTATCCAACTCAACCATCGCTT
CTTGAATCGCATTCTCCAACTGCGCATTTAATTTTCTACTT
>contig00412  length=372   numreads=68
CCCTTTTCTTCAGGAATTATGTTTAAATTCACGCTATTTTCTTTAAATTCCTCAGCGTTA
GGTTCTTTTCTCACATTAGTAATTCGTTCTTTTTTAACCTTAACCCTTTGTTCTGGAAGA
TAACCGGTACCTAACAAAGTATCCAGCTCCTTTTCTTTTCGAAAAAAAAaTTCTTCTATT
TCGTTTACCGTGTTGTCATCGTGCAAAGATATTGAAAAATCTGTTACGCATTTTAAGAAA
TCTTGATAGTCACCCATTTATTAAAGTATAAAGTAACACAAAATTAAGTTCTTTTGACGG
TTAGTTGACGGTTACTTTGACGGAAATGCAAGACTTTAAAAATTAAACGtGTTATccttt
agatggcgcatt
>contig00413  length=775   numreads=71
TAGAAAAAATCACAACATAAACGCCCCGAAAATTCTACATTATAAAAAaTAATATAATCA
AaTATATTGTTCTAAACGCGCCGGCTTTTTACTTTCAATTTCCAAACGGCGCAACCGAAA
AaTTACAAAAAaTTATTTGACTAATTTCCTCTAAaTTAATCATGTACAATTATACAAATA
GAATAAACCGAAAATTGAAAACAAAAAAaaTAAAAATTAAGGAATGATTTGTGTGAATAA
TCAGCATGGAATTACAAATTTTTtAAAACATTTTTAAACCTTAAAAAaCTTATTCATCAG
TtgCTTTAATTGGCAGTGTTTTTAATTTATATTTTGACCTTCATTTAATCGTTTGAAGTT
TTAAGGCTTAAACAACATTTATAAAAAAAaaTTGGAAACAAAAAaTAAGTAATCCAGTGC
GAAATTTCGACCTGAGCGGTTGGTTTCTACGACGAAGCACCCTGCgAGgATATATGAAGA
GAACAAAAAAAaaTGATAACCTTACAAACTaTATCTGTTTCTGTTTAAAAAAAAaaTGTG
TAAGCACTTGAACGCGTCGTCAGTATATTTCTTTTAAATCATTCTTTTtCAATATTATTC
ATTCTTTTGCAGTGGGAATGTTGTCGCTGTGTTTTAtGtGTTTTAAACGtGTtCTTTTTT
TTttCAAATTAAATTTTtAAAGGTTGAAATCGTCTACATGTTCTGAATGTCGTGCAATGT
TGCCTCCATTTCGTCCGCCAATTGTTTGTTTCTTTCCTTTTCCGCCAACAATTCA
>contig00414  length=412   numreads=4
TAGCAGCACGGAaaCAAaCCGTCGCAGCTCGTATAACTTATTCCGCAATCTATTTtGCAT
AAaCCGCTTTAAaTATGACCGAGTTATAAGCGTGTTGTAGCCTTTCAATTAGTTCTCGAA
TTGCTCTCCACATCATTAAAaCCACGTTTACACTTATTAAAaTCAACAATTTCAATTAAA
aTCAAATGAAaTTAATTTCACTAAATATAAAaCTTGTTGAGGTTAGGTTATGTTTGGTCC
ACTTACCTCAGTTTATGAAACTTAGCCGTAAAGATTTTAATTtGTTTGATTAACTTCGTA
TTAATCTTGTTtCTTTGGTACATTTTTGACACGAAAAACGCACTATTAATTAAAATAATT
AATAAAATACTTAATAACAAATGTCAACAACGATATTGACAGTTGTGAATCC
>contig00415  length=2283   numreads=876
tATTTCACACTTTATTCCCAAATCTAATTTTTACTTTTACTTTTTTTAATTATGTATAAa
aaTATATAAATTCAACATTTtAAATTAAATTAACCATAAAACCCCccTcTAAAACTTATT
GTTGAGTATTAATAACAGCTTTTCCAGTATTTTTAACAGTTTGTTTAACAATACCAATTG
GCAAACATTTTttCGCTTCATGATTGATAGTAAAAACATTTCCAACTGTATTCATACTAC
TTAAAGCGACATCCCCTGCAGGGTGTCCATATTTGCTCTCAaTAACTTTAACGGTATTAT
CTTTTAAaCTATTtCCTAATATTCCAGCAGCCGTTTCTAAaCCATAATAAACCGTAGCCA
AACCTGCAACAGCCCCACCGGTTATAGTTAAAATGCTTTTtACTTTTTtCGAAGCTTCTT
CTTCGCTATATTGGAAAGTGGATTGTAATAATTTGGTTCCTTGGGCTTGGATATGcGGTG
CTAAATATTGGCCTAATTtAGAAGTTGCAATTCCAACTTTATCAGCAACAAATCCAACTA
CTTGTGCGGTTTTACTGGTTGTTGCTTCAGTTATTTTCGCTCCtGATTGGACGTAAGCAG
GGATATTTTTtGGTGGACCTTTAGGAGGTGgAGgCTGAATGGAATGATCAAGAAAATTTC
CGATTCTTGTGCTTGAAGAAACAATTCCATCAGCTAAAAATTTAGCACCTGCAGCTATTT
TAGATGATAATTTTTCATCgAAACCCtCAACAATTTCaGGGgTGTTCAACAATAACTCCT
TCAAGAATATTTGTTAATAAATCATAAAACATtGGTGCTTCATCTTCCGGAAGAACAATT
CCAATTTTTTGATCTGTATTAATATCAGGGAACATAAACGCTCCAAATTCCGATTTAAAA
CAAGGTGAtACACCAGGAACTAAAGGATAAACCCATTCATTTATTtGTAAGAATTTATTT
GGGACATCTCCGTCTGTTCCAAAAACAACAAGCCTTTGAGATTCCGAATTTGAAAGTACA
GATCCTTCTTTATCAACATAATAAACTCGTGCATTTTCTGTGGTAAAAATGACATAAGTG
TTGGTGGCTTGAACAGCTTGAGAATCTAAATTGTTTAATTCCTCAGCTAATTCAGCATAA
GTAATTGTATGACTgTTTTGAGATTCACTCTTTTCTAATGAATCAATCCGCAAGGTAAGT
TCTGATTTAGTTTTCTTTAACTTTTGAATCATTTTACATGCTTCATGAAAACCGGCAATT
TCATCCTCGTCTTCTGGGTAAGTAACATGAACATTCATTGATTGATCTATAAAAGTTATA
GCTTCTTTATACTTTTCAAcAGCCTGACGTGGTTTTTCTTGTTCTTCCAATTTTATAGCA
TCATCAACACTTTTAAAGGTTAAATCGTGAAGACATTTGATGTTATTGAAAGTCTTATTC
CAATCCGCATCCATTTTAGTAGTAATTAAAATGAATTAAAAGAGGTTTTGAGTATTTTTG
ATTTGaTTACAATGaCATAACCTTAAATATCTTAAAATGACAGATGTCAAATTAGTTGgg
TTTTTTTTttGTTACgAAAGCGAATaaaTAAataaaagtaaattaataaaattgatttgT
gttttattttGgttgaataaattttatagagtttagtttaatttagtgaaatttttgtgt
attagatttttaatttttacacagttggcagccacattACATAAGACATGCTATCCTTTt
CTAACTCACTACAGATACGGCCATCTTTTTCATTAATCTCGGTGGTTTTACGAGATCTTT
CCATCGCACCACGATCAGCCCTTTTTTTtCCATTTGTAGTCACATTGTAGGGGCgACAAA
ATGATGTCCAGAGCCTCTTTATTATCAGGTAACCAAATAAGAAACGCTTTGGCTCTAGCC
GTAAGAGCAACAGCAACCACTCCAGCTTCATCAGCTGCAGCTACTGATTCTGGAGCATGT
AGCACCTCCTCAAGACCTGTAAGGCAAGAACCTGGAAAaGTCCGCCTTGGTTTTGTCCCA
GAAGAATGGTTCACCTTCTTTTATAAGAAAACTGGTGTAACAGGACCTTACACTCTTGGT
ATAaCTCTCACCACTTATTTAATGAGCAAAGAAATTTATGTTATGGAACATGAATATTAC
TCAGGATTATCTTTGCTTCTAATGTGTGTTATGGGCGTTAAATATATGGGACCAGCTGTT
GCTAAATGGCTTGATAAAGAAATTGATGAATACGAAGCTGGTTGGAATCAAGGTAGAAAA
GAT
>contig00416  length=152   numreads=2
ATGATACTAATTTCACGCCATGCTATTGAGTATACATGACACTATCGGGTGTGGTTTAAT
AATAGTTCTAGTTCCGTAAAAATATATAACAATCTGGCGCTGAGGGACAATTACAACTAG
AAGTAACACTAGAAAATTTCGGGTCTTAAGAG
>contig00417  length=104   numreads=4
ccTATTATACTGAGTCACTACATTTttATTTTCTTTTACCtCATCAATATCAGCGTCAAT
CGCTTTACTAATCTCCACCCACAAATCTTGTTTTtGTAACGATC
>contig00418  length=647   numreads=36
GGTATGTAAAATTGAGCTTTTTTCGGATTTTACGGCAAATATTACACCTAAATTTAAGTT
ATTATTCATATTTGGTTACATTAAGTTTTGTCTTAAAAATAACCCTACATAAATTCCAAC
CTCACTTTTCAATTATCTATTCAATTGTAGCATTTTCACGATATATCTTAATTAATTATT
CTAACACGAAAAATTGTGGTTAATCACTTTTTtGAATCTAATTTTGATCGTTTTAGTCGT
TTTGgTtCACCTTTTTCGTTACGTTATACAGGTGTTCCAAAATTTATGACTTTATATTTT
ATTAACAACAAAGTCGAATTTATTAATTGATTTAAGGTGTTTTATAAAGAATTTTGATAG
ATTTTAgTACTCTGTAGATATAGACAGTAATAAATAATTTCCGAGTGGATATTAAATTTA
TGTATAAAGGTGTTCCTAAATCCCTATACCTCGTAGTTATCTTTTATACTCTATTTTTtA
ATTCGGAGGAATGTTttCAAATTAAAGCGCCAAAAAaaGGATTGCTATTGGTCAGTTTtA
AGCAAAAaCTaCACTAAGAAAATTCGaGGTGTTGCTACctACCACTGCCACTAGAATTAA
CACTAGACTGAGAACTAGAAACATTCGGATTTAGCCGCACGTCTCTC
>contig00419  length=827   numreads=8
CTCGGATAATTTAGACATTTTTTTCGGACAAACGGAATAAACGTCCGAACAAGATCTTTT
TAGAGAAATCTTTCGAATCCGATCATCCCTAATTTCGCCGGTCGACATCCGTCTTTCGAC
GATTTTTTGTTTTAAATGGTGCCTTTCGTGTCTCCAATCGCCTTGTCTCCACGTATTCAC
CAAAGAACCATGAAGACCATGGATAAAAATAACATCCGCGGTGTGTACTTCCGGTTCCGT
TAACACTAAGCATTCGACGGATTTTTCCGGGATCGATTCTGAGGAATCCTCCAATAACGT
TGAGGATGAATGTGATGTTTCGATCGATTTCGAAGATAAACTTAATGGACACGTGATGCC
TCGATGAACGGATGATAAAGATCTTGAGATACTATTtGCAAGAAaGGCGACTATCGTTGG
GAAAaCGtGTCGTTTGAgATTTtCAACGACTGTTTTttGATTTCTTAGGTAAGCGTAATA
AaCTCCTATAACAGCTGGTAAAACTGATTTTGTTAaTAACGTCaTTGCtAAAGTTACTTT
TCTAATCGTTATTTTAGTTGAGTTTGTTTCGAAAACATCTAATTCGGTTGAAATTATAAC
TTGATCACACATGATGTCTTCgAcTTCCGCTGTCAAAAaTTCTTCCATTTTTATTTTTtt
CTTAGATtACGAGTTcTTCTTAATAATAAAttgAaTtATTTTtAATtCGTTTtGAGTGGT
AACCTTCATCCAATTTATTTTAGTTTtCGCGCTACATTtCAAAACAAAAATTTGTTTtAT
TTTTAAaTtATTTCACAACAGAACACGCTTGAAGTTGTAACCGTACT
>contig00420  length=1329   numreads=38
GCATTTCAACATCTTCAACTAAATACTTAAGCTTCAAAACCATCGTACTCGGCGACGTCA
AATCCGCCACCATAATCTCAGAGTtATCCTTCAACCCcAATtCgaTCAAACTTTTCGACA
AATTCTCCcgCGTTTTTtCCTCGATAcTTTTAATACTCGACATATACAAGgtcttATTTT
tCCCCTCGATAACCGTCGTTAATCCGGGATTTTTCATTTGAAaGGAaGCGCTCTCGCATA
ACATTCGAATCAAATCTTTTAGCTtGTATTTATCGGGATCTTTAATTTGtACGGTCGTGG
GGATTTGGgAACAAGCCAAACAGTTATCTTTCTTTTCCGCCTCATAAGTGTAGGTGTAAA
TCccATCGACGTCGTtcAAAAACGGTGTAATTATTCATTGGGACGCAACAGCTCGTCGCT
AATTTAAAAACTTCCGTTGCGCAGACCGCGGCAATGATCGCGTTGGTCGAGGCAACCGCG
GGAATTATATTTTTCACGACTCCTTGGACTAAACGATAAGTTAaCCCGTTTATGTTAAAT
TGCAAAGCGCGTTCCATCGATTTTTCGTAAATCCAACCTATATGTTGGGGGTCATCTCCG
TCTAAATTAACCCCCCAAGGgTTTTCTTTCCCCcATTGGATTACTTTAACATACTCAATA
CAATGctCAGGAAGTCTTGGGGTATTGGCTATTGTACATAAAGGATAATTGACTTGTGGG
GGGTACAAATCTAAGGTGCAATCAATACAAGGGGACAAACCAGGTAAAATAACTCTTGCA
TTTCCTTTAAAACCTTCGgTTCCTCCATCAACTAATGGTATAATACTAGTTTGGTCTAAA
ACTCCATCTTCATAGCTCAACATTGAAATCAACATCCCATTAATCCATCTTCTAGCAACA
ATtGAATCTAACCCACACACAATGATGTGAAATTGCTTGTAAAAaCCTTCATCATAATCT
TGAATCTTGCAAAAATGGGGGGTCACTTGGCATCCCCCCACGCGGCGGTTAATAAAAGAT
GAAGCAATTTCAGCTTTGGACATACCTATATCTTTGTGTCTAAACAAAAATTGGCGGTTT
AAATTCGATAATTCGATCGTGTCCATGTCGATTACGTGGAGTTGTTTGAACCCCATTAGG
GCCAAATCTTTGAGGAGTTCgCACCCGAGaCCCCccGGCCCCgaTCACCAACACTTTACA
CGtcGTCATCACAAAaTCGAGGATTTCCTTCGACGGCTCGAATTCGGGGTGGCAAAAaGG
CCCcGGgCGCTCTAAAATCTTCCTTAAATGgGCcATCGTTTCTCTTGAATTTCGGACATG
TCAACaaaa
>contig00421  length=157   numreads=14
TCTTTCAACGACGTATTCTTTAACCGGTTCACCACCaTCGTCTTCTGGGGGTTCCCATTT
TAAcTtACAACCTTCCGCGGATACATCAGAAACTTTAAGAGGGCCTTTAGGCTTAGATGG
TTTGCTAAGAACCAAGATTTCAACATCGACTGTATCT
>contig00422  length=129   numreads=72
TGGAACGACCATGTCGCAAACAACAAATCACTTCCGAAAACTTAAATTTTCAGTTTTTTT
tGAATTTATCTTCCTCGCCTGCAAAACTGCTAAAAGTTTCAAACAACCGTTCGTAATTTG
TTTCTGTCc
>contig00423  length=285   numreads=7
CTTACAGttCTCACTACAATTTTTTGTTAGCACTATCTGGTCTTTTCACTTTATGCAATC
CTCTGGCTGTACTATCTTTGACAGCAACATGTAGTTCTCTACCAGCAGAATGTACTGTTT
TACAAGCAATATCTTATCTACTTCCAGCAGGAACTAACTTTCTGGCTTATGTAGTTCTCT
ACTGCCAATATCTAGACTTCTGCTAGCAGTCTTCTAATCTTGTACAAGCAGTATATAGTC
ATTTACAAaTAGTATCTAGTCTTCTACCAATAGTATGTAGgTCTC
>contig00424  length=173   numreads=3
ttttAAaagatctatcgactgttgaagtcctgctacaaaaacttgaaacaccctgtatac
gtataattttattaatatacagggtgattcacataagaaccgacacagagcagggacatg
taaactAAGATaTTTAACGCAACTTATCTCTATACTAAGttgtacccctgagg
>contig00425  length=594   numreads=15
ATGCCTTGAAGCTTCATGTTTAaCTTGTGGATTAAaCAACAACTGTGGGTATTCTTCAaC
TTTTCCCTCATTTTGCAGAAACAGTCTGATTTCTtCCAAGCAATCAACAAATCTTTGAAG
TaCGTACATCAGTAAGCCaTTGTACACCCAAGGGCGTAGATAAGGGCGTAGATCTCTATG
ACAAGCATGCCCCACTCAGACGACGCAGGGTGAGTCATCCGCCTCGAGACTCGAGgTCTA
CGAGTGtGggAGCTGATGGAGTTGGTCTCAAACTTCTTCTTCCTgTActGGATATTGTtC
TTACTCCTATTACCCACATTTTtAACTTCTCCATTGAACGATCCTCATTCCcTtCAATCT
GGAaGGTTGCTCATGTTGTCCCTATACCTAAAtCcAaGAGTCCCTCAAGTTTAAaTGATT
TTCGCCCTATCTCCATTTTATCTGTtctATCTAAAGCTCTCGAGCGCCTTGTTTATCTAC
AAGTTCAagAGTATTTACAAGAATTTAACTTGCACAACGACTTTCAaTCGGGTTTtCGtA
AGGGTCATAGCACGACAACAGCGCTTATTAAGATTACagATGATATTAGGTATG
>contig00426  length=516   numreads=8
AAAaCCAACAGATAACCAGTCAACGCcTTATAAGATGTGAATGATGGgACTCCCAAATCA
GCGCATTCGATTTTGGGGgATTCACcAATTTTCGACGCTGGTCTGCAACTCGTTGTCTAA
GACAAACTTCTGTCTTGCTAGCCAACGATTAATGTGGGCAAAGATATGGAAATAGAAGGA
AGCCAAGTCCAAGGTGTATGGTGGGTAACAAAAaCATTACAtcAGAAAGGCTgcAAGAGC
TGTTTtGTCGCAGCTGCAGTATGCGGCAGTGCATCATCACcATGCACGTTTTtcAAAAAt
cGTTCTCTGTGAAGGGCTTCGTCTAAAAAAAGTGTGAACCTATAACTTTTCCTTCCATGA
TTCCACACCATTCGTTTAAACTctAGCGATTTTgatCCGTCCGcAGTATTAGTGATAAAA
AAGTTgAaTTTTCCAGAATCATATTTAACAACCAATGACAGTAGCTCAGTTAAATGTTAT
CATACTCGATATCTGTTAaGGCCTGATGTAAAACAA
>contig00427  length=590   numreads=3
cATGATGAACCTTAGTATTGTTCCTTTATGTCGGAAGGTGTCAGGCGACTTTACCGAAAA
TTTTTTGTCGTAGCCGGCCtttGGTGACGCATTCACATAGTATAATATGTTCAGCAGTCT
CTGACTCGTCGTTGCAAAGTCGACAAGTTTGATGCTTAGCTTGTCTAATATGGAAAGGTG
GTATTTTAAGAGAGCATTGCCGGTCAAGAAGTCTGAGAGCGACCTTAGATCCCcTTtACT
GAGGTATAAAaCCGGTTTTGTTTtGCGACGAAATAACCATACTCTTCGCCTGTTTGTGAc
TtACAAGTTCAAAGGCTACCTTTGAAGCCTCCCTTGAACTATTGATTGCCAGTTTtAAGT
AGCTTTTTTGtAGtCCACAGCCGGGTTGGAGTTCAATAAAGGgAGTTCTCGCTGCCTCTT
TGGCCAGCTTGTCCGCCTTTTCAttGCCTTCAATGTCtttGTGACCTGGAAcccACAATA
GAGTAACATCAATGccccTAGCGAATTCTCTCAGGTTGCTGGTACACTCTCTGATCAGTG
CGGAGTCAGTCCATGaaaaTAtttATCGATGCGAAGtttATGGCGaaaaC
>contig00428  length=370   numreads=7
CATTTCAGACATAACCTCAATATAAGAAAGCTGTCATTTCTGTTAAAATTTAATTTTttG
ATTAGTAGGCCGTGTCAGAACTGTGGAATAATGGCCATAGGGGGGTGCCGTGGATGCGTA
GCACCCGggCCCCGTAACTCATGGGGCCCCAAAACGATTCAAAGAGCTTTTAGAACTAGG
TCTAAAAGTGTTTGCTAATCGGACTTTTTTTCCGATAAaCAAAaTTGTtCAATTAAAAAT
AGTTATTTTTGATACAAGATAGCGAAATGACACTTTTGCATTCGAGAACGAAAGTTTTTT
TTGCGAGCTTTAGCGAGCaaaaaaTCGTTCGagAaTGCAAAAGAATTTCGCTGTCGTGTA
TCAAACAACA
>contig00429  length=1209   numreads=17
GGTAGTCGGTCCACCTGAtATCATTTTCAGGttGCATTtATTTTtATTATTGTCTTCTCC
AAGGTCAAGTGTTCATCCAATTGTAAATTTTCAgAtAGTTTCTGGTCTCTTATTCCGACA
ACtAGTTTGTCTCTTATTAATTCGTCTTCTAAAGACCCGTATTTACAATTTTttGCTAGA
GTAGTTATTGCCCTAACGTATTCCTCGGCCGTTTCTCCTTCTTTTTGTTTACGCAAATTA
AATTTTGCCCTCGCATAAATCACGTTATGCGTCTTTATAAATTTTTCATTTAAAAACTCT
TTTATTTCTGCGTACGTATtAAAACTTTCTTCTTTTTtAAaTTGTGTTTCCAGAAATTTC
GTTATTTCCGGTCCGATGTGCAAACACAGTGAATTAaTTTGGGTTCTTTCATCTGTCACG
TCCAACTTAGTTGCTAACCTGTACCTTTCGTAATGAGTAATCCATGACTGCCACTCTTCT
TTTACGAACGAAAaTTTCTCCGGTGCTGGTATTTGCGTTGCTACCATCGTCGGCTCTTTT
CTaGTTTGCTTTtGTAGGTTTATAACCAAATTTtGCAGGTCCTGAATTTGTTGAGCTaGG
TCTTCAACGTTtGCCATTGTTtATTATTGAATTTAATcgCTTTCGTTTATTTATTTTCAC
TGAATTTAATCGCGTTCCCTCGCTTTTCTACTTTTCAGTATAACCccACTTCTGACACCA
TGTTGTACGCTCCGAGTCTCGAGGTTAACTGTCTTTATTCTACAGCTCCCGTATTACAGG
TTGTCTAACAACCACCCAACAATaTCTAACCCcATCAAaTCTTTTTTAGTCATTAATTGG
ATATTGTCCTCAAGAACACGCTTTATTAAACTTTTTCACTGGAAGAGAATTACTAAAaTA
CTTTGGAAAACTAAGGAATCCATCCATACAaGAAGATGAAATAGATGACTTGCTTAATAA
atGCGGTTtAAATGAATACAGTAATAAACCCTGCGGTACTTACAGTGgAGGCAACAAAAG
AAAaTTAAaTaCTTGTATAGCGCTGATAGGACATCCAGATATTATTACTCTAGATGAGCC
GACAACGGGAGTTGACCCCcAAAATAGAAGAAAAATAAaaGAACTCATAAATGAAACTAA
ACTTAATAAAAaGTCGGCAATAATTTTTACATCTCATAGTATGGATGAATGCGAATTACT
CTGTGATAa
>contig00430  length=201   numreads=6
GGAGTTCAGAGATTGTAAGCGAaCCAAAAtGAAGGTTTtCGTTGTTTTGGCGGTTGTAGG
TCtCTTTTGGAGCGCTTCaGCaCTACCAAaTCAACCTAGAGATGAGGACTGCAAAGGTAA
CGAAAAATTGAAATAATTTTTGCATGCGGAGATAGGGAAACATGGGTGAGTAGAGGATTT
TCACGATTTTCACCTTTCAGC
>contig00431  length=456   numreads=68
cTTtATTTtCAACAACAAACaCCTTCTCTCAAACTTTTCCTTtCAAAATATCTTTGCAAG
GCTTCATCAAACACAAtCcAACAGTTCTTTTCTTCCAAATATCCAATTTTGGCTTTTTCT
CTTCTTTCACTTCATCAACATTCTTTCCAGCATCTTCAACACCTTCTTTATCATTTTCTA
AATCGGTTTTATCTTTTAAATCATTCTTTACTTCATCATCTTTATCAACAATTTCATTCT
TATCATTTTGATCATTAAGATTAACGTCGGAATCTTTTTtAATTTTTTtATTTTTCGATT
ACCATCATTATCAACATTTTCATCATCGGATGAAGATGAATCAATACTAAAATCGGAATC
TGCGTCTAAATTaGAAGGGAGGTGTTCCATTTTTTtAACTTCTTCTTCaTTTTCATTTTT
AACCTCATTTTCTTCGGATTCTGATGATTTTCTTTG
>contig00432  length=296   numreads=9
ATTTAATTAACGATCGAATCATTTTTGTTTTTAGTTGACCACAAATGGCTGAAGATGGCG
AATTGTCGGGGAAACAACTTAAAAAGGCACAGGCAAGTGCATGACTCAACAAGTTTAGAA
TAGCAAAGTGTTTCGATGTCTGGTGAGATGCTAAAATGAGTTATGGTGCCTAGCGTGCCC
TCATCTCCGTTGTCTCGGCGTGGAATGAACTGGCCTTCCATGAGCGCGTGCAGCCACGCT
GAGGATCAGCGTTCCCACCTCCGCAAaCGACTCCTTCCCCTCTAGCGTCTGCCCCC
>contig00433  length=737   numreads=287
GTATGGAATGATATATTTtCTACAATATCAAAAGGAAGACTATTAATGAGTATTtAAAaG
GAATCTTTtCGAGAAAaTTCCATCTgTTTCCTTAAGTACTTGCAGTCATCTATTGCAAAA
CTGTAAACAATATATGTTGCAGGAATTGTACTTGCATGCCATATCGCGTGTGAGTCgAaT
GTCCATAAAAGAGGTGGTGCATCAATAAGTTCCAAAAGAGTCATTACAGCAATATAAACT
GAGTATAAAGCAATTTTTCGAGTATAAATCTGTTTTTtATTTAACTGCCAAAATGATAAC
CATCCAACAACAGCTAATACTCCTGTAAAAACATTTACTTGCATGTTATAACCATAATCG
AATCTACCCGTATAAATATAAGTTGCATGACTGGCATAAAATGAAAGACAAAGAGCTGTT
ACAATGACTAGAAGTTTTTTTGAGGAGTTATATAGAGTTCTCATTAACATGGTGTAAAAA
GAATATAGAATTGTTGAGTATGCACAAACATAATCCATGAATTCTGTTAGTTCTGTGTCT
CTTGCATGGAATATTGCTGACCATATCCAAGAGTGTGAGAATAAAATAGCATGTCCATAC
CACAACCATAAATTTGGACTCCCAAATCTGATTTCTTCTTTCATCCTTTTAGCCATTTTA
ATATGAGCATACAAGTTAATTAATGAAAATATTGTAGAAGCTGGTTCTTGAATTGTTAAA
ATTTTAATAAAGGGCCA
>contig00434  length=1882   numreads=524
CTTGTTAAATATGATTTtATTGTTCAAAAGTTACATTCAAGTGGTATAAAAATGAAACAA
GCTGATTAATCTTGGTGAACAAACATTAATTAATGAAAAaTAATTTTtAAATAAGCACaG
gTAATCGAAGTTAAATCGtGAAATCTATCAGTTAAAGTTAaTCTAACAATGTCCTCTATC
TTCGACTCGCTTCCTAGGTGCGGCTTtGATGATATTATCAACACGAAGAATCATTTCGGC
AGCTTCGCTTGCCGATAAAAGTACTTGACGTTTAACAACAAAAGATTCAGTTATTCCTAA
TTCTTTCATATCTCCGACAACTCCTTTATCCATATTTAAACCAAATGTACGTTTTCCCAA
AGCGTGAGCAGCTCTTAATTCGCTTACTAATTGGGCTGAGTCGTAACCTGCATTATCAGC
AATAATCGTAGGTAATTGTTGTAAAGCTCTAGCAAAAGCTTCCATAGCTACAGATTCTTT
ACCAGGAGTTTTAGCAGCTGCTTCATAAACAGCAACAGCCATCAACATTTCGCTAGATCC
ACCACCATAAACAATCCTACTCTCTTTAACTGTAGCAGCCAAAACGCATAAAGCGTCATG
TAAAGATCTATCAGCTTCGTCAATAATTTGTTGTGTAGCCCCGCGGATAACAACAGTACA
AGCTTCGCCCAAAGCAACACCCCCAAATCGTAACAGAATATCTTCCCCAATCATAACCTG
TTCGATAACCTCACAAGTTCCCAATTTAACTAAATCGGGGTTATCAAAAGTTGAAACGAT
TTCGCCTCCAGTAACCAAAGCTAAACGTTCGATTCCATCGAAATCGGCATGTTCGATAGC
CATAACTCCAGCATCAGCAAATAATTGTTCAGGGTAGTTATAGATGAGTTGACGATTAaT
AAAAACGTTACAATTATGTTTAAGAATTTTACTAACTTTATCTTTCATTTTTTCTTTTTC
CGCTACTTCTAACTCGGCTATTTTCGCCATTGAATCAACTTTAATATGAGATCCAAACAC
TTTAATTTTATCGGTATCCATTGGGGTATTTGCGATTAAAATTTTCGCATTTTCAACCCG
TTTAGGTTGATGCACCCCAGGTTTTTtATCTAATAAGAAACCATCGTCTAGAAAtGAATC
TTCTAAGGTTCCCcCTCTTTTCTTAATCAATTGGATGGCTGCTAAATCGCCGGATCCTTT
TAAACGCAAAATCGCGTCAACCGCTAATTTAGCAAAATGTTCTTTGTGTTGAGACAAAAT
TTTCGAACTTAACGTTGTACGCGCTATATTCATCAGATCTTCACGAAACGCCTCCAAATT
ATTACTATTATCTCTTGAAGCTTCTAAAAGAGCATTCCTCGCGATATCCGTTGCTTTACG
CCAACCGGATATTATCGTTTGTGGATGAATTTTTTGATCTACCATTCGTTCCGCTTCTTT
TAATAATTCGGAAGCTAATACTGTAACAGAAGTGGTTCCATCCCCAACTTCATCATCTTG
AACTTTTGACATATCAACTAAAATCTTTGCAGCTGGGTTATCAACGCCCACAGATTTTAA
TATTGTAGCcCCATCGTTTGTAATTTCGACACTTCCAGCACTTCTCCCAAAGGAAACgAG
GATTTTATCCATCCCTTTTGGCCCCAAAGTGCTTTTAACCAACTCTCCTATAGCGATAGC
CCCCACGAAACTTGAGAGACGTGCAATTTCTCCTTTTTCCTCTTCGGCTTCATGTTTCAG
CACCCTGACGGGGTTTAAAGAAaCCATGGTTACTTTGTTGATAtATTATTAAAAAaTAAT
TAAATTTGAGGATTGAGAACTTAACCAAATTTTGACaCACGCGATGAAACTTCcAGAAGT
TTAACTAATCCCTTAACAGCcc
>contig00435  length=238   numreads=5
TGCTTTATATACCATTTAGTTAAAGtCTTTTTATTCGCTTTCCTATTATAGCCCGTACAC
ACACAAAACCTAAACTTGCCACTTTTCGGTGATTGATCCTTATTTCTTTCAGTACAACCc
GCAACAACATTCGCAGAATTCGAATAaCACTTGCCGTCATAAAATTtCGACTTTTCAGTT
TGAAAAAAGTCCGCcTGAAaaGaCCACAGTGGTCGAAGCGGTCGGTAACAACATTCTT
>contig00436  length=751   numreads=47
TCAAATCGGATATCCGGTAGGAGAGATTGTCATCGCTTCCGTTCAGGTAACGCAGAAAGT
CGCTGTTtGGaTTCGCTAAAAATAAAGAAATAATAATAGAAAAGACAATTttATGTgAAA
AGTTAAATTAAAACAAAAaTtttttAATAATCTCACCCACGTACAAGGAATTTATCACTA
TTAACCAAAAAAAaGAATATTTCGTGATTAAAAAaTAAAATGGATGAAATATAACCTCAA
AAAAATTTTTTtCTCAACTTATTTTACAATTTGATTCTTTTTTGGCTTTCTTTCCAATTT
TACTAATCGATGGAAAACTTTTTTTCGATTTCGCGCGTTTCACCTCCTCCAAAGTCGTTT
CATCTTCGTCCGTTTTCGATCGGCTTTTTCTACTCGAAGAAGAATCCGTCATCTTCAAaT
TAGTCTGATTTGCCTCCGAATCATCGATCGATAAATAATCCTCCAAAGCTGATTCGTCAT
TTTCATCGACACCACTAAAACTATGATTCTCATCAACGTAaTGTTGAGTTAATTTGATTT
GAGGACAAATATGTCCGTAACTATCTTGTTGAATCACTTCCGTTTTATTTTTTtCGCTAC
TATTTTCCTTTTCAaTTTGATTTTCCCTCACCACTTCGTCCTCGCTTAAATTATCTTCGA
TGTTCATCGTATCTTCGTCGTCTAAAGTCATGTCGGAAACCACTTTTTTTAAGATGTTAC
AATCATAACCTCCATCAATCATCTCAACCAA
>contig00437  length=1468   numreads=434
CACCTGTATTAACGGGGTTATTTTCAAATTTAAACTCGATGTGTTTAATTTCATTTTCGC
TTTTTATTTCCGGTTTGATTTCGGATTtAATTTCAGATTTAATTTCGATCATATTGGGAA
ATTCGTTACTATCATCTTTAATATTATCTTCTAATTGTTTACCAAGATCGGAAAAATCGA
TACTGTTATCGTTTATTGAAACTTCcTCGCGTCGgCGTTGTCGCTCTTTATCTCGCCGTT
TCTTTTCCTTTCTTTTTCGGTGTTCCTCTTTCATCACACGTTCTTTTTCTTCCGATTTGT
TaTTAAAGAATTCCGATTTTTGATCCGAATCGCTTGTGTAAGGGATTTCTTCGCTGTTAA
CTCGCGAGATGAAAGGTTTTTCGTCTTTTCCGTTATTTTCGGAATCATCGGATAACGACC
CAAAAATATTTTCCATTTTCCCGTCGCGTTTCGTGGTTTCTTTGATTTTATTTCGTAGTT
TTTTCGATTTCTCCCTCAACTCGTCTTTGGATTTATCCCGCTTTTtATCTTTTTTGCTGT
GTTGTTTTTtCTTTTTATCGTACTCGTTCGATTCGTCTTTATTGATGGAATCGTCCGATA
AGAAATTTCGCTTCTTTTGCTTCTTCTTGTGTTTCTTGCGGATTTCTAATTTCTCTTTTC
GTTCGTTTTCTTCGGTGGAAGAAGCTTCCCCGAAAATTTGTACGTTAATATCGTTGGATA
ACTCGATTTTGTTTTGCTTTTtCTTTTCTTTTTtGAAAAAATCGAATTGGTCGTTATCAT
TATCCGAGAATATTTCCGTTTTGATTTGTTTGAATTCATCCTCAGACGTGTCGGACGTTA
TCCGCGATTTTGACCCTTTCCTTTGAAGGTTTTTCATGTGATCATCGTCGCTTGTATCGA
AATTTTTGATTTGGTTCCTTTCGGAATCGCTATCTGAGTAAATATTTTTTTtGTGGGGGT
CGTCTTCCTCATCGGAGCTTTGAATTAACATTTTCCCTTTGCGCTTAATCTCTTTTAGAT
CACCGCGTTCTCGATCTGAATCTGAATCCTCATCCCAAGATGTTGATCGTTTCTTTTCCT
CCCTTTTAGCCCTGCTTTGTTTTAACTGACTAAACTTAGCCTTGATTTTTTCTTGTCGCT
TCTCCTCCTCTTGTTTTTGCATATTCTTGCAACTCCTAGCTTTTACCTTATCGTACATTG
AGATATAAGCCGGTTCATCATCAACGATATCAAATATTGAGTGCTTTTTTGGTTCATCCG
AATCGGAATTGTCACTGCTATTCGTTATTTTTCTAATACGCTGTTCTTTTTTGATCTTAT
TACGTTGCTCTTCCGACTTACTCAAATTTTCTTCGCATTTTCGCTCAATTAACGGAAGGA
ATTTGTTGTCCGATGTGGGTTTTGACGATGTGATACTTTCCTCGTCGGCTTTTCGCTTCT
CTTTTCGTTGCTTTTGCGATTCCTTTAA
>contig00438  length=148   numreads=64
GTGGATTTATCCGTGTTACTCCGTTTAAAACAGTAATTAAGCGAAAACACCCGGTTTTTT
tCCTCTAAAAGACGTACTCTTGTAATCCGCACTAGTTTACCAAGTTTTATTGGTTATGAC
ATTTTTTTGACAGATGGGACTGACGTcc
>contig00439  length=609   numreads=72
TTACAATCGGGCTAGGTACAGGTGAATCACCAGCTTGTCGTCTGGCCATTGGACAACTTC
GTTTGCAACGAGTGCGAGGTCTCCTTCTTCTTCTACAAGACCTTCTTCTTGATCTTCTAC
ACTTCCTTCTTCTTCTACGACAtGATCTCCTCCTTCTCCTTGGTTTTCGGCACACGCTAG
CACTTCGCCTTCGAGGTCGTCGTCGTCGTCGACAACTCCGTCTTCTTCTTCGGGGCTTGC
ATACCCCTCTAGCCATCCGCACATATTTTTCGCGTTGTGAGCAATCCATGCAGTTCCATA
TTCTAGCACCTCTGACAGCCACTTTAGTTACAGGCCAATTACAGTGTCTCTTACGGAGGA
CACGAAGAAAATTTAGAAAAGGATTGCGACTAACTCTTCCAGCTCGGCATTTTGGTTTAC
AACTCCGTCTTCGCGGCCGGGAACAGCGACGACGACGACGACGACGCCTTACTCTTTCGC
GGCATCCAGGTCGGCAGGACATATTGATCCGTTTGCATAAAAGGCATTTTATTCTTTTGA
AAAaTCCATTTAATGGTACCCCGTGACAAATAATAACGTAAATAATTTATACTGTAGTGA
CAGATTGCC
>contig00440  length=719   numreads=197
GGGgTACTTAACTGCGTGAGTTGTCCGGTATAACACGGTCACAATTGGAAGGAGAGAGCA
CCAAGAATCGCCgctGTTTTTTtACCTCATCCGTGCCGGCAATTTCACTTCTTCGGATCG
CGTAGAGAATTCAGTGTCACGTGTATATACGCAAGAAGTGGAGGAATACGTTTGAAATCG
AATTAAaCCGAAaCTAATTAAAATCAATTTtAATAAaTATTTTtGTGTACGGTTTTATTG
TGATTTTTtCTTTTTTtAAAAATAAACTTTACGGACTATAATTCGTGTTGATTTTTgTTt
tGGAGgTTCTGAAGATTCAGTTGGTTTTTTtCTTTTGGAGATGTCACTTTGCAGAAACGG
ATAAGTTTTCATCGGGTTATCGTAATTATGAAAGTGTTGAAGGTCTCGATATTACTGACG
CTTTTAGTCGCAGTTATcGCCGAGGACGAACTTAGACAATCAACAGATCTCAAAGAAACT
CAAAACAACAAAGAGGTGACCAAATTGATACTGAAAAAATCCGAATCTGGTCAAGAACAA
ACATTTTTTtCAAAGTTAAAGAATTGGATTTTTCCCGGAAATAACATTACCCCGGTTCCA
GATAGCAAAGCGGTTGCGGGACATCATGTTCCATTTTACGTAGCCCCTCCAAGACCCATT
CATCCAAACAGACCAGATTGCGATCCATGCAATAAGGAACCATGGATACCTATTGCAAC
>contig00441  length=136   numreads=5
TGCcTATCTGAAAGCGAATCTGTGGAAGATCtAACATTTTCTtGgAAGTGGTTGCTTATT
CTTATGTccAAAaCAagagCTGTAGCTCTTATGCTACATCTAGGCAAATgAAaTAATTCT
TAAAAAaCAATGTTAa
>contig00442  length=997   numreads=219
TCCTACCCAATTCTTTTAGGGCCTCATTTATATCACGAATGCGTATCCGTTCACGGACAT
TGTTGGCCTGTCTACGCTCTTTTTCGCGtATGGCCTTGTTGCTTGGGTCGTCTGTTtCTT
CTTCATCGGCAGTACCATACCGTCGCGTTCTTTTATTTGATTTTGACGATGATCCGCTTG
TGGAATTCGGTTGGCCTATACTTTCTACTGAACTAGATGGTTTcGTATCACTATCTGGCG
GTTCTTTACGTTTTTTtGTATTGTATGTAGCTCTTTCGACTTTGACGGAATCTGGCAGGT
GTGTATCTGGAGGTGGTGGTGCCGTATAATTCAACGACGTCATTTGGGGTGGAGGCCCCA
AACTGGGAGGTAGCTGGCCTAAATTGATTTGAGACTCCGCGTGATTCCTTAAGACGTTAA
TCGCGTCGTCCAGTCTTTCTTCCATACGTGTTCCGTTGACGTCGGCTTGGTCCCGCAAGA
AGCCGATGGCATCGTCTAATCGTTGCGCTTCGGGGGCTGACGGCATGTGTAGACCCTGAG
CTGTACCACCATTATTCACGGAAACGGCTTGCGTGTAATGCGGCGAGTGTGGATTATTGT
GGTTTCCGAGCCACGCGGCCGGAGCTAGTGGAGGAGGTGAACTAACCGGCGTAGACGGCG
CCGAACTATAACTACTTGCGCTAGCTTGTTCTGCAATTGGATATATCGCTCCTAATGCTT
TGTTAATTCCATCCGTATGACTTCCCGGGCCAAAGGCGGTGTTATTTGGGGCCGCGGCCG
TCGTTACAGGCGTTCCGTTCGACCGAAACGACGACATCGGTGGTAAACCTTGCGCTTCGG
GCTCCGCCAAGCCATAGCTATCATAAGGTTGATAGGAGGTTCCGTAAGACGTAGGCCAGT
CACCCACTGAACCTGGCGTACTGTCTGGGGGTAGGTAGTAGTTGCCCGCTGGGGACGTGT
ACCGAGGTGAATCATGTGCAAATTCATCCGATCCATA
>contig00443  length=849   numreads=243
ATTTTTAAATACCTTTATTCTTATTTTTttATATAATAACATTACAAAAATAACCCAGAT
ATGTCTTAAAAAGAAAACAAACAAAACAAACATGTTAAAAAAaaTTTTAaCAATTTCGAT
TTGATCGCTTCAAGTTTTTCTTTGATGACTGGTTGGAGTTGAGTCAATTTCATTGCAACA
CCCATATTTCCTTGCACTTTAATCTTTCCAGAGAAGAAAGCTTTTTGCGGGTTAATTCCA
CCTCGGATAATTTCAAGAATATCATCATCGTTAACAATGAACGTTACATCGGGTTTTGTT
GTAGAATTAAATTCAATTTGTCCTTTTTGTCCTTTAAGATTAATAACCCAATATCCTTCG
AGTCCATCAGATTTTTtAATTTTAAGTCCATAACTGCCTCTAAATTTCTCAATAAGATTA
TCACTTCCGGCATCGAAAATATCATCTAATTGGAGTAATTGATGTGCGATCCTTAATAAT
GGAGCAATTTTGAATCCATCATCTGTGGTGGCGGCTGCGGTTCTGCGAGTTCCAATGGTT
CTATTTAAATGTTCTGGGAATCCATGTCTGTAAATGCCAACGACGACAGCTCCTCCTAAA
CCAATGTTGTGTTGTAAAGCAAGTTTAGCACCTGGGACTTGTCgTTTGTCGGCTAATCCA
CGTAATTGCCAACATAATTCGGCGCATTGTGCCAAACCGGTTGCGCCTAATGGATGTCCT
TTGGAAATTAATCCACCACTTGGATTTACGACGTATTTTCCTCCATAAGTGTTGTCTCCG
CGATCGATCATTTCTCCAGCTTTTCCTGGGGGACACAATCCTAACGCTTCGTAAGTAATT
AATTCGTTG
>contig00444  length=472   numreads=42
AATTTAAAGAAGAGATTAGCTGTTGAGCTGATTGACCGACTTCCGATGCGGAACTGGCGG
CTCTTTGGGCGTGTTCTAATTGTTGAGTTTCAGCTTCTAAAGCAGATTGAGCTTCACGTA
ATTCTTGTTCTAATCTTTGTACGAGAATCTGTTTCCCAACTAAGGCAGCTTGAGCGGTAG
CGGCAGCTCCAGCTGCTGCTTGAGCTAAAGAACTTTTAGCTTGAAACGCGGCTTGTTTGG
CTGCGGCGTGTTGATTTAAAACGGCGTTATTAGCTTGATCTGCGGACCCTTGTGCAATTG
TTCTCAATCCACTTCCAACGCTGAATCCTTTTCCTCCTCCATGTTCTTCGTGACCTGAAA
TTACAGCAATCGAACTGAAATGTCCCGACTCGGCGCCAATGACATCTTTATCGGGAACAT
GGATTGGTTTCATAATTGGATTGCATTGAATTAGAGCGACGCTGCTAACAAG
>contig00445  length=139   numreads=6
acaaCATACCGTAACAACGAGTACTACAACAGTTACAaCAGCACAAGGGGCTCGTAGGCG
TCCTCTACGCTATGAGATCAGTATTGATGATCAAACTGAAGTGGATCCTAGAGAACACGA
CTGGAGATTtAATTtACCT
>contig00446  length=318   numreads=192
AATTTCAACGATTTATTCTAATTCGAATATTACATAGTTTATTATTCAAGTAATAATCGA
ATTAACAAATTCCGTGATAATCTTGTAGTAGAAATAAATAAACCTAACTTGTTATAAATC
TATTATTATATACGGTTTATAGATAGATTTTTTTtGGTTGTTGTTTGGGGCACAGTGTTT
TTGTTATTTAGTTATTAAGATTTGATTTTGAATAAATTAATTTTCTTAAATAAGATTTTT
GTTGTTGGTGGTGTAGTGTGCGCGCCCCCAATGTGGATGACCAACGTGTTGAGTCCCCGG
CGATTCCTTTAGGAGGAA
>contig00447  length=585   numreads=353
GGTTTCGTTCGATTTATTATCATTTTGATTGTTAACTTCTCCACTACAACGATTAGTATC
CGGATCAACCGGCTCGGGAGAACCACGTTTTTGAGTATCcTtATTCGGCTTGCGCAATTT
CCGCTCAATTTTGATGTGTTGCGATGGTTTTTTCGATTTCGAACGTGGCTTATCGATTTT
TTtAAATTTACTAGCGTTATAAACTTTTCGTTTCGTCCGACCTTGAATTTTTATTTCCGA
TCCTGGTTCATCCGGCGTTTGAGATGTACTTCGAGATTTCTTGTCGCTTTGCATCCCGCT
TGTTTCGGAACTTTTATTTGAAAGGTCGTGTCTTGGGCATGGTTTTCTACGTCTTCTATA
TCTTCGTCGTCTATTTGGGGTTCTACATCTTCTTGGTTTTGGGGGTATGCATTTGTTATC
GCATCTTCGTTTTCTTCTGCCGCATGTTTGGTCTTGAGGGGGCGATTTTTTtCGGTCTTT
ATCGTCGACGTCGTTTGTTGCGTTTGTTAGGTTGTTACCGAATGTTAATTTATATTTACC
GGCTTTATGTTCAAGAACGCCACTGTTGATGCCGTGACGGAGAGC
>contig00448  length=804   numreads=206
GACGCCGCTTTGGTTGTTGCCGTtCAAGCCGAAGACGACGAAGACGATGTCGGCGTCTTC
GCACTCTTCGTCATCGATTCTTTTGAAGCACCcAAATTTGCGTCCGTTTCAAATTCTTTG
CTACATTTGATTTCCTTTTTATCCTCTTCGACGATTTTTCTAAACGCGTCATTTTCGTCA
ACATCTTCCGCCTCGACTTCGAGTTTTTTAAAATGATAGTTTCTTTCTTGTATTTCTTGA
TTGGTTTCGAAATCTACAATTTCCCCTTTTAATTTTGGTTGATATTCTTTTATTGAACCG
CTCGTTTCAACTGGTTGTGATGCATCATGGGTTTTTAATGTTTCATCTTCTTCTAAGTTT
GATTCTTCGATGATTTTATCGCAAAGTTCTAAAGCTTCTCGGACGAAAGCCATCTTTTTT
tGTTCTGTTGAGCTTCGAAGGGCATTTAAAACATACTCTGGAGATGGTTCTTGTTGGAGT
TGTTTTTCTTGTAGTTGTTTTTGTTGCGTCGTCGATTTTTCTTCGAGATAATTTTTGAGT
AACGTGACTTTATTTGGATTCATATCTTTTAAATCGTTGTCTAAAAACTTTTTGAAATTC
CTTTCTAAAACGGATCGATGTTCTTTCAATAGATGCAATAAAAGCACTTGTCTTAACGTC
TCATCGTATTGACCCTCTTCCATTGTACCTCCTAATTCGTGAAGGAGTTCATCTTTTCCT
TTTGGTACTATCTCGTTTTTCTTCATTTTTTTCGGGTCGTTGTAGTAAATATTAATTGTG
TAATTATTTCCCGGTTTTTGTGGC
>contig00449  length=722   numreads=38
tCGATaTCTACTAAAAGACGCTCCTTCATCGTCGTAGCAGTTACTTAGAGGTGATTGAGg
aTTAAACGAAGACGTTgaCTTCATAaTATCAGCTACCAAACGGGGTCTTGAAATTTTATG
GCCACGAGCCTTCTCAAAATCcTTCAATAGCTCTCTGTGGCCGTACGGACATCCTATCCG
TCATGTATTTACATATGAAATACCCGGTCCTGTTCAGGCCGTGAGTGCAATGAACGCCAA
TCAAGCCATCTCTAGAAGCTGGTGATCGTAGAAAGTTATCCACGGCCGCAATAAACGTTT
GCAGTAGATCCCTCGAAGGTACTTCATTCGGCCCACCGGCGCATTTTATCTTTACCACGG
CGATGTTATGCTCACGAAGAATGTTTTGATCGTAATACCTATCGCCGTCGGTGTAAGTAA
GATCGATCACCATCTTCAACTTTGGAATTCTTCTGACGAGGTCGTGGGGCGTAAACCATG
CGTCCACGGACAGCTTCCTCCTGCACAAGTCCTCTTTTAATGGAACCTTAAAAGGAATGA
ATTTCGTTCCTGGTACTTGTTCCCCCATGATTGAGTATAATTCCCAGCCTTCTGGTAAAT
CCTTCTTCTTAGGCATTTTTAAATAAACTTGTATAAGTTCCACAGAAAACTAAGTTATAA
AATCCCTCCAAAACACAAAACGTAAACTGATGCGTCAAAAAAAAaCTATGCATGTGGTTc
cc
>contig00450  length=553   numreads=13
aaCACATCTGTATCAGTAAGAATATTTGGTTAATTGACGATTTATTATTGCAGAACCACA
CTGGTAATTCCCTATAATATCGTCTGTATGTTTTAGGCGTTCATACAGAACCAAAGCTAG
TGTTTTATAAGCTTTCAATTCTTTGGCATCTCTATTTCTGCCCATATTTCCTTAACTAAT
GGGGATATGCAACTACATAAAGTGTCCCCACCTTCCTTGAAAAGCTTCCGCCGGGATATT
ATCCATACCAGAAGCTTTATAACAGTCTTTTTACACCGTTTTTGATTTCTTCATGCGTAG
GTACTTTCTTTCCTCTTTGATCTGACTCATCCAGCCACACTTCCTCCTCTTCCGGTTGGA
TACCCAAATTtAATTTTCCTCAAAaTTATCTGTCCACCTTTCCAATATCTCTTCCCTTCT
ACTTATTATATTCCCTGcTTtATTACGACAAGTTTGtCCATGGTAGGAAaTCCTTCCTAT
CTTTATTAATTTTCtGATACAATTGACAGACGTTGCATTTCCTTTCCCAAGTATTCTTTC
TTTCTTCTTCTAt
>contig00451  length=213   numreads=11
AATAAATTAGAATCTGGTGTTTCAAAAGTACACGATGGGGTAGTTACAAAAGGAGACGAC
ATTGTAGACGCTACAAAAAaTAAAATCGAAGAAGTTCAAACTGTAGCAAAAGATCTAAAA
GATGATGCTGCGAAAGAATCAAAAGCTGCCCTCGatAAAACAAAAaGTGTTGCAACAGAT
ATTAAAGATGGGCTAACTTCAACAAAaGACTTT
>contig00452  length=969   numreads=82
GGGTAGTCATGATTCGAACAGTTaTGAAgCCGCATCTCATATTGCTAAtAGTGTTTGTGC
TCAAaCATCAATtAGCACACTCACACAAATGTGAAATCCCcGAAAaTGATGAATATGCAA
ATtGTGTTGTTTCGAAAAATCTTAAAGATTATAACATTAagaCGGTTCAAGGCGAATTCT
ACAGCTTTAAATCCGATTGTTTATACACTTTATTAAGTTATGAAAGCGACGATGGCGATc
AAATTTCTATTAATTCCGCTAATTCTAAGGTTGAAATTGTTGTGGGTGCGAAACAATACG
AGCTAAAAGTTACAGGAAAGAATCAATTCGTTTTtGCAACACCAGATAAAATACATAAAT
TGCCAGTTAGTGTAGGTAAAATAGATGTGTCAAAACCTGGGGTATATGCAGTTGCGAAAT
TcAAAAaTTTGGGATTAACCGTAAAATGGAACGGACAGGAATCAGTTGTAATCCAATTAG
ATAATGCTAAACAATACGATTTATCAGGAATTTGCTCTAAAGATTGTTTAGAAAGCACct
CCATCTCTCCGAGAACAATGGAAATTAACTGATAAATGCGTTGATGAAGAATCAGGAAAA
TGTTTAACCGTGCAAGATAGGTCAAAATCATTACAATACTGCCGCACCATATTAAGAAAC
AAAAAaTACAACAAATGTTTAAAAGCATTAAACGTCGATTCATTTTTATCAGAATGCCAA
GCAGTATTTTGCAGTTGCAAAAAaCCTAAAGTCGAGATGTGtATGTGTGAGTTATTCGAT
AGTTTCATCAAACATTGTGAGgCAAGAACCGGAGAAGCAATATCATGGAGGGAGAAAAAC
TTTTGTGAAAAAAaGTGCAAAATTCCGAACCAAGTTTACGTCGAGTGTGGGCGTCGACAA
AAAGCGTGCGGTGAAgTTGTTGAAAACGATAAAGATGATAAAACTTGTATTGAAGGCTGT
AGATGTCCG
>contig00453  length=4093   numreads=661
GTTGTTGTTAAATTCTTTTTACCAATCACATTATTTTTGACTAGATTCGGAACTTTTTTA
ATAGCTCCCCCATTAATAGTCGTTGGAATTTTTCCTCTCCCAGTTGGTGATGGAATAGCA
ACGGGAATTCCTGATGGTTTAACCGGGGAAATAACAGGTCGCGGTATTTTCGATTTAACA
TGAGTAGGCGATTCTGGAGGAGTTTGATCATTTCCCCCTTCTTTCCCACTTAACATCTCC
CACTTTCTTTGCAACTTTTTAAATTTCTTTCCATTCAATGGTTCAACACGATTCTCTTCT
CCTTCATCTCTTGGTAAATTTTCAACATGACTCAATGCTTCGTCATCTACTTGAGCTTGT
TGGTGGTAATGAGTTTCTAAACTATCTGTGTATTCCTCTTCTGAATCGATGGCAAGTCGA
TTATAAGCTTGGTATAGCTTTGAGGTTAAAGGTACACCAGACCATCGTTTTtCGCTATTG
ATGCAACATCTTCAGCTAATTtAAACCCGGGTTTTGAATAACAACCGGGATCAATCAAGA
TCTTGGACGCGCTTTAGGTGGTACTCTTTTTGATGAATTTAATAAATCTGGTAATCcTtG
TTCTTCATTTTTCGGTTGAGAAGCATGATGAATCGCGGTTGCGCAAGAAACCTCATCAGT
GTCCGAtCcAGAAAAACTATAAGTTGAATATTTATGGATTTTATGAATCGGACTTGTTGG
ATGTTGATAAGAATCCATTCGTCTTAAACTTTCATGTAATTGCCGATACTCAAACAACAA
ATCAAATTGAAACGGTAATAAAGCCAACGGTTGTAAAGCAACGATTAAACTATCTAAAAT
CCCACGAATTGTTACACTTCCTGTTAATGACAATACCAATAAAGAATTTGCGTTGTAGTG
CTTTTTAATGATACTTTCTCTAGTTCTTAAATAACTTATCCAAGCATCTAAAGATCTTAC
GTTTAATAAACCAAACACGAAAGCGTTAAACTTAACCAATCCTTCTGATAAAGTATCTTC
ACCATTAATACGCATAACCAATTCGTTTAAAGCTTTCGTTAAAGGTCCTTGTTGAGCCGA
AGCTTCAACAACTTGCCAAACGGAATTATTAATTGCCCCAAACGAAGTTTCAATCGAAGA
TTTTAATCCATCACTTAGCAAAGTGTATAAAGCCGGACATAAAGTATTAAGAGTTAATTT
TGCGCAAGATGGGTTTAATTCTGAGTCACCAATTGTGTTTAATTCATTTTGATTTGTTGC
CGAAGAGAAATGTTGCATTAATCTTTCAACGGATTCCCCCACAGTCGTGACAAGATTCCT
TTTTGATTTACATCATATTTTTGTGGGGTTGCAAGTGGTGATGAGTAACTTTCAGGGCTT
GTTTCGCCTTCTTCACAGATTGCCATATCGACTAAAGTTTTTGTTTGATGATTTCGATTA
AGTAATAAAGCGGAGACGTTCGGGGAATTATTCGGAACGAAATGTTTTTGAGGAGCAAAA
CTGACTTTCTTTGAATTATCTTGGTTGATTTTTAACGATAAAAATTTAGTTACGTAACTT
CTTAGTTGAGTGATGCTCTCATCGTTATCCGTATCTGATAGAGAAACCCCACTTAATTTT
AAAAaTTCTTCCAATTGGTAAATATCTTCGTAATTTAAATTATTAAATAACGGATCAATA
TTTGGTGGTGGGGTAAAaGTTCGTTCGTGTTCATCAAAACTTGAACTTGAAGTTCCAGCA
TCGACTCCTTCATCTTCAGTTTCGCTTAATCTTTTATTTCTTGGTAGATAATATGGTTCG
TGTAAAGAGCTTCTTTTATTAAGATTTTCGATAGATTCCTCATTAGTTTCGATTAAACTA
TAACGCTTCTTATTACCAATTAATTTATTATCAATTCCTTTTCGTAAAATACTTCTTGGT
AATGGTGGACGTGGTGGAACATCCCCAGCCAAACTAATCGATCGCTTCGGAAGTGGGGGT
GCTGTCACAGTAACCAAAGGTTTTTCATTATTCATCGAACTCGCTTCTGAACTTGTAACA
CTATCGTATCGGTACACAAAAAGAGGATTTAAATTAGGACTGTTTTGAGAATCTGTTAAT
AAAGTTGAGGAACCTCTATAACCAGAACTTGGTTGGGTGGCTGTACTTGAGGTGGACGAA
GTTTTTTCTAAACTTCCATAATCACAACTCATTGGGCGAGCACGTTCTTTCCAATTATTA
CTGTTTGACTTTTCGCGTTTCTTTGCAAAATGATGTGCCACTTCAGGAACATCGGCTAAA
ATAGTTTtAAaTTCTTTtGGGAGTAAAATATtAaGCGAATCCCAaTCCTGAACGTGACTA
AATCCTTtCTTTTttAAAGCATCGAAGTCGTTGCAACTAAATGGTCGTCTTTtCGGAGGT
GTTGAAACTGAATTtACCGGTTGAGGCATTAATAAAATgTTGGCGATATCGTCGTCTTTG
TTGTTtAAGAAGTCTAAATTAGGTAGTGCATAACTTGGATATAATACATAAACAGGTTTA
GCAACTTCGCTTTTTTCtttaaGTTTATTTAAAAATGATGGTTCAACTACTTTTACTCTT
TCTttGATACTTCCGGTTAATTTATAAGGTGGATTTTTAAATATATCTGTTACGCTGGTT
TGCATACTCTTATTAATCAaCTTAAGGGGTACACATTTTGAtATTTTTGATGATCGTTTT
CGATCGATTTCGGATTGTATAATGCTTGAATtACTACTCTCCGATGATATGCTAACACCA
ATACTATTCAAACGTTTCGTATTCGTAGCCGTTGATCTATAATCTTTTTtCTTTTCAACA
CTATTGTTGTTATTTGAAAGTTTTtCTTTAATTTTACTTTCATCGCTTTTGAATTCTTCT
TCCACTTCAaTTTTACCACCATCCTCTTGATCCTCAACAATAACTTCGTTACTTCTATTG
CTAGTTATTTGTTCTATTTGCTTCGATTCCGATATGTTACTATCGCTGGGCCAATTTTCA
CTCGTACAAGAATTATCTAAAGCCGTAGACATTCCTTCGGCACTCATACTTTTCTGTTTC
ATAAACAATTTGACTAGACTGAAGTTTTGCTTCCCCGAGTGATCgCTACTTGTCGTACTC
CCCGCATCTATTGATGTAGCCATATCTGAGAGTTCGCTCATCCCATTTGTACTCCTACTG
CTGATTTGTTGGATTTGGTTTTGGATATCAAAGACTTTAACGGGTCTTCTACGAACAGTA
CTTGAATCACTCGAGCTGCAACTCATTTGATGCAAAATCAAACTTTTATTAATTTTCTTG
TTCAATCTATTCCTAGTTAAATTGGGCATGCTTTGGCTTTTTAAAGTAGCCTCATTCATG
TTGCAAGAAGAAGTTTCATCACTCGATTCATTATTATTGCCGGATGGTAAACGTCTCAAT
TGACTCTCACCAGTTAATTTTTTtAATTTACTCCATGTGGTTAAAGTACTGCAATCAGAT
CTTGTCATGGATTGATCCAGACGCATATTTTGCAATTTCTTCTTCAACATTCTCGTCCAA
TTCGCATCTTCACTCGATACATCACTCTTATCagTTGTCATGGAAATCACTTTCTTCTGA
AAACATAGTCATAGATCCTTCAAAAGCGATGGTGTAATTATCTTTGTTCGCTtGACATGT
TAACATGATGTCATGTTCGTTTAACAAATCGCAATCTAAAGAATCGACGCTGAAATTTGC
ATCTAACATTGGGTTTTCTTTAACCGGACTGAACAACAATTCCGATTTGCAGATTGACAT
TGTTGTTGAGTTTGCCGAATCCTCGCCTTGTGAACTTGTGTGAGGACTATCAAAATCAAA
TTTGGCCATTATTGATCCGGAAACACTTGCATAACTTTCCCCTTGCCTATTATTCTCTTG
ACTTAAATGATCAGTACACATCGGTGGTAAATTCGTTAATAGTGCGTGGATGTCTTCTGT
TCTAAAACTCTCCATATCTGCTTCAGCTAAATTTGCGTCCATGTTCTTAGCCAACGCGTC
GTAGTAACCAATATCACTAGCATCGTACGACTCGGCCAGCGAAAGAATGCTTGTGTGGTT
ATTGTCCCGATAt
>contig00454  length=994   numreads=10
tGTTTCGTTATTAACAGTGCATTAACATTTCGAActAAaaGTTTCCTTATTGATATAACT
TATCACCACGTACATTTATTAACCAATACAATGTTAAATTGAATTAAAAaaTCTAAGAAA
CACACGAGGTGGTCATAAaTTGCATTCCCAGATACTGGTTTTATGAGGTTAAAATACAAC
ATTGTGAAATCAAAaCAAACGTGATGATAAGAAGGACAACTATTTATTAAAATGTTTATT
AAAAACTTGTTTATTGAATATTATTTTGCGAGAGATTTGTTGTCGACCGTTGCAAgAaCC
GTAACGATAACGTTGAAAAGGGtATAGTGTTTCGAGGTTGTTGTTtATTATTACTTGTTC
TCCGCATCAATGGATGTGGAAAaGCTAATCAGTGAAAAGCTGAATAgaCACTTTCCCGCG
AAAGCATATGTGCCCACTTTTTCTGTAGATAAAaCTGGCGTTGGGTTTAATTTCTTGTTT
GTGTTTGATAGATATGTTTACGCTTACTCAAGGTGGCCTTGTTTAATAaTAATAATGTTC
ATTCTTAAAaCAAGCACAATTTTttATTAATGAATGAATGAATAAGAATAATTCGAAACA
AAAATGTAGAAGAAAATTTCGGTATATTAAATTTGAAACGATTAGTTTAATAAAAATAAG
TGTTTTTATGTGATTACAAGTGTTAATAAAAATaaCTTATTAACTTTGATAAaTTGCAAC
TATTTATCATGTTTATATGATTATCTTTAAGTACACATAAAaTTGGGATTTTTCGATTTA
AGTTAATAAATTTAAATAAAGTGTAGTTTTAGTCGCACAGGTGCTTTGCACCTCAGTGGT
TATTATTGTATGTTTTCATTATGTTGAATAAACATTATTATTATTATTATTATATGGAGG
TGGTATTAGTTGACAACTGATGCGTTGtGCTCGGTGTTTATTCGTTATGAATAATTTATT
TTTATTTCCTGCCCTATGtGCCAAGTGTTTCATC
>contig00455  length=1605   numreads=232
CATCGCCATATAAATCGGCATAATTCTCATTCCCTTTTTGCTTTCTAAACTTATCAAATT
TAGCAGCACCTTCATTGTCGCTATCACTATCCTGATACTTTGGTACCTTATTATTATCAT
CCCTATAATTATTtCCATATTTTtGCTTCGATTTTtCAGTTTTTtGATTATCAGAATTAT
TTGAATACAATTCCTCAtAAAACAAATTTGAATCATGGCTTTTATcTTTTTtCTCTTTTT
GAaaGGAAGGATGTTCCATGTTATTCATGGGAACATTTTGAGTTTTTtCTTGTGAATTTG
GAGGTTGTTGAGGATAATTTGGCACGTTAGGATACAAATTTGGCGGTTGATGATTTGGTG
GATAATTATTCCAATGAGGATTTGGTGGGTAAGCGTTCGGGGGAATATTTGGATATGGAA
ATTGAGGCGCATAATTAAATTGTGGAGGAGGTTGCATTTGGAAATTAATAGGAAAGCCTT
GATAAAAATTAGGCGGAAATTGATTTGGTTGCATTAAAGGAGGAATATTGTGTTGTTGTG
TACGGTTCTGATTTTGTGTCCTAGGAAATTGATTTTGAGTAGAATCTGTATTTTTTtCTT
TCCAGTTTTTTtGTTGATATCCCTTTTGATTTGAATGATTTTGTTGTTGTTTTTGATAAT
TTCTCCCAAAATTTTGCATTTTATCCCGAGGAAACGATTTGTCTTGACCAGTTTTTTtGT
TATTTTTAAACTTACCATCTTCGTGGATCATATTAACTTTATTGCTACCTTTTCCTCTAG
GAGCTTGGTGAGTATTTCTCTTTAAACCACTATTTTTCGATTGAGGTAATACATACTCTG
TATTTCTATGTTCAACCGCTTCACCTTTCTTTTGCATCTCgTGCATATTTTTTATTTTTt
CACCCATTTTATTTAATGAAAACAAATcTTTAATTTCCTTTATTATCAAATTAGGGGTGA
TATCATTAGGTTTTAAATGACCAACCACAGGGGTATTGAGCGCATTTTGTAAAATCTTCT
TTTCTTCATTATATTGATTCAGCATATCTTTTAAATTTTTAATTTGTTGAAGATTACACT
CAGGACCACGACCTCTTTCTCTTGCAATTAATATTTTAATATAATTTTGATAAGCATCAT
TAAATGGTGTAATAGCATTTCGTTCAAGGAAATGGGCAAACTTTGCCATTGATTTAATTA
TAATATCCTTTtCTTTTtCATATTCATTCATTTCTATTTCTATTTGTTTAATTACTTTTT
CTCTCTCTTTCATTCCTAAGGTCATGTCATTGATTTGCGTACGAATTCCCTCCCCTTCAA
TTTGTCCATTTACTGTTCTTGTTTCGTAGTATATGTGCATGTGGGCCGAAAAATCACAAC
CACAAAGTTTACACTTACCAGTATGATCCATTGCTGCACAATGTTTTAACTCAGTATCAC
CAACAATTTCTCGTGCAACATTTGTTAGGAAACAAGGATCATGACAACGTTGTTTATAAT
GTAATTTTGTTATGTCCCCAACAGAATATTTTTCACAACATTTACTATTATGACAAACAG
TTTTAGGTTTTGGACATTCAATCTGTTCCAAATCAATAACAGGAA
>contig00456  length=2433   numreads=501
aaaaaTATTGAATAAACATATCAATCAGTTCATCATGCACCTTCCGAACAAAGAAAAaCT
AATAAAAaaTAGTACAAAAAGGTGGCCACATTTtATGCACTGCTTTTATTATTAGCTACC
CCACCATACCACCTTTcATTTCCACAGTGGTACACTTTTAATAAAAaCCCGTACCTACAG
ATCCACAAGGCGACAACGTCCATCACAATTCGAACTTTATTTATAAAAAAAaTTATTTAA
TTTGGTTATTTTTATACAAACGAAACGGAACTCTAATTTTTCTCTTCTTTTTtAGCCTTT
TGGTCTTCTGCACTTTGTTGCTCTGTTGAACTTTGTTGTTGTTGTCCGCTGGCGCCTTCT
CTTTCAGAAGCCATCTTTTTATAAGCCATTTCAAATAATTTAAGTGATTGTTGTTGAAGG
GCGCTAGTTGTCTTACGAATTTCTTCCGGATCGACATCATCTTTTTtAGCTAATAGTTCT
CTTACTTTTGCAGTTTCTTCTTTCAATTTATCACACTCTTCTTTAGGTAACTGATCTTTA
AACTCTTCCATTTTCGTTTCGGTATCATGCACAATTCCCTCTGCTTGATTAATAGCTTCA
ACTCTATCTCTTTTAACTTTATCAGCCTTTGCATATTGTTCGGCATTTTTAACCATATTT
TCAATTTCATCTTTGCTAAGTCCTCCAGATGATTGAATAACAATTTGTTGTTCCTTCCcA
GTTCCCTTATCTCTTGCGGAAACGTGTACGATACCaTTAGCGTCGATATCGAAGGTAACC
TCAATTTGAGGGACACCACGTGGTGCTGGAGGAATTCCAACAAGGGTGAATTGTCCCAAA
AGTTTATTATCGCCTGCCATTTCACGTTCACCTTGATGGACTTTAATTTCAACTTGAGTT
TGTCCATCGGCTGCTGTTGAGAAAACTTGGCTCTTTTTAGTTGGAATTGTTGTGTTTCGA
GAGATTAATCGTGTAAATACTCCGCCAAGGGTTTCAATGCCAAGAGAAAGTGGGGTTACA
TCAAGTAATAGAACATCGGTAACATCTCCAGCTAGAACACCGCCTTGAACGGCAGCTCCA
ACGGCTACAGCTTCGTCTGGATTAACCGCACGACTTGGTTGTTTTCCAAAAATaTCTTGA
ACGGTACTTTGTACTTTTGGCATTCTGGTCATTCCACCGACCAATAATACTTCACCAACC
TCGGACTTTGAAATTTCAGCATCTTTAATTGCTTTTTGACATGGTTGAATTGTCTTTTTG
ATCAAATCACCTACTAAACTCTCAAATTTCGAACGAGTCAATTTTAAATTCATGTGTTTA
GGCCCGGAGGCATCCATTGTTAAATATGGCAAGTTAATATCAGTTTGAAGTGATGAAGAA
AGTTCAATTTTTGCTTTTTCTGATGCTTCCTTCAAACGTTGCATCGCCATGGGGTCTTTA
GTGATATCAATACCTTGTTCGCGTTTAAATTCGGAAACTAAATGATTGACCAAAACGTTA
TCAAAGTCTTCACCACCTAAGAAAGTGTCGCCGTTGGTTGATTTTACTTCAAAAACACCC
TTTTGTATTTCCAAGACGGAGATATCAAAAGTTCCACCACCCAAATCATAAACAGCAATA
ATTTTATCTTCTGTTTTGTCCATCCCGTAAGCTAAAGCAGCAGCTGTAGGTTCATTAATG
ACTCTTAAAACGTTTAAGCCGGCAATTTGACCGGCGTCTTTTGTGGCTTGACGTTGGGAA
TCGTTGAAGTAGGCCGGAACAGTGACAACAGCATTTTTAACTTTTGTGTTTAAATATTGT
TCGGCGGTTTCTTTCATTTTAATTAACACAAAAGCCCCGATTTGACTTGGAGAGTACATT
TTACCATCGGATCCTTGAACCCAAGCGTCCCCATTTGAGGCACGTACGATTTTATATGAG
ACGTTATTCATGTCTTTTTtAACTTCTGGATCTTCAAATCGGCGACCAATTAAACGTTTA
GTTGCGTAAAAAGTGTTGGAAGAGTTAGTTACAGCTTGTCTTTTCGCGGGCATACCAACT
AATCGTTCTGAATCTTTCGTAAATGCTACGATGGAAGGTGTAGTGCGGGATCCTTCGGAA
TTTTCGATTACTTTGGCTTGTTTGCCTTCCATAACAGCTACACATGAGTTGGTAGTGCCC
AAATCAATCCCGATAACGGCCCCTTTAACCCcTTCGGATTTGTTCCGTAATTGATCGTAA
CGCGGATAAAATACTGCTGCGTTGGCATTTTtCAAAATGTGCGAATAATTTCGGCGTTGA
TGCGCTTCCGCACCCAATTTCGCACAGTCGATAGCTCTGCGGCCCAATACTCTTGCTGCG
GTCAACATTTTCGTTAGGTTTTtCTTGGAGTTTATCGTTGAAAAAaCTCGGTTTTCACGt
GCTCGATACCGACTGCCGGATCTTTCAGAAATg
>contig00457  length=204   numreads=14
ATGTTGCAATAAATTCTGCTAACATTGATGAGTAGTCGGTACATTCTTTTATCTCATAAA
CGGAAATCTTTTTGGGAtcGTTCCAATTACTATCACCAGCACAGTCTACGTTCAATTTTG
CCGCCGTCTTCAACATTGTTCTTTTCAATcTcTTTACATAGCAAATTCACTAAAAACTTG
CAATCGGCTTTCTTTTTTAAACCg
>contig00458  length=1375   numreads=228
gTAGAATGGAATGGTaTAAAaTAaaGAATGGTGAGCGGTGTCTGGACGGTCGACAACGAC
GACGCTCCGAGTGAGTCACTCTCCGTCCCAAATAGACGCCGACGACCAATCAGCGCCTCG
ACGCTCTCTCCCCCATTGAAAACAATTTCCGCACGATGCGGAGTCCTTTCAATCTGACGT
TTGACAGTAGTGCCGGTTCCGTTTACGCAAGAAGTTTCGGTAAATCCTCAGTGCAAAAGA
AACCCGAGAAGAAATAAACTCCCCGCCGTAAGAATACTTAAAGAAAATAACTCGCAAAAA
TCCCACATACAAAATCTGAAAAAAATTGTTCAAAACGTTAAGTTATGGATCTTGGAAATA
CGAATAGTAATTTTGGAGATACAGAGAAAATTCGAGAAATTCGACGAGAAGGTGATTCCG
TTGATGATTTCGAACACTTAGGACATGACGTTTCACCCTTGGTGGAAATTCCTAGACCGT
TGTTGGACGCCGGGAAAATCGATAAGGTTGTAGAGAATACTAGCGCCACCGTTGGCGACG
GCGCTAATCAACTGGGTTTGTTCGATACGAAGAAGGCAGAAGCTGTTTCACCTAAAATGG
ACACGAATTTACTTGACCTCGTCGATACTATTCCGGATAGAAAGGAAGCAGACGCCAAAT
TGGATAAGTTTTTAAGCGAATTtACAACACCCAGTGAGAAACATCTAAAAGAAGCTGTTA
AAGAAACCACCGATTCCATCAAAGAATCAATGATGGACGACTTTAAATCCGCCTCCCAAA
ACTTTATGGACATGGAACGAGGTTCTTTAAGTACCAACTCCCAAAACAACTTCCAACCGA
ACGAAACAACTGTGGATGATCTTATGGAACGATTTTCTGATAGTGATCCTGAGGATGATT
TTAAATTAACCAAGGAAGACATAGCGAAGAGCAACGATCATATAAAAGGTGATTTATTTA
AGGATTTAGACGATTTTGAGCTTCCAAAAACGATCCAAAATCCAATTGAAACCGAAAAAA
CTCAAAAAATTGAGAAAATTGAAAAAATCGTTGAATCTAAAAGCAAAACTCCGGAACCGG
AACTAGATTTGATCTCTTCAAAATCCGACACTATTAAaCTTGAatAAATCGATTTCAAAC
GATAAAATGATTTCCATtGATAGAGAAATTTCCACTCCAATTCTTCCAAAAGAATCTGAA
CAATCCATAATCGAAAAAGATGAACCGATTATTCTTAGTAAATCGGTAGAAGATGTTGTT
GAAGTCTTAAAACCCGTAGAAAAAGAATCTAAAAGTGAAGAAAAAATCGACAAAATTGAA
AAACCGGAAAAAACTGTTATCCAAGCTGAAGCTATGTTCTGTAAAATGGGTCTTG
>contig00459  length=1227   numreads=413
GAAGAAAAaTAGTTTATTATTAAAaTTTtACTTAAACCTAAcAAGTATCaGTTTAAAAGA
AGaCAAAGAAAaTTTCATGCcTAAAATAATTAATTTACATACTTTATAATCCATCATttt
ttAAAACCACATAGTCATTTCATTATCATTATTTTATTTAATTTTGTATTCAAATtAGAA
ATCATTTTGCGCCTTTGAAAAATTCATAAGTGGATGAAAAGTCCTTGTCTCCATATCCCT
GAGTCATCATCACCCTATAAATTTGATGAACAACGGCGGTGATCGGAAGAGGAGCGCCAC
ACCTAAGAGCGGTATTTTGTGCCAATGCTAAATCTTTAGCGGTCAATTTCATCATGAAAC
CACCTTTGTAGCCGTTTGAAGAAGGAACATTCGGCATTAATCCGGGTACTGGATTGTAAG
TTTCTGAAGACCAACATCTTCCGGTTGAAGAATTAATAATTGATGTTAAAACTTTTGCGT
CtAATCCCATTTTAATACCTAAATTCATCGCTTCTGAAACTGCGGTCATACTAGCTGCTA
ATAATAAATTATTGCAAACTTTAGCTATTTGACCTGCACCGGGTTCACCGCAATGAACCA
CTCTTGCGCCGGCTTTTAAAAGTATTGGTTCGACAAAATCCAAATCGGCTTTATCGCCaC
CAACCATAAAGGTTAAAGTCGCTGCTTGCGCACCTGTcACGCCACCGGAAACtGGAGCGT
CTAAAAATCTAAATCCATTCGATTTTGCGGTTTTATACAAgTCTTGAGCTACCGATGAAT
CGATTGTAGAACAATCTACGTAAAGACCGTTTTTGTCAATTCCTTCCATAATTCCATTTT
TtCCTTCTAAAGTTTCTTTAACAATCCCACCATCAGGTAACATTGTAATAACCACTTTGC
ATCCTTGAGCTGCTTCTTTAGGAGATGAACAAACTGTCGCCCCCGCTACCGATTTTGCCG
CATTCGGCACAACGTCGAAAACCTTTAATTTCAATCCCTTTTGGATCATATTGGTCGCCA
TACGAGCGCCCATATTTCCAATCCCAATGAATCCAACATCAGTAGATTGGTTCcTTTGGT
GCAACAAGTTGGATCTTAAATTGAATAGGAGTATTGTGCGTCGAAACATTTTTGCTACAG
GTAAGTATAATATGTCTACGTGGGAAGAAAATCgAGTTATGAGAAAACGGTGTGCAGATC
GAGACGATGGTCGACACAAAACTCCCC
>contig00460  length=1256   numreads=363
GTTGTTTTtGGCAGGTTTATAGCGAACTGCTGGAAAAGCGAACGTGTCAATGGCAGAATT
CACTGTAAACACTGATGATGGTTCTGGGAtATTCTCTTTGTTGACTtttCCAGGCGTTAC
AGTTCTAAATAGCGGTGTGTATCCTGAATTCTTTATATACATGGCAACTGGGCTTTGAAT
ATCTTTAAACCTATCTTTCCCAGCGGATCTTGGTAATCTATTTTGAAGATTTATTTGTTT
ATGTACGGGTGTTTTTGTTGCTGAACGAGATAAAACTGGAATTCCTGTAGGTTTGTTAAA
TTGAATTTTTGGAGTTTGAATCTCTTCTTTTATTTCATAATCAGTTTCATTAGAAACTTT
AAcATTTTCAACATTTTCATATGACATTCTATAATTTTGTCCGTACATCAGAAAtcGATC
CATTTCTTCAAGAGTATCATTAAATTTAAAAGATGAATTACTACTTGAGGGGCTTTCAGC
TTTTGATTGTTCCATTAATTCTTGGATTTCTATTTGTTTTtCTTCTGATGGTGTTATCTT
TAATGAGGGGTTtGAATCAAATTGGGTATTTTCATCAACTTCTTCAATAACATCCAAGTT
GTTAAAACAATCTATTAAGTCTTTGACATGATTTTGTGCTGTAAATTTGGGAATTTCGTA
TGTACCTTCTTGTTTGTTATCGAAATCATCACTGGAATTGGAATCTTCAGTGAGCATTGA
GTTTtCCTTTTCAGAGGAAATGTTTACAACATCTTCAATCAAACTAGAATTATTTGAAGA
AATTGAATGATATGTAGTGGATATTTCTTCTTTAAATTCATGGTCACTTATTGAGGAATC
TTCCGCTGGAACTGTTAAATCCAATTCTTTAGCAACTTTTTGAATAAAATTTTCGTCATC
TTCTGATaTGGATGACTTGGTCGGTAAGTCACATGTAATTAATTCTGCCAATCTCATTGA
TTTATCTTCAATAAAaCTtGGATTTGTaCTTACACTACTTCTTCCcGTAATATATTCAAg
tGGGAGTTTtcgtAATACATCCCGTTtCTTCTCCTTTAAAGTTATAGGtCcATAATAAaC
ATCTTCATCACTATCCTGGAACTCTATATTCTTATTCATCTTTTAACTGCCTAAAATGAA
AGGAAACGTCAACTCCCCCcGCGTACTCTGAATGGGTCTGAATAGAACTGACCAAGAGGC
TGTCGTGACGTATCCGTATGTTATTGTATTTTGTGCAACTTGAGCGTTTAATATCG
>contig00461  length=715   numreads=205
TGTTGGGGGAATGGTTTGTAATAAAAAaGACGAGTACATCGAGTTCTTGCATCATTTACA
ACTTTACGTCCACCTCGGAGCCGAATCATTATCAATTGGAGCAAATTAGCAACACTTTTA
TCCCACTAAAACACAACTACCATTACACCGGGGAGTTAATCGTTCAGGATCCAACAGTTC
CAGCAAAAATGAAAGTTAAATTTCCTTTGAATTTAGGTTCGGCTTCTTACACCGTTTTTA
TGACAGATTATCAAAATTACGCGGCTATTTTTACGTGCCAAAAATTACCGTTAAGTAATC
GCCAATCTGTTTCTATTTTATCCAGGAAAAAGGTTTTGGATAAACTTTATTTGGATAAGA
TTCAACAAAGAATGAGTAGTTTCGGGGTAAACCCCTATGATTTATCAATAATTAATCAAA
ACGATTGCAAAAAGAACATTGATGGTTATAACTGGAATGTAGATGATGACACCTTCTCTG
TAAAATCGGTAGCTGGCGTTATAAGAAAAGCTGGTGAAAAAATAGGAGATGGTTTCGAAT
ATGTAGCTGAAGGAGCAAAAAAATTAATTAATAAAGGTGGTGATGAGACAAAACAAGTtG
AGAAAAGAGTAGGGCAAGTTGCAATAGACCCTGATGCTGAATGGATACCTTAAaTTAAAA
AAAaaCTTGATtAATACACAaTTAaGACTAACaTTAATAAAATGAGATTTAAACC
>contig00462  length=157   numreads=26
AGCCGCTCCAGTTCTTAAAACGGCTGTTCCTGTGGTTTCGGCTTACGCTGCTCCAGCTGT
TGTTTCCAGTTATGCTGCCCCAGCTGTTtACTCTAGCTACGCCGCTCCAGCAAACATTGT
GACCGGTTATCATGCAGCCCCAGCAGTTGCTTATGCC
>contig00463  length=647   numreads=25
ccTCTCcTtCAGTTTTTTCTTCAtCAACTTTTTCTTGTTtAATTTCTGTTACATAAATGG
GCAACCGAGGTGGTAATTTAATATCATTAACAAtctGATCAGCTAGAGTCTCCCTAAAct
CATCCTCCCGTTTAATAACCGGTTTAACATCAACTACTCGTGGCGCGCAACCTTCTTCAT
GCAATTTCCTAGTTTCGTTATCAATTTTTTtCGAATCTTTAGGCATTTTATAATCGGTAA
CATGATCGACTCGTATTGTTTTATTTAAAATTTTGATTCCATTAAAATTATCAACCGCCA
AATCCGTaGAACGTTGATCTTCGTAACATATAAATCCAAAACCTTTCGATTTCCCGGTGT
CTTTATCTCGAATTAAaTTTATATTCACAATTTCACCGTATTGGGAAAAAaTGCAGATTA
TATCGCCTTCTGTTAACTCGTAAGGAAATCCTCCGACGAAAATCCATGCACTTGAACGGT
ATTGATCATGCCAGGATGTTTtATTTTtGAAATTAAGTTCTTGTTCGCTCAATTTTTtCA
CATTTTTCATATTCGTTAGAGGATTCATGTTTATATTGATATTTTATGATCCTTTTAAGT
tAATTTTATTATAACAGAAGTTATGTTTTtGAGGTTATGTAAAATTC
>contig00464  length=792   numreads=14
GACATCTCACTCGTGTTGAAATCGTATTTGATGCCAATCACGGTCGATTACGTTTTTCAG
tGTTtGTTTGTTCAAATCTCGATTTCAATGCCGTTACCCGCATGAATCATGcgTCGTCGA
aTTGTTTCAAAACGATTAGAATCTtAACAaCGCTTCAATAAGCGGTAAGATAGTGTTTAT
TAAAaCGAAATAACGAATCGAAAAGATGTTACGAAGACGCCGAAAAGTGAAATTGCTACT
GTGAAGACGGAGAGATGGCCCCTGTTTTTGCTCTATATATTATATTAACGGTGCTTTTCC
CGCTGTTTCGTTGCGAGGATTTTtACACAACTTCCGAAAATCATGTGGAATCTCCGCTGT
GCTGTAACCTGACCGTTACTGAACGAATTGATGTGGATTATTCTTCGAAAGTGATTGAAA
ATGAGTATATCGTTACTTTTGATGGATATTATAAAAGTAATGCgaGAGCATCGTATATAA
CTGcAGCTTTAAATAATTCCGGGATAAAAaGTTGGAAGATTTTaTCGAGAGAAAATCCGG
CTAGTGATTATCCCAGTGATTTTGATGTAGTATTAATTGAAGAAACTGATAAATCgCTTG
GTTTAGATGCTTTAACTGACCATCCGTCAATTAAAAGAGTTACATCGCAACGAATGGTGC
TTAGAACCTTAAAATTATAAACACACACGAATATGTAaGAAGaGGTAGAAATAGTTTAAT
CACAAAatGGTCaaTTttGGCAAGCAACAGGTCGGCACACAAGTCGAAGATTACTTAGAG
CAATTCCTAGAc
>contig00465  length=248   numreads=4
CCGTCTCTCGAGTGGAAGAGACACTTCCAGTGCTACTTCACTCGAGAAGGCAACCATGGA
GATCGACCAATTAAAGGTTTGAGTTCCATTGGTGAGAATGGAGAAGTCGGGAGACTTCTT
ACAGAAATGCGATACCTCTGGACGCCTCGCGTAGGATTCGAACCTCCGTACTATGCAaTG
CTAGATTtGAGTCTGGTATGCCTACCcTTCTTCCGAAGCAAGGAGACACGGTGAAGTTAC
GTTCaCCC
>contig00466  length=995   numreads=77
ACTGCTGTGAGCCAAAAGTCttGTTTACAAAGCCATTGTTTACAAAAGGATTATTTACGA
CCTGCATTTTTTACTGGCGTTTGAATAGAACCTTGCATACGAATCAAGAACATGGAACGA
CGTTGTTATTGTTATTTCTGTCGATTTTGCGTGTGAATTACAACACTTTGGTTTGCTGAT
AATAAAACGCGTCGATTATTGAGCGATATAATGTGGGCTACCTTGCAACCAGGAAGTTCG
CCAATTGATTGGTGTGAAGAAAATTACACGTTTTCGCCTATTATAGCTGAATTTGTAAAC
ACGTTCAGTAATGTTTTATTTTTGTTTTGCCGCCTTTATTAATGCATCTATTTAAACCTT
ATGGGCAAATTATTAATCCGGGAATACACTTAATATGGACTTTGTTAATTGTTGTTGGTT
TATCATCCGCGTATTTTCATGCAACTTTAAGCCTTGTTGGGCAGTTGTTAGATGAAGTTG
CTATTTTATGGGTTTTTtCTGCTGCTTTTTCTATGTTCTTCCCAAGAAGATTTTTtCCAA
ATTTTATTAATAATGATAGAAAACTTTTTACACTTGgAGGGATAGCATTTGGAATAATAG
GAACATTtctAGCAATAATCCACCCAGCTGTCAACGCATTTGCCTTAATGTTATTAGGAA
TTCCATCCGTGATTTTATTAATCCATGAAGTTAGAAGAGATAAAAaTGAAAGAATTCATC
GTTTAGGTGTTCGTTGCGCGAGTGTTTGGTTTGTAGCAGTATTCTGCTGGATAAATGATA
GATTACTATGCGAGGCATGGTCTGCAATTAAATTTCCATATCTCCATGGATTGTGGCATA
TATTTATATTCATAGCTTCCTACACAGCGTGCGTTTTATTCGCGTACTTTtCCGTGAGAG
AAGAAAAaCCGGAAGAAAGAGCCGTTTTAAGATaTTGGCCAAAAaTGATTTtGAATTAGG
AATAccTTATGTATCCATAAAAACCGCTCAAGTAg
>contig00467  length=2013   numreads=571
cGTTAGCGATAGTTTCGCTTAATGGCATCGTGTAACTCAAAGTTTGCCCATTTAATTTCC
ATTCGGATTTTTCTGGATTCAATGGAATCGTTATTTTtATTGTAACCGGGCTGGTGTTTC
TTGCTAAAAaTACAGCTTCtGgTATCAAAGAATCTTCGTTTCTCATTTTTTtATTAATAG
GTTCATCGTCGACAGGGCCcTCATTAGagTGTTTAAcaCCcATTGGTATTTGTCCACCCA
TTTGAGGTGGCATTGGAGTTACAAAACCTGCCATAGGTGGTGGAGCGGCCATCATTAAAG
GTGGTGGCCTCATTTGTGGAATTGGAGGTGCTGGCATCATCATAATAGGTGGTTGAGCTG
TTAACATGGTAGGTTGAGGTGGAACTTGAAGAATTGTGGCTTGTGGGGGTGCTTGAGGTG
CTGGTGGCTTTATCGgCACAGGATTTGGATTTGCTTGAGGTTTCCCTGTAATAACAGCTG
AAGTTTTTCCAGCTTTTGATGCAACATTTTTAGGCCCAATTTTTTCTTTtCctCATCTGG
tAATAAACCTTTtACTTTGTGAATTTGATGAATCTGCTCTTCTAAAGTgaTATTTGCCCT
AGCGGCCCTAGTAGCCGCTTCAACACTAGAAGTATGTCCATCCCAAGTGACTTTCTCATC
TTTtCTAACATCCTCCTCACCAATTTTTTtACCAATCGCTGTCTCTTCATCACCGACACC
AAAAaTATCCGTTCTTCTTTCGGCCAGTTGCTTCAAGCTAGCATCGATTGCAAAACCGGC
AGCGTAAACATTATCTTGATTCATTTTTTCACTGATATGTTTATCTCTTTGCTCAACCCA
TCGTGGATCCAAAAGACCAATTCGCATATGTTCTTGTACTTTACTTGCAGGAATTTTTTC
TCCAGTTATTGGGGATATTAAATAATCATCACCAACAGTAGGTCTTGTTACTTTTACGGC
TTGTTTTGGATCGTATTTTTtCACgAGGACTTTATCGGGAGCGGGGGGAAGTGGAGGTTG
AATTTGTGGTATATTCGGATGACTATCACCTTCGTCTCCAGAACTTTCTTCaTCCATATC
TTGAAGACGATTATCATCTTTTGCGTCTTCCCTTTGTTTTCGATTTGTATGATCTTCCAT
TGTACTTAAACCTTCATCCGTTCTTGATGGTTGATCTTCATCATCACTTTCCAACTGCAT
CTCGATATCTTCCCCTTCCTCAACACGTTCTTGAATAAGAATTCTTGCACCAACTTCTTC
cGGAGTTGTTGGCGGTGGAAAATTACCCATtTCAAAaGGTTGATAATCAACAGTTTCAAC
AACAACGAAGTCATGCCAATCAATTTGAGCATAAGCCACTCTTTCTCGTTCTAAAATTTC
TTCTTCTTTAGCTCGTTGCGCTTCTTGATACTTAAGCCACTCAGCTCGATATTTGACTTG
ATCGAGTACAGCGGGGGCGCTTTTAGCTTCATCCCTTAAACGTTGTTGCATACTTTTCGG
TGGgATTAAAACTTTTGTATATTGTTCTAAAAGTTTAGTGAAATATTGGAAAAGAGAGTG
TTGCGGTCGTAAAAAATCGAATTGGAAATTTCTTTGTTCCCGATTCATCAATTGGGTGAG
AAATTGCCGACCGTTACGTGCCACAAATTGAGCTGTAAGTTTCACTATATCTAAATCGAG
GGCTGAAATCGAAGGTGGATCAGCTATGAATTCAAATTCCGTTGGCGGTTCTTTAGGTAC
AAAAGGTTGTTCAACAAATTTTAAGATTTCTTGTTGTTTTTGTTGGGCGGAAACATTTAC
TGATAGTTTTGCTATTGCCGCAGGTAATCCAGAAGTTGGTTCTTGACCTTTTCCCTCTTG
AAAATCTTTAACTTTATGTTGATAATAAGCATGATAAGGATCCCCGGTATTGAGAAAATT
AAACTTGGGGTTTCCAATTTCATTTTGGCGAATCCGGGCTTCAAATTCCGGTCCATTTCT
CGCGACGAAACTTGCAGTTTTATCGACGATGTT
>contig00468  length=224   numreads=25
AGGTGGTAATTTCGGAAGTGGTTTTTCATTTTGATATTTCCAATTTAATCCCTTTTGGTT
ATTATCTGGAGATGTTTCATTACTATCATCACTACTACTACTACCTTGGCCTTTATCATC
TTTTTtCTTTGATGATATTCTCGGTGCGGATACAGGAGTTCTAGTATTTCTTCTTATTGG
AAATGCATCCGCCCACTCCATCAATTTCTTCTCGGCTTTTGTCC
>contig00469  length=547   numreads=22
TTtGTACTACTTTCATATGTTCTTCAGTTTTCGGTTTAGTTTGCTCATTATCATTAATTT
TACCTTGAAGATTTTCTTTGATGACGTTCTTTACATCTTTCTTCTGTATATCTTTCTCCA
AAGAAGTATCTTTTTGGTCTAATTGAGGCATATTTTCTGAGACTGTTtGGTCtGGCCTGG
ATGACTGTCTCGATTCGTTCACATTCAAACTaCTTGACGCGTCAGCTTTCTTTGaTACGg
AAAATTCAAGTTTCTTCCCCACTGGTTTTGGCTTATCTCTTTCAATCTTTTTAGCTCTAT
CTTTCGCTTTAGTAAACGCAGTATACAAATCATCAGTTGAtGCGAATTCGTGTTTGTTAA
tcTtAACGGTAACACGAGTTGGCGATTCTAAAATATTAGGTGCATCAACATTTAATAAAT
CCGTATCATCAAAAGTTGCAAAAATTAATTTAGCCAATTTGTCCGGTTTCATTTCTAATT
CTTCTTGCGATTCTAAATTAGCTGACAAAATATTTTCAATAAACGCTTGTTTAGAAATGG
ACATTTC
>contig00470  length=168   numreads=72
AATCTCTTATCTAACATAACATCAGACAAAAATTGATCGGCATCAAATGAAACATTTAAA
ATGCTATTTGATATTGGTTGAGTATTATAATCCAAGATGGTGCTTTGGTGCATCTTTTGC
GGAAATTGTGTATTGAACTGTGGTAAATTTGTTGTTAACATGTTCGAA
>contig00471  length=1311   numreads=460
aCGATTCAATCATCTTTTTTTGGCAGTGCTtCACTTCCGTTCGTCGGTTATACGAAATAC
AATAGTCATAGGTAATAACAATAATATCTAAACGTGAAGAATTTTTTtttAATAATATAA
ATGGTGAAGAGCTTTTCGTTGTTATGTGAAAAaGTATAAGATTTAGAAGCATTTGCGGTG
AACAATTCCGGGTCCTGATTCATCATATTCTTGTTTCGAAATCCACATCTGTTGGAAGGT
GGACAATGAAGCCAAAATGGAgCCGCCGATCCATACTGAATATTTCCTTTCTGGTGGAGC
GATAATTTTGATTTTAATTGTTGAGGGAGCGAGGGATGTAATTTCTTTTTGCATACGATC
AGCAATACCTGGATACATGGTAGTACCACCAGAAAGTACAGTGTTGGCGTACAAATCCTT
ACGAATATCAACGTCGCATTTCATAATAGAATTGTATACAGTCTCATGAATACCACAcGA
TTCCATTCCCAAGAATGATGGTTGGAAGAGAGCTTCTGGGCAACGGAACCTTTCGTTACC
AATGGTAATAACTTGACCATCGGGTAATTCATAACTCTTTTCAAGAGAAGTAGATGATGC
GGCGGTGGCCATTTCTTGTTCAAAGTCCAAAGCGACATAACAAAGTTTTTCCTTAATATC
CCTAACAATTTCACGTTCAGCCGTCGTGGTGAAGGAGTAACCACGTTCAGTAAGAATCTT
CATCAAgTAATCGGTTAAATCACGGCCAGCCAAATCCAAACGAAGAATAGCATGTGGAAG
AGCATAACCTTCATAAATCGGTACTGTATGGGAGACACCATCACCAGAGTCCAATACGAT
ACCAGTGGTACGACCGGAAGCGTACAATGAAAGTACAGCTTGGATGgCAACATACATCGC
GGGGGTATTGAAAGTTTCAAACATAATCTGAGTCATTTTTTCTCTGTTTGCTTTTGGATT
CAACGGGGCTTCGGTGAGAAGGATGGGATGTTCCTCGGGAGCTACGCGAAGTTCATTGTA
GAAGGTGTGGTGCCAGATCTTTTCCATGTCGTCCCAATTCGTAATAATGCCATGCTCAAT
CGGATATTTTAAAGTTAGAATACCACGTTTGCTTTGGGCCTCATCTCCTACGTAGGAATC
TTTTTGACCCATACCGACCATCACACCTTGGTGTCTTGGACGGCCTACGATTGATGGAAA
TACGGCACGAGGGGCGTCGTCTCCAGCGAATCCGGCCTTGCACATACCGGATCCATTGTC
TACCACAAGAGCTGACACGTCGTCGTCACACATTTTGATATTATTTGATGA
>contig00472  length=880   numreads=288
CATAAAAATAATATATTTAAATACATaCAAATTAAATTACACCTTATTAAGTACAAATTA
CAAGTTCACGATCATTGTTAATCCTAAACTAATATGTGgAGGATGaTTTAAAaTTAAAAa
aGCGAAATATTCACATGCTTGAAAAAaGGAAAAaTTAAAAAaGGAATGTGCAAATGTGAT
TTGGGTGCTTTTAATTTcGATTTTTAAACGATCGgTGAATTTGATGGGTAATTCGCAAAA
AAAaaTTAATTTCAATCACGAATTAATCATTAAATTTTGATCTAAAAGGTACTTCTTTTC
CATCTTCTGTTTCTGTTAATTTAAAGACGGATTCCCGGATTACGGGAGGCAACGAAGTTC
AATAACTCTTCGCTATCTTCGCATACGAAAGGTTTTACATGGTGACAAGCGACATCATGC
CATTTAACACCATCGTTGTAGAAATTATTAAGAATTGATAAACAGGATTCATCGTTACCT
TGGGCAGCTTCTCTATTATCTGGTTGAGCTTGTCCAAATCCTCCGGTATGACTCCAATCG
CCAGTATTTCTTTGAGTTGTTGGTCCGATTTTTGCACCAGATCCAGACCAGAACCAACCG
TTAATATTTGGTGGTTGTAAATCGGGTCTGTCACAACCGGCAAAGTTACATTTCCTTCCA
GATGTCCAAATATAACGGACGTTTCCTCTGGCTAAGCGCTGTTTAACAAATTCGTTTTCT
TGAGGCGTTTCTAACGAAACAGCGTCCATGCAATGTCTTCTGCAAATATTTCTTGCATCT
AACCAATCAACTTCTAAATTTCTTGTTGGCGAGTGTTCCCAACTGAAGAAATACGAATGG
GTCACTCCTCTCGCGTCTCTGTAGGTTGCATGACGTACCC
>contig00473  length=206   numreads=54
TTTTAATTTCTTCCACCTTACATCCATTTCTTCTAAACCTTTCACTTTATCTGATAAATG
CGATTTAAGGTTAATCGATTTGATTTCAATTTCTCTTACGAGTTGTTCTGCAGTTATTTG
ATTTTCGGATGTtCtGTCTAAAATTATTACTTCCTTATATTTATCAATGTCCGATGCTGt
CTtCTTGCATGCAATCACTTTAGTAA
>contig00474  length=334   numreads=58
GTAACCAAAAATTAACCAAGTTCCAACAAAGCGCTCCAAATAAAAAAAAaCACTTCGTTt
AGGTAACCACTTTTtCTTGAATATTTCAATATGTATTTTtAGATGTATCCTCGCGTTTTA
AAAAGAAACGTTTTCGCGAATCACCAAAACAATATTCTAACCAAATATTCTGAACCGTAT
AGTTTCGATTATACGACGAGTTTGAACCGGACGAGAGACAGATACACGTTGTGCGCTCGT
GTCGACGTTCGCGCAcGAATGTACTCGGTTCTCCTTCTATTTAGTATCTATCCCCCCGGA
AAAAACGCAAACGCACGACGTCGGCTACGATAcc
>contig00475  length=173   numreads=23
CTAATTCATGAATCCATCTTTCGTTGACTCTTTCAAAAAaGGATTTGTGCATTTCAACGG
CTTGTTTGGTATCGATTCTTGTTTCAGCAATTAGTTGTTCTGCTTTATTCAACCAGTCTG
CGATTACTCGTTCGCTTTCTTTAAAATTAAACAAGCATCGTATGGTATCTTGC
>contig00476  length=409   numreads=70
ttAACAtCATTTTCTTGCACATTttttGGAATATAAATTGTAACACAAGCATGTTCCCAA
CATTGTTGGGGAAGTTTTtCATTGGAAGACCAAACGTCTGTTTTtATGTCATAAGTTTCG
ACTGGGgTTACATCTTTATGAAACATAGCGTCAGTTAGAAATCCACCGATAATATAAATT
TTGGAGTCGTCGGCAACAACGCCCGCgTGATTTCTTGGTGTGGGTATTCTAGTGACGACT
TCCCAAGTATTCGTTAAGCAATCGTATGCATCTATGGTGGAGGCGGCGACTCTTCTTCGT
GCTGGAAGTTCAAGATCTTCGTACCATCCGCCGCAAATATAAATTTTATGCCCGTAGgCG
ATCATGGAATGATCTGCTCTCGGTGTTAACATTGGTGGGCAAATACACC
>contig00477  length=576   numreads=45
aaaaaGACAACGTCACCAAGCTATTCGTATCCTCGAGGGGTTTGGGGGgAACGAATTtCG
GGGGCTCTTTGGTCGGGATTGAAAGTtCACAATCGTTGAGGAGGGCTTCGAGCATTCGAA
GAACGTTTACCGCGGGAACCGCGGCGATTAAACGAAAATCGATTTGTTTGCAGACGAAAT
TTACGATAGACGGGGTTGTTGAAACGTTGAGAAGGACGAAATTGAGGTTCGTGCATTGTT
TATTACCGCAACATGGAGCTGGAAATTGTGAGATTAATGGTGGAGGGTTTTtGCAAAGAC
CATCGTCTTCTTCTTCGCTGGGAGTTAATGATGAAGGGATcGTTAATGTaCCATTATTAA
gaTCGCAAaTTCGTGGGGCTCAAATTTTGGATTCATCACGCCTTCACAAACAAGGATTTC
CTCATTTTATGCCTTTGGGGGAGTTTCGACGTCGCTTCAAGCTCCTCGCGCCCAATTTCA
AGCCGACAAGTCCCGTTTTAGACGAACGCAAAGCCGTCGAAGATATGTTAATGTCCATTG
ATATGGAATTGACGAGTTACAGGGTCGGATTAAGCC
>contig00478  length=443   numreads=23
CGATCTTAAAAAGGTTAAATCAACTTTAAAATGTACTAAACCAAAATAAAATAATAAAGG
AAACTAAATCGAATGAATTAAATAAATTGAATGATTCGGATTTATCGACTTTTGGTGAGa
TAAAATTGGATTTAAAaCCTAAATTTGTTGATATCATCGATGGTGTTTCAACGGAATGTG
TAAAGCGGAGTTTAAAaCGAAGTGAAACGTATAAAATAAGTGAAAAGAATCATTTAAAAC
GTCTCCAAAACACGgAGGATAATTTAAAATTATCGAAAGAATTAATTTATCAAGATTTAT
TAAGTGAAGATTTTAATTCGgATGATTCGGGAAATATTTCAAACGATTTGGAATTCGAGG
AGTTACAATTTAAACCTTCCACGATTATATTTTCAAGTAACGAGTCGTTAAATGGGATTA
ATAAATTGCAAAATGAGGAAGAG
>contig00479  length=1145   numreads=79
gAGTATTTCGCACAACATGATGTGGTGAAGATCCTTTTtAACACAAAAaTGATTGTTTAA
ACaTTTCCAAAATGCCTCTAAAtCcATCAAGTTaCTCGAAAAtcTTttAAAAGCAAATAC
GTCCAAGACGACGaCGaCGAaGAAAACAATCAAAATTTAAACACAAACGAAGAAAACGaT
TtAGAAGGgACCTCATCATCgaGTTTTGTGCCGAGCTACTCAAACCCGAAGGTACAAGAG
CTTCTATCGAAACCAAGACCCGATTTTGATAAGATCTTCTCATCGAGATATCTCCAAGAC
GATCTAAAATCAACGAAAACACCGAGTTTTCGAAGCTCCTCcGTTGGTTTTGAAACAAAA
CCGAGAAACACAAACATAACCTCAAATTTaCCTCCTCCAAAGGATTACGATAAGATTTTC
ACTTCCCGCTATTTAAACGATGATTACCAACCTTTAAAAAatACAAGAAAAAGTGTTAAT
CCATATCTAAGCGATGAAGATGAcGCCGATAACAACGAAATCTCCATAAAACATCTCCCA
CCATCCCGGGGGGGATCTATAAGAAGATCGGTCCCCCCAATTAATCGTTTAAAATACAAC
GAATCCTACCCAACCAAACAATTCGATTTAAAACCAACGTATGAAGATGACTTTGAATCA
AAACCGTTAAGAAAAATCTATTCAAGATCAGTTACGCCATCTATTAGATCGGAAAGTTCT
TATTTAAGATCAGAAACCCCATCGAAATCTTCGTACAAAAATTTTTCTTTGGATGATAAA
GACGATTCTTCGGTGGTTTTAGACGCTAATCTCACCTTTATATTGGGTTGTAAATCGAAA
TTGAAGCAAAACGTTAAAGCCGTCCCTGCTTTTAAGGAGACCGACACGAAAAGCAACGCT
TTATCGTCGAAAATCGCCGATTTTTTGACGCGGACGGATCACGTGATGGAGGAATGGGGC
GAAATGGGGAAGAATCGCAAAAGAAAGTGTGGGGATAAGTCGATGTCGATTAATGGAAAG
TCGAAAAGTGCTACGAATATTATGATTAAAGGGTTTCAATTGTATAGTAAAGCGAATAGT
GTGGATAGAGGGATGTCGTCGAGATGTGGCGATGACGATGAGAATACGCAGTATGAAATC
GATGA
>contig00480  length=778   numreads=142
TCTTTCGTTAAAGCGGTAtAtGTTCATCTCGTAACTCCCTAATTtGCCTCTGCAACTTTC
TAATtAACTCctGCCcGGTTTGCTCTTTATTTCTCATCACTCCAATTTCATTTTGCAACT
TTTCCACCGCCTCTTTTAACCGCGAAATTTGCACTTCCAATCTTTGCCGCGTCGTTTGCT
CCAAATCCAATTTATGTTCTAATTCTTTGACTTTCATCTCATTTTTTCGCACCAAAACGT
TCGAGGATGCATCGCCCATATTCTCAACGGTTTCTAATCGACTCGACATCTCaGCTAATT
GCTCCTTTAACGCGGCTTTTTCCGTTTCTAATTCGGCGACGAGGGCGACTTGTTCTTGGA
GGGCGATTTGATCGAGCGACATTTGTTGTACGGTCGTTTTGTATTTTTTtAAAACCTCCG
CTAATTCCTCTTCGTTCTCTTCCACTTGGTTTTGAAGGTCGGATTTTTCGCGCAAATTCG
AGTTGTATTTTTCTTCGAGGTCGCATTTAATGCGAGTTGTTTCTTCAAGTTGAGATTGAA
TTTCGGATAAATCGGTTTCGAGAGTTTGTTTCGTTTTTAGCGCGGTGGTACGAGCGCATT
CTAAGTCTTCGATTTGGTTGCGAAGTTGACGAATTAATGTTTTACTTGGATTTTCCGCTC
TTTGTCTGTCCAATTGCATTTGGGTGTCTCTTAATAAAGCTTTCGTTCTCTTTAAATCCC
TTTTTAATCTTTGGACCACCGCTTCATCCACCGCTTTATCATTACGATCATTTTCCAA
>contig00481  length=721   numreads=13
cccTTATACAAGTaaaCccACAATCgCACCAGTTTCTATTGATTTTTTAATTAATTGGCT
AGCTAAACCCTTATTTCTTTCATCGGGTAAAACGAATAGATGGGAgATCTCAAAAaaTTT
TTCTCGTACATGTTAAATTCCAAaGATTtGGCGCTCTTTGGATGTACGCCCAAAATTGAA
ATAATTGTCGCATTTTTtGaTTGCTTAAAGTGCACGCAAACTTGTCCATAACGTCGGGAT
CCCATGGACAAGCTCCGCAATTAATGGCTCCTCCAACGATGCAACCGTCGTATTTACACT
TTGCAATTAAACTTAAACCTTGTGATAATTCCCGTACAATTTCTTCTTCTAAAACGCTGT
TCGGCATCTTTCCGACTCCAAGACATCTAACgATTGGTTCATCTCGAAAATAACTGTCGT
ACATTACATCGACAATTTCTGAGTAGTTATGTTtATCTGGTCTGATGATgaTGTAAGAAT
TACTTTGTGTTTCGCCTTTTTtGTGTGCTGATCTTGTAGCAACCGTTTGAACGGTTTTCG
TTCCcAAACCAAGAAGATGTTTAACTGTGAACTTGGTAATCAGTGCCATGGCGTGACTTG
AAATTTTGATGAGCAGGTTTGTTCCAGGATGTCAGAGACTGTTTTGTTGagaCTTTGAGG
ATCAAATCATGGCCTGAAATGGATCATTGTTGATTCTTGAACATTTtGACGGTTGTTGAT
g
>contig00482  length=1484   numreads=86
TTACAAGATGATTGGGCGCGTCTGCAAACATAACTTTGAGTCGATAGGCTTCGGCGACGA
GTAAGCTGATGTGTGAGCCGGTCCATGTTTGCGTTGGTAAaTTTTGTAATAAAaTCATTA
AACCTTGGAAGTCGTTTTCGGTTAAAaGTTGTTCGCGCCAATGCAAAAGGAACGCAACGC
AAACGTATAATTGAAAGGAAGCGAACGAATCGCTTTCCGCCAAATAGGTGTCCCAAAGTC
GTATTGTACACCGCAGTGGCAATTCCcTAGTTAATAAATTGTTTAACCATCGAAACGAAA
ATTGAAGATAATCTACGTTGTGCTGTATTAAATGTTTATGCAATGTATGATCTACCCTTT
GTATAAGTTCTTTTAATTGATTTACTTTACGTTGTATCCCAAGTTGTGCAAATACGTAAT
TGTCTTGGATACCGTCTAAGAACTTTGATAGACACCAAAAGGAATCCGCTTCGATGATAC
CTCTTTGATCTTCCGTCAATTTATCAACGTTACACGTTTCAAACGTTTCCCCATCAGGTA
AAATTTCTTGTAAAAAAACTACATAAAACGGCGTAACCAAATCATTTATTCCTTGTACGT
AACCCGACGCTGGATGTCGAATCGCCCAAATAAACAAAATCCTTTCAAACATTTTCTGTA
CAGTATCTTGTTGAAACAATGGTATACTCGGATTCATCCTTGGCACATCAATATGTATTT
GGTGATAAGTATCTTGGTATGACTCGTCCCGTTCCGTATCATAATACTGCTTTACAAAAC
TCCAATAATCCTTCCTTTTACGATCTAAAACATCTTGACGTCGCTCCAAATTCACTGGTA
AATATCCCGATAATAATCTCCACGTTATCGCCCTAACTTTCAACGGAATCCCCGACCAAC
TTAATTGACATAATTCGCTTAAACTCGGCGATCCCGCCAACAATACTTCAAAACGTTCTA
ATTTCGATTCGCAATCTTCGTGACTATTTACACCCGATCCTTTTAAAGGTTGTGGCCGGC
CAGGAAATTTTTGTTTAAAATGGTCATTTTCTGTTAAATCAATCGTATAATCTCCGCTTT
GATTACTTGTTGTTGGTAATATATTTTCTAATCTACGATGACGATTTAAAACATTTAATG
CAGCTGCCTCGGATACTTTTTTtGATATCTTCATATTTTCTGTGCCTGATATAATACAAA
ATTCATCATCGTCCATATCCCAAGCATCACTAACTGATGCTTGGAAATCTTGGAAAGACG
TAGACCCGGCGCTCCTCATTTTATGGGTATTTTTAACATCCTTTTTtGGGCTGGGCCTGC
CAGGGACGGTTTTGCTATTCTTCTTCCAAAAGGAGCTTCTATCCTCCGGGTGTCTTCCAC
CGTCCATTCTTTTATAATGATTTCGAGTTTCTTTTtCCCATTTTTTTtAAactGtCCGAT
TTTTTtCGACGTtGAGGTTATGTTTAGCAATTGTTGACGTATCg
>contig00483  length=1584   numreads=118
ATAATGGGGACATAAGCAATAAATAGAGAGGCTCGAATTGCCTCCGTTATTCTTTttGGT
CCTTTCCACTTCTTCTCCTTTTTTGGTTTCTTCTTTTTCTTCtACGATTTTTCTCCTCTT
CCAtACTTTTTTTtGGTTtCGTTCTTCGTCGCTTCTTCTTTCCCTCGTCATCGTCGCGTC
TTTACATGTCTCCTCCGGGCCATTTTTACAGCCGCTGGAAGTTGAATGGCCCTCGAACCC
GATTCCCTTCTCTTTTCCACACTTTCGAGGTCTTTTCGTTTTTTCTCTGTCTTACGCGCG
CCTCAATTATAAATTTGAATAGTTCGCCGCTTGTTTGGCTTTCTTATGCTGTGTTGTACG
TCAGGAGGGGATCCGTCAGAAGGTAAGGTGATGAATAATGGTTCCGAGTCTGGgTTGCTG
CAGCGTGAAATATAAGGTGGGAGTTTTttGTATGGATGTTGTTGGGGTTAGTTTTTGATT
TTTTtGTCTTTTTtTttAAGTTGAATTTTTTtGATCATTTATGATTCGGTTCTTAGAATA
TGAGGAACACTTGTTACTAAATCTTAAACATGAATATCAAAACCAATATTGCTTTTGTCT
CGGAAGTTATTTATGCTAACCCATAACCGATTCTAAGAATTGTTAGCTAACTTTGTAGGC
GTTTATTGTAAGGAATAGTTTGCCAACTGGTGCCGGTCATAAATAACCGGCCAATTCGTT
TTGATGTGTTGTTATTTACGAATCGTTCTTTATGAGGACACTTAAAGTAATAATTAAAAT
GTTAAAAAaTGACGATAATGAGATAAGTTTTTAGAATTAAAAaGAAGATTAAAACTCGTT
ACATTTTAAGTGTAATTTGTCGGTCCGCGAGATCTTTCCAAGAACACAGTTCCAAGAGCC
CACGTGAACGAACGACTTTCGAGAAGCCCATTCGAGGAAAACATAGGTGGTAACGACTTC
TTGTGGCGGGCTCCGTTCGACAATTCCAAACGATTtGAACGCTTTGTCCCGAGCCGAAGG
AACTTGAGATGGTTGAGAGAAAAAAAaaCGACACAATACGGCTTACTTTTCTTAAATTGA
CCAGATTGTTCACATTCATTCATAATTTTTTtCAACTTATTTAACGCAAATTTTAAATAC
AAACATGCTAAGGAAAAAaTTTGTTAACACTGAGTAaCCATATCCGATGGTAAGCTGTAA
AAAGGCGTAACCAACCCATCCTCTTTTCCCTATATATTTTGACATTGACACTGAAATAAC
TCTTGAGGTAACTAAGTAAATATTGCAACAAGATATCAATAAATGTGTATTTAAAATATT
TTGAGAAGGAAAAaCTAATAATTTGCTTTAATTGAAAGATTCAACAACCGGGTGATCTAA
AAaTAAACAAAAGGAAAATTTTGTTTGCGCCGTAGAGATATTAAATAAGGAGTTAGCCAG
AAAATAATTTTGTTATCTAACGTGTCTAATTATTATCGTCCAGCTGGACAAAAaCCATTT
GGTTATCTGAATTTAAATATCTAGACATAACAGGGAGTCACGTAGTTTTATTGATATAAC
AAATAAGCAACGAATCAACACTTG
>contig00484  length=161   numreads=19
AATGAATCGCCAGGACAAGAATTTAACAAATATGGGTTAACAATGCAATTAAGATGCACT
TTATCAGTTGAACATGGCTCGATTATTAATCACTATTAAATAATTCAATTACAACATTCG
ATAACGATTTGTATTCGAAACTTTAAATAGTTTGGAGTGAT
>contig00485  length=915   numreads=38
TTtAGACCCTGTTGAAGCCAGAGAGGGTTGTTTGTTCGAAAACACTGTTAACATTGATGA
TTGTGCtgAAtCTTTttttAAAtCTttAGtATTTtCTTTCTTTtCTATTAAATTAAGTTT
TtCTTTACTCGATTTTttCATaCTGTCAATTGTATCGATATCAATAaTATCGCTAATCGT
GGGAGTATTTTCAATCGCTTGTCGAATAGATTCTAAaGTTGGTCGAgTATTGTAATTAAT
CGGTAGTAAAGAAGACGTTCTCCTTTCAATTCTTTCAATTTCTTTtAATTTTTtCGTTTC
TTCATCATCCTCTTCGGAAGTCATATCAAAATAACACAAACTTAAATCTGGCGGACTTGT
TCCTACACTTACTTCTCGAGTttCCATATAATTATTTTCGTTGTCTTTATACAATTGATT
GTACATTCGCGGTTTCACTTTCGTTATTAAcTCTTGTACGAATTCgTCACGTATATCACG
AGCATCCTTTTTAACGTCAACAATTTGTACTTGCGATTGATTACTTTCCGATCTTACCAC
TGAATTAGGAAGAACAGAACCAGTTAAAAACCGAGAACTCGCCGATCGTGAACCAGACGT
TAACGAAGACCCCGAACGCAATAATCTTGTATTTGAGAGCTCTTTATTGTCACGTTCACG
CATTCTTGATGCTAACATTCGTGTTGTTATACTATTTTCTAATTCTTCATGGGGTCGTGG
AACAGAATGTAATCCAATTTGAGATTCTTGGAACGATCTTTGATGATCCCTTGTTAATTC
ATAAGGCATGTTTTtGGTGTAATTTAATGTGTTTTATTTAAAAGAaTTTTATTtGGGAAT
TTGTTATGACACATTtCAAATtAAGACAATTCAATTATGACtattctAGTAtttaTAATa
aaatatttttttcac
>contig00486  length=531   numreads=14
aCCCAAATTTGTTTTAAATGTTCCTGGCTGTTGTTAAAGATTGTATTTTCATATTGTGAA
TTGAATGTTAATGGATCCATATATGTTATTGTGTGAGTataTtAGTTTGCAAACATtAac
GTTCAATGCCGTTGAACGTCGTGGTTTATCGGAACTATTATAATGTTGATGcTcTCATAT
TGTTTTCTTTTAGCACTATGTAAACTGAATAAATTTAAaGTtGGGGAATATGTGGACGGT
GGTTCTATTTAATGTTGAATATAATAtcGCTCTATTACAACATAATCTAAGTACATGTCA
AAGATATTTTtGCGctGTAAATGGGTTTGAAAACTGCTGCAGTACCTATAACTTTTCTTT
ATTGAACACAGCTACTACATAGTCTTTCGGGgATCGGCCTACAATAGAGGACATCACCCC
CCTcATAGAGAAtaaTGTCCTCTAAATCCTTCGCGGTCGTTACGGAAGCGGAGGGCTGTA
AATTGAAAGGACACTATGTATTATTACAATTCGGAAAgaGTAATGATCAAT
>contig00487  length=590   numreads=227
GTGTAATTtGTGGATATGCAAATCTAtcTTTTttGTGGCAGTTTTTTtATTTTTtAAATT
CATTCTCTTCAAAACGCTTGTATGGGTCTAAATAATCCGGTATAACCTGTTAACCTTGCT
CTAAGCGCGGGTAaTAAAAGTGCACAAACTGTAACATCGTTCAATAAGTTCGAACACTCG
CATAATAAAATATACATTTTATCACCTTTTGGGCTGACCGATTTGTGCAAAGAAATCTTT
TTAAGCCCTGCGTGGGGTGGTAAATAACGGTAAATCATCCGGGCCCCCGTCCAATACAAC
CAATTTCTTTCAAAAACTTCTCTATCGTCGCCTTCAAATACTTTATAAACGCTGATGACG
TAACCGGTACTTGGAGTATTAATTCGAGTAAAATTTGTGCCTGATTCGTTAATTGGGGGT
CGACATATCGAAGCAACCTCGCTATATAAATCCAAAGTATGaGCCGCTGTGTATTTAGTa
TGTCTCGGATCAAATTTAGATAAACTAGCCGATCTTAAATTATTATAAAATAAAACTGGA
TTCGTTTGCGCGCTATTTATGACGTAATAAGATATAAAAGGAAATTCAGC
>contig00488  length=240   numreads=57
GAGTCCAAAATAAACCTGTGAGCGTAACGTCGCATTCACAAACAGCTTTCTAAAATGTAT
TACACCACGCTAACGGGAATTTTGACTTTAATATTATTATTTGTGTTGTATCTTAAAAGG
CGAAATGATTATTGGAAAAATCGGAAAGTTCCATTTGAAAAAGCAAATCTTTTAGTGGGA
AATATGTGGGAAACTATATCTATCAGTAAAAACGCCGCTGATGTTTACGACTATGTATAC
>contig00489  length=692   numreads=201
AATtCCCATATTATCCATAATTTCCATTTCAAACGTTTTTAGTTTTGGTTCAAaTGTAAT
AGCAGCAACATCATCAGCCGctGTATCTTTAGGTTGTTCTTTATAAGTACCTTTGGTCTT
ATAATCAACTGTTGTGTCTGAAGTCGCAGGAATGGGAATAATTCTTCCAGTTCGTGCAGA
AACTCGAACTTTTTGTCCATCTTCAGTAAACCTCCACTCAATTTTAGTTGATTTTAAATC
AGCTGGATCTACTAATGACACTTGGTTTGTCACTAATAATGGAGCTTCCGATTGGATGTA
AACCCCAGAAAAATTTTTCTCACCCCCAACTTTCCTTAGGTGACAATTTAAGCCTTCAAC
AACCACCCAATTCCTTTCTTGTATAACTTGTTTGACTATTCCTTGTTTACCTTTATCTTT
ACCAACTAAAATTTCAACgCGATCACCTCGAAAGAAACTCCAATCTTTTATGGGTTCTAC
AAAAACTTTTTtATGATGCCTTCCAGCGGTGTTTTGTTGGTGgAATtGTCCAGTCCACGG
ACGATTCATTGTCATTTTAAAGTTTTTGCGTTGTACTACTGCGTTAGGTTTGTATTGGAT
ACCTTTCGGGTTTTTCCAGTATACTTGTTCCATCGACCTTTTTATGTATCTATCAGGTAA
ATTTGAGTAATCTTTCGAATATTTACTTATTG
>contig00490  length=1312   numreads=413
ATAAAACTGAGACAAGGAATATATTAATTTTTTTAAAATTTTATATCAAAATTAATATAA
AGTGTAATAATAAACGATTCTTTTTTTTGTTTATATGCCAAATTTACTGAAAAAGTACTT
ATTTCTttttAAGAGCTTGCATATATTTTtCTAACCCATCTTGctACTTTTGGTTGAAAG
ACATAAAaCAAAAaCTTTTCTAAATCTTCTTCTTGCTCATCGCGGAGTTTATTCACAAGA
TCGCCACGTAAAGAAGTTTTGGTAAATTGCCTTGCTAATGGATTAACTTTATCAAATCTT
TTAAAAAATCCTTCAGCTTTAATTAATGCATCTTCTTTATTAGTAGCAATTTCATCTACT
AATCCTATTTTAAGAGCCTCTTCTGTTGTGAATAATTTTCCTTCTGTTAAAGCTAATTCG
GCGTTTCTtGTGCTGATTGTATTTTGCATTGATCCAATAAACCAAAATGGTGCAACTATT
CCCAAcTTGGTTTCATTCAATCCTATtGTGAATTTTTCTACCATTACACGGTATTCGCAA
CTCATcGCTAAGAGGCAACCTCCAGCTGGAGAGTGACCATTAATAGCTGCTACTGTTGGA
TAAGACGTATTAAATAAACACATCCAAGTTTCTTGTAATTGAGTCCAAAAATTTTTTACT
CTTTCTTTTTCAGGTTTATACATTTCCATAATATCCAAACCACCCGAAAAAaTTGTGGGT
AAACTAGATGTTAAAATAGCACCCTTAGCTTTCCCTTCAAGACCTTCCAAAGCTTTATTT
AAATCTCTTAATAATTCATAATTGAGTCCATTCACCGGCTTTCTATCCATGGATACAGTT
GCTATTCCATTTTTATCGTTTATAGTTACACTTACTAAACTATTAGCACcACTATAATTT
CTGGCACTTGCATGCCAATTCAATCTTAATGGTTTTAATAAAGACCTTAAAGCCATTTTG
CTTTGAATTAACACGCGGTTATTGAATTGAAGAAGAAAACAACGGTTGGAATGAGTAGTA
AAAAGTGATCATACAGAGTtCAATGTTCACAGATTTTGGGTTAGCGGTTACTCTCTGGAc
TGAagCCAGAaaaTCATTCGGGTTCAGCCGTCTTGAGAGACGCGCGGCCAAaCCCGAACG
TCTCCAGTTCTCGGTCCAGTGCTAGTTTtACACTAGCACTATCACTAGAGCCAACACAAG
ACcTAGAACTAGAATCaTTCGGgTtATCGTCTTGAGAGACATGCGGCTAAACCcGAaTGT
CTCTAGTTGTcGGTCcAGTGCTAGTTCTACTTTTAnAcTAGCACTATCACTa
>contig00491  length=579   numreads=165
TTTTtCATTAGATCTTTTTAATTCTTTCTCGATTTTTtCTCATCTTTATCAACATCTTTC
TTTTTtCTTCTCTTCTTCTTCGCCTCGATTTTtCTTTAAGTTTTtCTTCTAAAATAATCT
CATCTTTTtCTTtAaTTAAATTTTTAATCTTTGCCGCTCAATTTCAATCTCTTCAAGTTT
ATATTTTtCCCGTTCTTTTAAAATTTCTTTgAgTATAATCCTCTCTTCGTGTTCTTCAgC
TTTTCTTTTTtGCCTTTCGCGTAAAAGTTCTTTAATAATTTGTTTTTCTTTGACaTCTTC
TTCCGCGATTCTTCGTTCTTTTTCTTTGAGcAATTCTTTAAGTATTTCAATTTCTTTCTC
TCTTTCTTGCGATTTTAATCTTTCCAATTCGTGTTCTTCTAATAAGTGTTGAATTCGCTC
TAAATTAGATTTTCTTGTTTGGtCTTTATCTtTTTCTTCGTCAGTTCGCTTCTTTTCAGA
TTTAGACCTCCTTGTTGATCGACTTTTATCACGTTCTTTTTtATTTATTTCTTTTTCTGG
TGATTTTTtCATTTCGGTGCTAAAACATTTTTTtGCTGC
>contig00492  length=1108   numreads=127
AAaGATAAAGCGCCGCCATCATCAGACTGCATACTACTATTTTCTTGTTTTCTTCCTTCG
GTATCGTGAGTTTTCTTTGGTTTAACGGTTTCTTGGATTTCGGGTATTTCGATGGGAAGA
GGTTCAGTGACCATTGTGGTGCGTCTAGTTGTTGTAGTTGTGGTTGTAGTTGTCGTCGTG
GTTGTTGTGGTGGTTGTTGGAACgAAaCTATTGTTATGAAGGAAATAAACGGGGCCAAAT
TCCGGGGTGACGCTTAACATTGTCGATTCTCTTTTGCTATCTCGAATGGTTCTTTCGCGC
TTTTCGCCATCTTTATAGTATGAAATAACAGTTCCGGTGTAGGGTAAGTCGGCTTCGACG
TAGATTCCCTTTAAAGTGACGTTCACCGCGGTGCCTGGTATTAAAAAGTACTCGATACTT
TCAATCTTAACCTCTATTCTTTGTTCGGGAATCGACCACTTGTTCTTGCGGATATCCTTT
TCGTCGTGAACGTCAAAAGGTAACCCGGAAAGTAAtCCATGTCCGTGTCCCCAATATAAT
TTATAAGTGTAGTTATAACCGATTACGGTTtCAACTCTTGCTGTGTCCCcATCTAGGTTG
GCGTTTTTtAAGACGACGTTtCCTAAAaTTCGTTCTTCGCGCGGTTGGCCTTTtCGAACG
TTTTCGTATTTAACATCGATCATTTCGTATTTGATCGGTTCGGTTTCAACTAATAATTCG
CCCTCGTCTGAAATCGCTTCTTTATTATCCTCGACGAAGGTGATTATTCCAAATTCTCGG
TTGGGATCTAGGTTACCTAAGAGGTGGGTTAAACTTGGGTTGTTTTCTAATGGTTTTCTA
GCGACGTAATTCTTGTAGGGATCTTCTCCGCCGACTACGACACCCGCAGGATCTGTACTG
AATTTATCTCTTTTCACCCAGCTTAATCTCGCGGAATTCTCGGTGTTGATCAAAAGCTCG
TAACGCTCTACTTCGTGTACGATTCCGTGAACGCTCATTAAACATTTTCTATCGTAAGGT
CTTAAATGACCTGCCACCCAGAAAGTATTTTGTTTCGCTCTGCAGACGTAAATCGGGTTT
TTGATTGAGTTATCTTCAGTGCTATCAT
>contig00493  length=451   numreads=24
GTTAAATTGATTGCGTTGAATAAcTTCTGCAGTCCTTCCATCGTATCGTATTTTtAATCC
CAAATCTTTAATTTCCACAATAACCATAGCTCCTGGTTTACTAATGGACACTCCAGACAA
ATCATGAGGAATACTTTGTACATTTCCATCTCTTTTAAGTTCAATTGCTCCACCTGCAAC
TTTAACATCGTAGACATGCTCGGCATACTTTACTTGTAAAGTTTGTACATTTTGAAGAAG
ATTTATTTCCAAATTGATTCCTTTTGAATTGAtcGAAACAAGAGTGTACCCACACTTTGA
ATCATAACTCAAAAGTGATCCATCAAAGTTTTTTAAGTGCAAACTATCATAAACTACACA
GTTGGTAGTAGGATCTCGATTACATTGAGATTGGGATTCAACACCAAAAAaTATTaGTAT
TaCAAGGAAtAGATAAATATTCGGTATCAtt
>contig00494  length=1102   numreads=490
gACTtGGTATTCAAGCTCAATTTAATTATTTATTACAACATATACAACACAAAAAAaTAT
ACACAGAAAGATAAAATTGATTACAAAAATTATAATCGTCACAGAACCAAGACTCAAAGT
CATTTGTACATAGCAGTCGTTTCCGGAATTGTGTGGCACATTAAAGAAGTTACGAAAGAA
CCGTCGATTAAAAGTGATGATGATGATTTCGAAGCTTTTACGTTTCACTAAATATAATAA
ATAGCTAAGATTGTTTTCAGATATAAATCATTTACAAAAGGCATTAATCGACGAATTCCT
CTTCGATTTTAAAAACTACGTATCAAATATATACAAGTATACAATAAGAAAAGTATTATT
TACACGTTAGGTTATCTATCCATACCCAATAAAGAAAAGAATTTAAATCGAGATAACTCA
AAAATCCAGATTAAAATTAATCAAGATTTAAATTAATCACGATTTTAGTATTCAAGATTT
AACAATCAAGATTTAAAAGTCTAGATTAAAAGAAGTCGAAATAAAGATCGAGATCTTAAA
AAAaGAATTAATCATCACCGTATTGAAAAAAGCTTATATCACTTCGATAAAATCGTCTTA
TATTGTCTTGTTCGGTTATCCTTTTTtAAGGCTGGCTATCTTTTGAGGGATGAGCCGCAA
TGTAATCCAATCCTTTTTGGATTAGAGGCGGAATTGGAGGTGGGGTTGGAAAGTGTGCTC
CTTGCGGTTGGAATCCGCCTTCATCATCCGCAGTATAAACAACTTCTATGTGATTTCCTT
CCGGATCCGTGTAGGAATAACTACCTTGGGCAACTATTACTTCAGGATTTTCGGCGTTAT
TTGTTTTCTTCACCGTTCCAGTTTCTTCCGCCTTAATACTATTTGAGGTTTCGTAACTCC
ACTTATATCCACCATCAGGATTAACATCGTTCGTTTGACTTACAATTTGtGCATCTTTAT
CACCGGCACCCTGTGGCGCCCCTGTCACATTGATAATTCCTAAACATAAAACTAAGCAGC
ATACTAAAGTTCTATCAACCATCTTATGGCACTAATTTGCTGTTTCTTTCTCGAAGATTC
AATGGATACAATGAAGACTCCC
>contig00495  length=626   numreads=19
TAAAAAaGAATTtGAACGACcGGAATCAAGACTTTCTTTtGTACATAaCTCAAAAGGtGA
TTTAAAaGAAGATTTAGAAAAATTATTaCTtAACGATGGTGATAGTCAAAAAGTGGATAA
CGTTTTTGTAAAAGACGCTGAAGTCGGTGTTGAAGGAGCcGCTTgtatGGATGAAGTagA
TGATGaCcAAAAAaTGGATGAGGATGAAGATGATTCGGATATGTGGATGGAAACGATGGC
CCCACGATATCAATGCGAAgAaGGGGAATGTTCCGTTCAATCCTGTTTGAACCAATTCAC
CGCGTGCGAACTGATGACTTCCAATAATAAAGTTAGTTGTGAATTGTGCACAAAAaGACA
CGGTGGGGCCGaCAAAAAaaCCGTCTACACAAACGCCCATAAgCAATTATTGATTTATAA
TCCCCCcGCCGTTTTAATTCTACATTTAAAACGATTTCAAGTTTACCATTATCGGCCCAC
TAAAGTTAGTAAGCATGTCGCGTTTCCGATGGTATTAGATTTagCACCGTATTTATCAAa
GAGATCTCAAGGACTTTCTACTTTTGAAACTGGACAAACTCAGGTTCTTTATTCTTTATA
TGGAGTTGTTGAACATAGCGGAACAA
>contig00496  length=1088   numreads=109
AATTGTATTGAAAAACTTAGTAAGTCTTATTCAGAGCTTCGTCTGATTTTtCTTACAGCC
ACACTGCCCTCCACACAGGAGCACTTTACATTtCATTTTTGCGTtCCGCGTTTTTTtATT
TTtACTTTTtCTTTAGAAACACCAGCGGATTCGCAGCAACATTTTTTtAGATAGATTCTT
GCGCGATCGATTCGAGCATTgATGGCAAAACTTTGAAGTtgagCCATAGTACTGGTTCTT
GTTGCAACAAACCATGGGATTCCTTGAAGAATTGGAAGCTGGGATTATTTAAAATGATTT
TTGAGGTATTTCATCATACCAAAGGTGCGGAATCGTTTAACACCTATCACCTTAAACATG
GCATCATCGCAAATAGCAAACTGTTTATTGCTGGGATCGTATAAGTTTCGTTCTTTAACG
ATTGCCCATACTTTCTTTACAACTTCATGACGAGCCATTGTGTCCTGTCCCACGAGTGCG
GCTAATTCCGGTGATAACTTCAAAGTTTTTGTATAACCTTTTCCAGCAGCTGCGCCACCG
CCCTTTTTACCgCCTTTTTTtGATTTCCCCCAATCATCACCAGAGTCAGATTCGGAATCC
TTCTTTTTCTTGGGAGGTAATTTACGAGTCTTTGCTGGGGTAGCTTTTTTAGGGGAATAC
TCCTCTTCGGATTCCCCATCAGATGGTTCACTTCCTTCTGACTCTTCGGATACTTTCTTC
TTTTTAGGAGCACTTTTCTTTGCTGCGCTAGCACGTTTGTTtGTTTTCTTATCATCTTCA
GATTCTTCCTCCTCTTCTTCTTCCTCCTCCTCCTCTTCGTCTTCTTCTTCTTCATCCTCC
TCCTCAGATTCGTTCTTCTTCTTATCAGCCTTCTTCTTACCCTTGGCACTTACATGTTCC
ATGACGAGGTTATCAATTTCCTTCTTTCGAGAAGTTAATTTAGTCTCAAATTTCTCCTCT
AGTTGTTGCCTCACTTTGTTTGCTGATGTAGAAGCTAAATCGGCGTCCTTTAGAATTGCG
GCAATTTCTTTGCGGAGGTCCTCTTTGgAGATGTCTGCCATGTTGAtGAagaGAgaTACT
tAACGTTT
>contig00497  length=724   numreads=556
TttACGATATGAGTAGTAAAATAAGTATGCAGAaCACATTAATGTGAGTTTCTATATACG
ATTAATACATACGCTAAATACATTGCTTAGAGTAATTAGACTATTTGAGCATCGCTATGA
GTATTATGAACACGCATTGATTTAAATAAAaCCGTTAATGAAGTGACTAATGGTAGTAAC
CAGTTGATGGTGACGCATAAGTTATTCCAGCAACTTTAGCAACAGGTGCCGAATACGCTA
CTGGAGTATGTGCAATAGATGACGTGTATGTTATTGGTGCATGTCCATATGTGGGGGCAT
GTGCGCTGTAAGTTGTTACTGGTGCTGCATGGGCGTACGTTGCTACAGGAGCTTGTGAAT
ATGCTATCGATGGGGCGATTTTGTCGATTATTGAACCATAAGCTACTTTAGCGACGGGAC
TAGAATAAGCGTGTTGTGGTGAATAAACGGCTGCGTGTCCAATAGGTTCTTTACGGACGA
CGGCGTTGAATCCATTGTGATCGTCAGCTGTGTAATCCACGGTTCTTTTGGTACCATCAG
GATCAACAACGGAGTAGCTTCCTTGAACGACATCACCACGTCTAGATTCATGTTGGCTTT
TAATGTCACCGGTATGTGGATCGTTGACTCCATATTCAAAATCATAAGCTGCTGGTGTAT
CTTCATAAGCGACATGTTGAGGGGCGTATGTTGCTACTTTTGCAATCGGAGCTGCATATG
TGTG
>contig00498  length=140   numreads=66
TGGGATCCTCCACCTTTCTTATTGGGGTTACAGGTCTTATTATGTTTGATTTCGTTTCGG
CTAAAATTTCTGGGGTGGAACTAACATCTGGTATGTTTGGATATGGCGATGGACTTCTTC
TTGGTTCCGGTTCTGGTATC
>contig00499  length=648   numreads=21
TTCAATATATGCTTGATTGGCATAACAAGCTTGTTCGGAAAAAGCAGCAAAAGCAGAGGA
AGTTTCTTGCGTTTCATATTTTCTAAAAGAACTATTTTCTGCATGGTTAAAACTTTGTTT
TTATCAGGGTAAAAATGTTTAGTTTCCACGTTTGTATTAGCAATATAGAATAAATTGTCA
AAATCTTTTTCGGCTTGTTGCAAATATTGCTGTTCTTGCACTGCCGGTGAAGTATAATAT
TTAGAAACATCAGTTTGCGAAGATGAATGGTCGATGGAAGCTCTTCGCGAAGAATTTAAT
TTCTCCACTACATCAGGAAGTGGATCTCTAATTTGTTTAACTCTTAAAGCAGGCATAGCT
GATTTTtCAAAATTTTTAATCAACGACTTAACAGGAATTTtCTTGTACTCATCTTCGTCT
TCTTGAGATCCCACATTTtCTTGATACGAATACTCAACtGATTTTAATTTCGATTGTTGA
TCATTAATACATTTAATATAATCACCATTAGTGATGTgTTGgCcATtAGTAGGCAATTTC
GCTTGTGGTTTATGAATAAATTGTTCTTtACTCGtCGAAAaTtGTTGAATATTAAATTGA
TTTTGTTGCTGATACTTtCCcTTTCAATCTTttCTACGTTCTTCTCTT
>contig00500  length=835   numreads=27
GGAGTTGAGTCCTAGGTGTTAAGAAATCAGCTCATTGGTACTAGTCATGGCATCCAGGTT
TGTTTtCGTTTtGGTTTTGGGGATGATTGCAAGTGGAAATGCATCGCCAACATTTAATCC
CGCTTCGCTATTCGGAAATACCATCGAAGAGATGAGATCGATGTGTAATAACCAGGATGT
GATTTCATGTATCAAGTACAGGGCGATGTCTTTTATGGAAAATATGTTCCAAAAAGATAC
CTACAGGATTTCAGATCACGTCACCATCAATAGAAACACTTACAGATCCAACGAAATCGA
AGCCAGGAGTTCATCTTTCGATGAAAAGATTGAAAACTACATGAAATCTCATGATGTCAC
CTTCGATTTGCCTTTGGTAAACTCCAAAATTACCCTTGAAGGAAGAAACTTAGACGAAGA
TGAATTAAACCTTAAACTATCCTTTTCTAACCCAAATGAAGTTCAAGCCAGAAAATCCAA
ACTTAAGAAAATCTTCGTACCAATCCTCGtCTTCATCTTGTTAAAAGCCATGACTATTAT
CCCCTTAGTTCTTGGTGTTTTAGGATTGAAAGCATGGAACGCCCTCCAATtATCCTTCTT
CTCATTTGTTGTATCGGTCGctATGGCTGTATTCCAATTGTGCAAGAAATtGGCTTCCGA
TCACGTCGCTGCTCCACAAaTTTCAGGACATGGTGCTTGGgATGGTTATGCTGCTAGATC
TATGATCGTTGATAATGAAGAAATGAACGGTCAAAAGATGGCTTATTCTGCTTATCAACC
TTGAATTATGTTATTTATTTAAATTGAGAATTAAAAATAAATTATTTATGATTTG
>contig00501  length=1256   numreads=141
GTTCATCCTCAAGATCTTCCCCCATTtGTAATTCCGGGTGTTCATTTAAAGTATCCGTTA
ATGATGCGATTAAAACATCCAAAACTtttttCTCTAACCCTCGACTAATTCGTCCTTGAT
TTGCCTCAGTTTCTAAAAACAGCGTAAATTTTTCTAAagCTCGTTGAGCTTCGGAACTTC
CCCGTGTCAAAGATtGTGTAAACATCACTTTAGCTAATTGATAGATAACTTCTTCAAGGG
AATATTCTGTGTATAAAAAaTCAGCTACTCGAAGACGTTCTAAAAGCTGACTGTATTCAT
CTTCTTCTGATGACGGAACCAAAATTTGACTCTTTACAATGACTGGTTCAAAATTTTTTT
CTTATCAATTATATTTGGTTTAGTTTGAAGCTGTTTTAAATAAGGGTTAGGATGAGTTAA
GGGTTTTTCTAAGATTTCTTTGGATTTCAACCCCAATCGGTTGTAATAATTTTGTAAATA
ATCGAGATTAAATTTGATGTCTTCTAAAAATGTGATTGCTTCTTCTCTGGTCATCAGTCC
TTCTTGTAAATATTCTTCAATGGCTAATGTGACTCTCTTTTCATCTCCAGTCCAAAAAAC
ATATTCCGCCATATCAACTGGCGAGTATTGGTTTATACCGTATTGAGTAATTGGTTTTTC
GTTATTATTgTTATTATCAATTTCAATGTTATCGTTTTGAGACGATCTTCTTGTCATTTC
GTTAGTATCATCGCCAATGCCTTTAACTACACCAATTGGGCGTTCGTCTTCGTCGTCGTC
TTTATCTTTCTCCTTAGTgTTTTTATGTTCATGAACCTCATTGTTTTTATTTAAATGTTG
AATCAATGTTTTGTGAATACCTTTCGAGGGAATATCAATTTTCGTCCTTACTTTTCCTTG
AGgTTCTTTTCCTTCACCAGGTGAAGCTTGATCTACATCTTGATCAATACTTGCTATCAT
TTTTCCATCTTCATTTAATTGTTCTTTGGTTACTGAATGTCCCTTTTCTTGTCCGTTATA
ATTAGAATACATTTCTGAGTGAGATTTCATCATTTCTAATGTCGATCCAACAGTGTTTTT
tAAATTTTCTAATTCTTTAACAGCGTCATCCATATAACGAGGAATATCCTGCGCGGAATT
TTCCGATGATCCTTGATCTTTCGGAACGGAAGCTGCCTTAGCTACAAAACTCCTGTAATT
TCCATTtAGCAACGCGAATAGTAATCCTAAAATCGCGATTAATCTCAACATTTCCc
>contig00502  length=667   numreads=14
CTTTTGATTTATTTCTAATTCTTGAACACTATGAAACGTAAAATTATCCTTCATATCGAC
CAAAAACGGATTAGTCACGTGAAAATCATAACTTTCCCCTAAAACTCCTTCCCGGGAAAC
GCACCGAaCGAATTTTAAGTTATTTTAGGCGCATCTTCGCTTAATAAATTCGAAGTCGAT
TTAGCCCATGATTTCGGTTTTGTTGGAACTTGAGGGGGgATTTTTGGTTTGAAAACTTTA
ACATCGTCGTATTTTTTtAAATAATTtATCCGCGAACGAATCCGTTTTTtGAACCGTCGA
TTCCGAATGAATTTTTAAAaCATCTAATTTTGGTTCTTCAATaaTTGTAGGAGGTGGGGT
TAATGGTAAAGGTGGTGGGATATCATCGTTTGGGTCTAAAGTTTTTGGAGATGAAGtttC
TAATTTTAAAttCGGGTTgACTTTTTtttCGGAATCGATTCAAAGTATCATTTaaTTTGA
ATCTTTTTTCTCaaTttCTTCAaTAACTTCTTCTTCTCCATtCTCTACGGAAATATCtAA
aCTTTTttCTGTTATAATAAGGGATGAGGCATCACTTTtATtAAATTTtTCAACAAATTC
TTCAATTTCTTTATCGAAGGATGGGGTTTTATtGATGAGTTGAATATCATCGATTATTTC
TTCCAAC
>contig00503  length=240   numreads=21
aaCTTGTTGATTGATGGCTTCAACGATTGGCGGCCCGGAAGATTCTTCCGTCGAATgAaG
ATCGGCGTCTTCCAACGAACTCTGTCCTTTAGCAAGTAAACGTTGTGCTTTCGCTTTAAG
TTCGCGTGGATGCGGTGTGTTTTGTCGAACGAAAGGAGTCTCTCTGTTATCCTGATCTTG
GGGATCGCTGAACTTGACCGAATGCGTTCTACTCGCCTCCTTTTCCTCCCAATCGCTATC
>contig00504  length=200   numreads=11
aTCTATGATTTtATtAATtAAGAATTTtCAATTTTCTttCGGTCGATTTCAGTGGTCCTT
GTTACTTTTtCTCGCGTTGTGTCTCCTGCGAATCGCACCGGATTGACGCAAtAGATGAGC
GTTTTCCTCGTCCGTTTCAGCCGGGGGATCCCATATTTTtAAATGTTTCGGTAAATAGAT
CAATCCAAacAATGTTACCG
>contig00505  length=426   numreads=99
tttttACTAaTTGAAATAGACATATAATTAAATCTTTtACATATAATACAAGACATACAC
ATCCCGTTTACTTACTTCTTtATATTATCTTATACCTAATtGATCAACTTGTGTTATTTC
TTTTtAGCCAAATAAaTCCTAAAAcgATGCAACCAAAATTGAGAAgAgAAAAaGATGAGA
TGAAATAAATCAAATCAAATTAAGGCAGCCTATTTAAAAGGCTCAAATAGTAGCTGTACA
AAAGCGTATGTTATTTAGGCGCTTCTATTGTCGCCGATGACAAATCGGTCATTTTCGGGT
ACTTTGTCGATTtcTtATCAAGTTTGTCTTGGGACCATAAAATCAATTTTAAAAGCGTTG
AAATTTTAGGCATTGTCGATTCTTGATGTTCCATTTTTAAAATAGCTGCATTTACCTCAC
TGGCAA
>contig00506  length=1679   numreads=37
aaGTTGCTAGCAACTGGTTTTGTTATAAACTAAAAAAAaaTTTATTAGTTACATAACTtG
GTGGTCGAATGAGATGGCATAAGTGTCCTCCTGATGTAACTCCTTGGCAaCGTTCGCCAC
ACATGTGATAGTTCAACATAAGTGAGATAGTGTAGGCAGTTTCGAAAAGGTTACCTCGCG
AAGGACTACATTTAtcAACGTTTTTTTtATTtCAATTGAAGAAAGAAACAATGGCAAAGG
AGTCATTAAAaCTCGAGCCCTTGGGAAAAAaGTACAATGAAGAAGCGGGACCCGGGAGTC
CAGCGTTGGCTGGAGATGAGTTTTACGATCCCCATTtGCACCGTAACGCCCCCGCTCCAA
CAACGAATACGGAGACCATGATCCATCTTTTAAAAGGTAGTTTAGGAACTGGTATTCTAG
CTATGCCTTATGCCTTTAAAAaCTCGGGGTTGATAAATGGTTTTGTATTTACAATAATAA
TCGGATTCATATGTACATATTGTCTACACGTCCTGGTTAACGCTCAATATGTTCTTTGCA
AACGAATTAAAGTTCCAATGCTAACATATCCTGAATCTATGAAGTTAGCTTTAGAAACCG
GTCCACCGTGCCTTCGGCCTTTTGcGAAATATTCGCCgTATCTAGTCGACGTCTTCTTGG
TTCTTTACCAACTAGGTATATGTTGCGTATATGTACTTTTCGTCGCAAAAAaTTTAAAAG
ACGTCTGTGATGAGCTAACCGGCTCCGATCTTAGCCTGAACATATACATGCTCATCCTAT
TGATACCGTTCATTTTAATCAATtCGATAAGAAATCTTAAACTTCTCGCACCGTTTTCAA
TCCTCGCCAATATCATCACGTTTGCTTCCTTTGGAGTGGTCCTATATTATATATTCGAGG
ATCTTCCTCCAATTTCCAATGTACCCACATTTAGTACATTGTATAAATTCCCATTATTTT
TTGGAACGACGCTTTTTGCGCTAGAAGCTGTTGGTGTGGTTATAGCTGTTGAAAACAACA
TGAAAACGCCAAAGTCATTCGGCGGTTATTGTGGCGTTCTTAATATGTCAATGGTTGTTA
TCGTACTTTTGTATGTTGGTTTGGGTTtCCTTGGTTATTGGAGATATGGAGAAAATTCAG
CGGATTCTATAACACTTAATTTCCCAAAAGAAGACATTCCTGCTAAAGCTGTAAAACTTC
TTTATtCACTCGCTATATTTATTtCTTATGGTTTACAAGGGTACGTACCAGTTCAAATTA
TGTGGGACACATACATAGTAAAaCATTTAGAAAACAGCAGCCACCAATTGCTTTGGGAAT
ATGTTTtAAGAATAATTGCTGTGATTATTTCATTTGTACTCGCTGCAACAATACCTCTTC
TAGCTTtATTCATTGCTctcTTTGGTTCTTTCTGCCTTTCAGCTTTAGGAATAGCTTTTC
CAGCCATAATGgAAaTATGCGTTAATTACTCagATAAACTCAGTGGCTTAAATCTTACGA
AAAACGTTGCTTTGATTATTTTCGGCCTCGTAGGTCTTTTGGCTGGTAGTTACAGTTGCC
TCTCTGAAATTATCATAGAATTGAGCAAAGGAAGTTAaCTCAGAGCTTCCATAATCAACT
ATACATAGCTCTGTTACGCGTTCAGTTAGTATTATGTACCTTATTTTATATTATTCGtt
>contig00507  length=673   numreads=125
CAACGGATATCGCCTCAAAAATACCCCAGTTCGAACACTAACTGCGTCCAAAGTTGAATA
AGCGTGTTTTACCcGCCGGgTAACCCCcGCATCAAACGGTGAAGGTATCATAAATTTAGG
TACTTGAGATTTtACATCATCAGTTTCATTAACATCGCTCACAACAATTTGTACCCTCTC
TTTTtGTGCAATCACTTTTTGGAATTCGTTCTCTAATTTTtCAAGTTGAATTCTCAACGC
GTTtCTTTCAGAAGTGATCGTTTCAAGTGTaTTTTGTTTAACCATTAAAGTTTGAGTTAA
AGAATGTAATCTTGATTCAAAATCTCCCACTTTTCCCACGCCGGTAAAcTCcTTTAGGCG
ATTTCTCGTTTCTTTTAGCTCATTCCCAGTTAAATTTAAtAAATTTTTCGTCTCGTTGAG
TTCGTTTAAGCTGGATTGAAGCTCTTTCGTTTTAATTCGaCATTCTTCTTCGACGAAACC
GCGCATTTTCTTCTCATTGTTCAGGCTTTCTTTAATACTTTGTATGGATAGGTGATGAGA
TTTTTGTAAATCGACGTAATTTCGTTGTAAATCATTTAAAGaCGcGTTTAAATCGTCGAT
TTTCTTTGTAAGTTCGTTGTTTTTGGTTTGTTGGAATAcTAATTCGTCTTTTAATTGGTT
GTTATATTTGTTT
>contig00508  length=735   numreads=62
GTATTCTTCGTTTTGCAAAAATAATTATTCTCAAATCTCGATCGACCTCAACAATTtCCG
CCACACAATTtGgaTTACAAGAATGATTtATATAACGGGCTAaTCCGCCGCAAAGAGTTG
CGTCAACAACGCGTTCTTCATCCAAACGAAACATATAAATTCCTCGATTCTTAGCTTCAt
ATTTCTTTTCTCGTGTTTCGGCTAATTCGGTTCTTATAATCTCGCCGATATAcTcAATAA
CCATCGTGTGTTTCTCCAAATCTCTCGCTGCATACAAACCTAATCCTTGTATTTTTGATC
GTGCtAAATAAACGTTATTTCTCCATTCTTGTTTCATTTTTTtGTATTGCGAACTTTTCG
AGTGCACGAATTGTTTGCTATAAGGACAAGCAACCTCGCCGGTTGTGCCACTTGATGTTG
TtGGAAATACGGGTCTTGCGGAAGATCCGGTTCTTTGGGTGTGAGCGCGTTTCCAATGCA
TTTGGTTGCGTAATCTCGGCTCGGTTCTAGCAGCCCCCGATGGATTAATCGCCAAAGGGA
GTTCCAATAAAGGATTTCGGCCGTATTTAAATTTaTAATCCGTTAAAGTTTCAATTCCTG
GAAGACTCTCTAAAACTCTTACAACaGCCGGTTCGGTTAAACCAAATAAATCTTCCCCAG
TTATATATTTCGAAAAAATCTGCACACACTTATTTTCCCTCCTCAAAATAGCAATTGAAT
CCAAAACTTTCGTCC
>contig00509  length=499   numreads=59
GGCATTTTATTTAAGTTTATCATACATCATTAATCTAACAAACAAAACAAAAaaCaTATT
TATtATCAATTAAaGTCCCTCGAACCCTCTTCATATCTTGAAGTTGTCTTCCTTCTTGTT
TCCTCTTACTCATTCCTTTCCTCTCAAGTTGcTTTTCAATAATTCTtGCATTATTaGCAT
AGCTATCTGCAACTTCGCGCGCTTCAATCTCATCTTCTTCCTCATCAATTGTTGAAACTG
TCACTGAACTAAATTTACCCATATTTTTGGTATGTTTTGTAACCATAACCTTCTTTGGTT
TATTCTCTGTAGTCACTTGATTGTAAATGTCTGTAATAGGTCCTTCATTGGTTGACTTAA
TCAAAGCTCCTTTgACAATGAAGCTAACATGACTGTTCTGTTGGTGTTTATAATATAATA
AAAGAGCGCATTTTTTGCATTTGTATCGgTGTTGAGCTTCAATTCCTTCTGGTCGTTTTA
TGTAAACCACTTCATCAGT
>contig00510  length=991   numreads=442
tAGTGTAGtGAAGTTTTATTATTTATTTAATATTTAATAGAAATCTCATAAACCATAATA
CTTTTAATCCCATCACATAGTTTTAAAACCTATTATTTATATGAATCCAAAGTTTCTTGA
TAATTTATTTTTGAATGCAACCAGAATGTTCAGGGTAATCGCAAACGTCAAGTTCGTGGT
TGAAATATAATCCTTCTGGACAATCCATTAAGATTGGCTTTCCCCAATCACATTCATAAT
ACCTTCTGCAATCGGATGCATCAGCTAAAAAGACGGCGAATTCGCCGTTGGTTTCGGGAC
AACCTTCCGGTGCGGCCGGAATTTGTTCAGCAACGCAACCAACTGAATCCGGGAAATCGC
AGTAATTCAAAGATTCACTAAAATGTAAGCCCATGATGCAATCTTGAATGGTGGCGGCGC
CGTTGTTGCATTCAATGAATTTAGAACAATCGTATGGGTATCTAAAGAATTTTTGACCGG
TTGTAGGGCAGTTGTAATCTAAAGTTGGAATAGCAGCACTGGCATAAGCCAAAATAGCTA
AAAACACCAATTTGATCATGTTATTTTTTTtGAAGAGAAAGTTGTTTTGATGTGTAATAA
TCGATAAAATGATTTATTCTCCCGCGGCGAAAAAAGAAGAAAAGAAGAAGACGGCCCCAG
CCTCTGCGGCTGGTGGTTCTAGTAAAGCGGCTCCTGCTCCAAAAGCAGCAGCTgCAAAAC
CTGCATCAGCACCAGCTGCTGCAGCTCCAAAACCAGCaGCGGCTGCTCCTAAACAAGCtG
AAAAGAAAGCAGCCAAACCGGCAGAGAAAAAACCAGCGACTGCTGCtAAACCAGCAGCGA
AAAATGTAGCAAAATCAACAACTGCTAAGCCGAAGGTTGCcGCAGGGAAACCTTCAGCGA
AAAGCGTTAAAAAGCCAGCATCGAAAGTTACTGCgAAACCGAAGGCTCCTGTTAAATCTG
TTTTATCTAAACCTAAAGTTCATGTTCCACC
>contig00511  length=102   numreads=253
TTTGAATTCAACAAACTAGAAGAGAGAATTACCCGATTGACAGGAAAGGTTATGTTTGAT
TTGGCGTGAAGTTAGACCAATTTTACAGAGACATCTATGTAC
>contig00512  length=431   numreads=154
GGTCTTTTCAAATAAATCCTTACGAAGCACATTGTTTGAGTTCACATAATAAGTTCTTTT
CATCATTAAATTTTtCACATTCGTTAAATTCCATTTCTCAAAAaTGCTTAAACGATTCTT
TAATAGACAGTCTTCAATTTCAACGTAAGAAACTTCACCAAAATTAAACTCAAGCTCATC
GATGTTTGTTAAATTATTGTAGCATTGTATTCGCAGCTTTTCGGGCGGCTTATAACTGAT
TTCAACCAAGGGATCGTAGTAATCTGGACATATAATCTTCTTTTCTACGTTTAATTCGTT
CCAATTTCCACAGTAACATTTATCACAAGAATTTTTTGCTTCTTCTACACCAGATGCAAG
TTTTAAGAACAATATTAACATGAAAAACTTGGACGATAACATGTTCTTATTGTATATCAC
TTATTTAGAAA
>contig00513  length=1272   numreads=40
CccATTGTTTGTTTTTTCTAATCAGACTTTGTTCTagTTTAATATTGTTCCAAAGAATTG
CACTTTCTCCGCTAAATTGAAGTGTTAATGTAATACGTTTtGTGCCTAACTTCAATCGTG
GTATTGGTCTGAATCAGTCGAAATTGctACAATTCCATTTTtATTttGGtCAACTTTTCC
tAAATTTTtCGATTTAAtGTTtATtCtAATTTTtGTTttAAATTgAAAAaTTGACTCATA
TTCTATGTCTTTTtCTATCCttttcttGTGATTAAAATTGGTTGTGTATAgTTGAAAATG
TTTAATTTTTATCCAATTACAACATTTGAGATGATCAATTTTAAGGCATGTTTTAGTTtG
TGGAATTCGtCAGCATCTTTTGAATAATACGCTCTTTTTAAAGGGTGTACGGAAGAATTA
ATTAATTAAGAAATAAATACTACGTACTTATCGAAGCTGCTTATTTGAGGTTCGTGTTTT
AgTTCGTGGAATGTTTAAAACTTTAATTCTTTTtGTTACAATAACAAATAAGCAATTTCA
ACGTGGCAGGTAtGAATAATAGGTATCGTTAAATATTTACACAATATACATTTCTCAAAA
TGATAGTATGTAGTAATAAATAAATGATTTTGGGTGTTTCAACGCAATGTTAATTATGAa
GGGATCATTTAAATGCAGGTACTAAATAAAACTGAATgaTGGAGGTTAAAATTTATACTG
GgTGGTTCGTTGAAAATTTTCTTTTTCTAAAAaTACCCTATGTTTAAAATGTACTTTATG
ATAAATGATAATATGTAACTAATCTAATTAATTAGGTAACAAAAAaCGTAGGCTGTTGGC
AGTTGTTGTCGCTAATAAGTCTGCTAAAGCCGTTTCTTCTTTGTACTAATCGATATTCTC
GATTAGTTCTTTCGCCTATCTTCTTCGTTCGTTCTAAATTTTAAATTAATATCCCTATAA
CCACACTTATGTACAATTAAAAACAACTAGCGCGCGCAACAATAAATATAAAACGGACTC
TCGTTCTTATTTACATCTAGGCATTATAACAACGTCCTCTTAAGTACTTAATTAGTATAG
TAACATTAATTAACAGTAATAAACATTGCTTTGGCATTTTAACACTTACTAcGAAACGTT
TATGTTCGATTTATGAACTTACTTCTTCGTTATTATTATCAATATAGTACTAAAGAGAGA
CAGGACATTTTTAAGATTGGGTTTTGAAATTTTtAATTTTATACTTTTCATTTCTTcAAC
TAAAATACAAAG
>contig00514  length=115   numreads=3
ccTAATTTAATTAAAAAGCAACCTCAGAATAGTATAGGTTGAAAAATCTACTCTACGATT
CTATAGAAGAGCTCGTGATATCTCAAAATTTTACATAAGATTGGTTCGTATAGTT
>contig00515  length=330   numreads=45
aTTAATACAATTAACGTaCaCAACAAAAaTTCGAAAaGCAAATTTATATAATACCAATTT
TATTGGCAACGTCAAGTGCatCATAGtcTCTaGCCAATCGAACATACGCCTTCTTTTtAC
CGTCTGGTCTGATCAACGTGTTCACTTtAGCCACATTTATGTCATAGAGCTTCTTAACAG
CAGCCCTAATATGGTGCTTATTGGCGCTGGTGTGTACCAAGAAAACCAAAGTATTATTAT
CTTCAATTTTCTTCATCGCCGCTTCCGTAGTTAACGGATATTTGATGATGTTGTAAGCAT
CCATGCGGTTTCTGTTGGGGATAGCTTTCC
>contig00516  length=228   numreads=12
ggATCTTCAACAGCAACCGGAACATTATTGTCATCTGAGTTTCCATTTATTAACGTTGAG
tGCCTTTtATTAGGTAGTTGTGTTTCTGCTGGTTTTtCAAGAATAaCTTCTTGATAATCA
GGTGGATCATAACTAATTATTGAAATCGGTCTATTCATAGCCTCTTGATAGCTTCTTTTG
TCCCTTGGAAAAGCGACGATGGTTTGTTGTACAGCTTTAGGAGTAATG
>contig00517  length=822   numreads=25
GgACAACTTACGAGTTCGATCAATTCTAaGTAaAaTGCGTTTCATCCTtgCTTTAGTTTT
TGTTGGTTGCGCCTTCGCCGCACCAAGAGATGCCCCAATGGTCCCAATGCTCGATGGACG
CATTGTtGGAGGTTCTAACGCTAACATCGCAAACTTCCCTTACCAATTAAGTTTAAGATC
TTCAGGATCTCACATTTGTGGAGCTTCAATTATTAGCGCAAATTGGGCTATCACCGCCGC
TCATTGCGTCGTTGGAAAAACCGCATCTTCCTTGACAATCCGTTCTGGAAGTAGCCTCCA
CGCCTCAGGAGGGACCATCCATAGCATCTCCTCGATTATTTATCACTCAAGTTATAATTC
AGCTACCGTCGATTACGATATTGCCGTTATTAAAGTTAGCACAGCTTTTAATATTGGAGC
TTCTGGTGTTAACACAGTTGCTCTTCCTTCTGATGGAAGCACCCCAAGTGCTGGAACTAA
TGCTATTGTATCAGGATGGGGAACTTTAAGCTCTGGGTCTAGTAGTCTTCCAACTCAACT
TCAATCCGTCACTGTACCAATTGTTAGCCAATCTAGTTGTAAATCTTCTTATGGAACTTC
ATCCATCACTGATCGTATGTTATGCGCTGGATTTACTGCTGGAGGTAAaGACGCCTGTCA
AGGTGATAGTGGAGGTCCATTAGTTGTTGGAAATACTCTCgCtGGTGTTGTTTCTTGGGG
AAGAGGATGCGCTTTGGCTGGATACCCCGGTGTTTAcGCCAGCGTTGGTAATCTTCGCAG
TTGGGTTCGTCAACAAACTGGAGTTTAAATTTAAaaGATAAt
>contig00518  length=837   numreads=124
tCTAGAATCTTCATTTTtCTTTACATTATCGCTATCATAACTATAATTTTCCCACCATCC
AGCAGATATAAAAATAGCAGCTACTGGAATACACCAAAGAACTGgaTCATCTTCTACAAT
TGGCcaCaTGAAAAaTACCGTTCCTTGGATGAGGATACAAAGTAAATCTAATCCTAATCT
ATAGAAAaCATCCGGATCAGAAACGTTATTTGTGAAATCATATGATGGtcGACGTTTCGA
TTTGTATTTATCGTAAAGTTTTgaTGAAAAaCTTAAAaCAGCCGGCACGAAACTAAAAGC
ATTCGTAAGCATAATGCCCTTGACgACATCTAAAGAAGGTAAAATGACGAAAACTAAAAT
TGCTGTTCCTATGGTAGAACAAGTTTCGCTAATAAAAATCCCTAGGAATTGCGCAGTTGT
CGGTTTTCTCCAGTCTTTGTACAGTAAAATTCGTACGGATCTTATAAAGGTGCCGACTTG
CGGTACAAAAAATGCGAACGTTATCATCCACATCCAAACGGCCTTCTCTTCCAATGGTAA
AGTTACCGTAAATTGTTTATTGCCATCTAATTGTGTTCTACAATACGGTCTTGTTTTACC
ACTTAATTGTGATGTCATAAATAATAATGATCCTTTCGAAACAACGGCTCCACCTAACAC
CACTATAAATCCTATGATATAACAAAAAAATTTTCCGAATTTTTCACCAAAATCAATCCA
TTTTGTTTCAACGGTTGAACCAGATTCCACGGCAGTTGGTGGATCTTCAAAAACGTCCCA
TTTCTTTTTTCTTGTTCAGGACGTAAGGGATTAAGAGGTTCCATCTCTTCGTTATTC
>contig00519  length=988   numreads=14
aaTGTTGTCATCCGaaGTTGAtAAAaCATAATCTCCGGTggggTGTAAAGACAATCCAGT
GATAGCGCCATCATGACATCTCAACATCAAAGTTGTTTGAGATGTAGGTACATTCCAAAC
TCGAATTGTCGAATCTGGAGATGCAGTAATCACCAAATCTTCATCAGGATGAtAAATGAC
TTTGgtAACTTTTttAGTGTGCCcTTTtAAAATGGCAACAaCTTGTTCGGTGTCTTTATT
AAACACTGTCGCGTTtCTATCATTTCCACCTGTTAGTATTTtACTTGTATCAGAGCTATG
GATATCTAAAGCTAAGATACCAGGAACTGATGCTGAATGTAAACTTGGATGTGAAGCTAa
TGTCCTAAACGATCTTAAATCCTCTTGTGTAGTTAATTCTTCAGGAATTGTTCGCCCCtt
ttttttCTTTCCAATGTTAATACAGTGGCTTTATCTTGTAATTTTtGTATAACTTCAGCA
CTCATTCCTGCTTGTTCTGTTGGTTGATTTGCTACACCAGCaGCTTCAGCAGCTACAGCA
GGCTGTGGAACTGTAGTAATTCCAGCTTGTGGTTTTAAAGTAGCCAAAGCTtCCCtGGCA
GCCATAACCTCTTTATTTAATCTAGCAAtAACTCTACAGGCAGCATCATGTTGATAAAGC
GCATGGCTCAATTCTTGTCTAGCTGTTTGTAATTGTTGTCTTTGAGTAAaCTGTATAACA
TTACAGCATCCCATTCGTcTtGAAGAAGTTTTAAtGTTGCTGGAATACTTGTTGCGCTTG
GTGGTTTAGGTTTtACAATtGGTGGGGTTTtGATTtCAATTAAATcTTCAATCGCCAATT
GCTTGCCTGTAAGTGGATCTACCCCATTTTCTTGGATATATTTtCGATAATTCTCTTTtC
AAAAATTGCTCCAGAAGATGGTGAAAGAACAGGATGTTCCGGTACTTCATTTGATATTGC
ACAACAAAGCGCCaTTTTTCCaCGCTcc
>contig00520  length=539   numreads=191
CATAGTTTAAGCATTTTATTTTCTTATCAGGAACAAATTgaTATTTTAAATTCTTTCAAG
AAGTACAtAATCTTCGTTTGGATTCAAAGTTATCTTAGAATTGTTCAATTCTAAAGTCGA
TGAAAATTTATCCTCAACACTGGTAGCGATGACATCAAAAaCTTGATTTGTCGGTTGAAA
ACCATAAGCTAATAAATCAATTTCGAAAGGTTTTGTTGTAACCCCTAAATGGCAAACGAA
CACAACCGATTTTTCCCCAGGATATTTCCTAATCACCAAAAGTCCATCTTTATTAATCGA
ATAAATTTCCCATGTCCCTTCACGAAGCGCcCTCGAAGTATTTCTAAGTTCCAAAAGAGC
TTTGTAGTTTTGGTAAACTGAAGCTTTTGTTACTTTTTCCTTCGCCAAGTTAGTTTCCTT
GTATTTTTTGCTAACTGGTAACCAAGGTTCTACGCCACTTTCAGTAAATCCAGCGTTATC
TGAGTCgTCCCAATGATAAGGAGTTCTTTCAAAATCTCTGCTGATAGCATCAAAACCTT
>contig00521  length=1072   numreads=86
AGCTGTATGTGAATGAAAACTTCACGTCTCAACCCTCAATAGAGTCAAGCGATGATTTGT
TGAAAAACTTAACAAGCAGTGATTGTAAGAAACGAACCATCTGTAATTATAGAGACGTGC
TAGAAAACTACAAGGAACCACTTCACAAAAATTGTACCTCTAAAACCTTAAATTCCGTTG
ACTCGCAAAAAAaCCATCCAGTATTACGTAATTACTTATTACGGCATTCCGGAAGCGTCA
AAGCATACCACAAGATAATAAAGCAACAAGAAGAAATTTTAAATCTTTGTCGAGAAAAGT
TAGCAAAAAAaTTCTCAAAAAGTTTTCTTAGTGGGGTTAAAGACGAGGATATTGTTAGAG
CCCTtAAAATTATACAAGATACTGAAGAACCCACATCCGATAAAATCATTTGTAAGATTT
TGAGAGGAATTGTGTCTGATGTAAGCAAAAATACCTCTGAACAAAATGAAGAAACTGTTA
GTATTGATCAAGTTTTAAAATCTCAATATAGTAGTATCTCTTCGTCGAGTTCAAGAAGAA
AATACAGCTTTGTATTTAATAAATTAAAGACATTATTTAAAAAATCATCAaGAAATCATT
CGATTTCACTTTCCAACAATTATAATAAGCAACCAAATAGATTTGTTTAtCACCAAAACT
GTTTATTCAACCCAATTGAAACTCAATTTTTATATCCTTATAATAACGTAGAAGAAATCA
GAAACTATAATAATTACAAACCACCATTTtATGGAAATTTCCCACCTCCAGGAATGGGGT
CTAATCCCACATGCGCGTGCCATAAAAATTTGGTGAAACTACAAAACGAATTTGAGAAAC
AACAAAGCGAAATTCGCCTAATTAATCAGAACCTCCAGCAATGTTTGTGTCTTTTGCACG
ATATTGGTGATAAGCCCCAGGAAATTAAAAATGCGCCGTTCGATTCTTTCTTTGCCAACA
CTAATTTCCAAGCGTATCAATTTGGTACAACAGAAAATTTATATGGACATGGACACAGAT
CACATTCGCATATACATCATAAAAAGAAGCAaGAACCTAAAAAgCGTGGATg
>contig00522  length=438   numreads=99
GGGAGCGACGATAAAAACCGATGAGAAAACTGCGAAAATCGTTATAGCTCGGGTAATGCA
TGGAGGTGCTGCTGATAGATCTGGATTAATTCACGTTGGTGATGAAGTAGTTGAAGTTAA
TGGAATTAATGTTGAAGGAAAAACACCAGGAGATGTTTTAACAATTTTACAAAATTCTGA
AGGTACAATCACgTTTAAGTTAGTCCCAGCTAATGGAAAATCATCAGCAAGAGAAAGTAA
AGTAAGAGTGAGAGCTCATTTCGATTATTATTCATCGTCAGATCCATATATTCCATGTAA
AGAAGCTGGGTTaGaTTTTGTAAAGGGAGATGTTTTACATATTGTATCACAAGATGATGG
TTACTGGTGGCAAGCTAGAAAAGAAGGTGATCGAAACATGCgAgCAGGTTTAATACCAAG
TAGAGCACTACAagAAaG
>contig00523  length=337   numreads=6
AAgAaTAAGCTTAGAAaGAACTTTGGATAAGGACAAAGAAAaTGCGGAAAaTGATGATTT
CGATCGAGAACACATTGCCACCTACGAAGAGGTTGCCAAATTGTATCCAAGGCCAGGCAT
TTATAGACCAATAGTGTTAATTGGTGCGCcGGGAGTTGGAAGAAaTGAATTAAAaCGTCG
ACTGATCGATATTGATCCAATAAAATACAAAACACCAATTCCATTTACcAGTAGACCAAT
GAAACCAGGTGAAGTAAATGGAAAAGaTTATTTTttGtAACTAGAGAACAAATGGAAGCG
GAAATCGAAgAAAATAaaTTTatAGAATaCGGCGAAT
>contig00524  length=377   numreads=10
ACACagAAaCCCCACAACAAATTACTTCACAATCATTAATTAACGACTGTTCCACAAGCA
AAGTTCTAGCAAGAATAAAAAaTAAACTTTTtCtGTAAGCGTTAAAaTAAaTAAAACAaT
AGTAGGGATTGTTtAACTATAATAACTGTTAGGATAAAAaGGGAGGgAGTGTATGgTAAA
CTTATAAAGCATAAACTGAAGAATaTGCATATCTTGAAATACGATAACGTGCTGAATAAA
CAAAAaTaCAGTTGAAAGTTAAAAaTAaTAaTTGCGTGGTGCGTTGTATGTCGTTCGCGC
GATCAATAAACGGCAGGGCCCcAcGTTtCAATGCGGTCATTGTTCTAATAATGAGGCAGT
TGCGTAAATAACCGCAT
>contig00525  length=899   numreads=71
ATACAAACGTTGGTTAATTTTtATAGATGTTTATTACTGTGTTGAATAAAAaCTAACCTA
AAAATGTCATTTTAATTATCTAAACCTAAACACTGAGGAttATCCTTAAATAATCCCTtA
TTTTCAAAAaCACCATGTGGTGAACAAATCCACGGATCGTTCGtCTTtAATTGCCAGTCA
AAAAGCCGATTTTTTAAAGCATCAAGAAGATCTTTGTACGTTGGAGCATCGGCTAAATTA
TTTAACTCGGCCACATCACTACGCAAATCATATAATTCCCATTCTGGTCTGTTATAATAT
TGTTCTAAGGTTTTAATCCACGGTAAATGTTCTTTAGAACGGGTTCGATTTAAAATATCT
TGAAACGTTGGTGATAAATAAAAATCTTGATCAATAGGAAACGGGGCTTTATAATTTAAA
TTATGTATTAATTTATATCGAGTGGTCCTTATAGCCCTCATCGGATAATACATAGTCACT
TCATGCAAATTATGACTTGCAAAAATTGCTTCAGAACTATAATTTTTTGGTTCTTCATGT
AGTAACGGCAACAAACTTTTCCCCGTATATGGATTACTCTCATTGATAATCTCGTTAGTT
TTGATGTCGTGCTCCGAAGTTTCATCATTTTTAATTTCAAACCAATCTAAAATCGTTGGA
ACGATATCCAATAAGCTCGTTAATGAGTACGTAACCTGATTTCTTCTTTCTTTATTATAA
GGGGATGAGATAAACATTGGCTCCCTTAAGCCGGCATCATATAAGTTAGTTCTTCCGTTA
GGAAATGGAATTCCATTATCGGATGAATAAATGATTAAGGTGTCATCTAAATGACCCGAA
TTTTTTAATTCTTCCAAAATTAATCCAACACCTTGATCTAATCGTGAAATTGTTGTGTA
>contig00526  length=626   numreads=314
ttGgTtAACTACTTCTTTTATTATTATTTTCATCACAACATTTAACTATTATTAAAaTAA
tCcTAATTTTGATAAATTTTtAATTCGTTATTCTTTAATTTATTTAGGTAAAAGATCATC
CATAGTGATTCGGTTGAAAAACGCGTTAGATATAATTTGAACGATCGCGCTAATCACTTC
CGTAACTGCCGGGCCAATTTCTTTCGAAACTTCGTCCCAATTTTCATCCAAAAACTTATT
CATCTGATCGCCTAATCGTTTATCACCGTTAAATAAATTATCTAACACGTAATATTCCCT
TTTTGATGTGTACGATATTTTTGGGTTAATCATTTTTAAGTATTGTTTCGATTTCTTTGT
TGTTGTAATTAAATCGGATTTAAAATGAAATTCTGGGTCAACAAACGTGATATTTGCTGG
TCCATTCCCGATTATAGGCAAAACTAGAATCCTTCCGTTTATATCATATTTAGAGAGAAT
ATTTAAACGAGAGAATTCAATTTTTACGTTAATCTTGCGTTCGTTAACATTTATGTCGAA
TATTTTCAAATCGTTATTCTCCAATCCAAAAATTTCAAGATCGTTTAATTTAATTTTTAG
ATTTTTACCAACATCCAATTTGACTT
>contig00527  length=616   numreads=332
tttCTTCTTTTTTGTACTTTTTttATTTCAGGTACATCTTCTTGTTTAATAGCAGGAAGT
TGACTTTTAACTtCTTTTtATCATCGGCTTTTAATGCATTAAAACCAGGTAATTTATCAC
CATTTTCATAATATCCTAATTCTGAGCGCAAATTAGCAAAGCAAGTAAGATGATGCCACT
TaTCTTGACCTCCGTAACGTTTTCCAACATCCGTTTCAAAATCTTTTTtAGAAATCCTAA
TTTCATCTTTAAGAATTTTTtGTTCACATCCACGACAAGCGGCTCTCGACGATTTAGAAT
ATTCAATTTTAAAGTCTTTTAAAGCATTATTGCTTTCGGCATCGCGTTTCTTTCCTTTTT
tAGCTGGTACAACTGTAGAACTACCGGAAGCAGTAGAATCAACTTTTTGTTTAATGAATT
CCTGaTCTTCATTCCGTAAGGTCTCGTAATTTTCAATATCGTCAACGCTTTTTGGTCTTT
GCTTGGTAAAAAAGCACATGTGATGGTACCAATTTGGTTGTTTACCATCAAACTTTGGcG
ATTGTATCATAACGGCTAATCTTAACGTACCTTGTCCTATTGCCGATTTACAACCCTTAC
AAGAAGCCCGGCCGCT
>contig00528  length=131   numreads=46
ATGTGAATGCAAATATGAAAATAGGAATATAAACATTATTAAGGTTGTTGTCATCATTGT
TATTTGGGTTATTTCTATATTGGTTGTTTATATGGCCTTTTtAATCAtATTGGATCCTTT
ACTTAATAAGA
>contig00529  length=338   numreads=125
tGTTCTAAATAGTTTtATTTCATTTTTATACTAAACAAAAaCACTTTCTCATTATGTCTC
GTGTTTTTtACCAAAGGGATTAATTCTTTGAATCCATGAACTTGATTGACTCAtCtCTAC
ATCACTTTTGTTACCCTCTAATTTaGCAGCTTTTAACTTTTCTATTAATTGGGCCCTATA
AACGTGTTTTAAAGGTGTTGGTTGGTTAGCTGCATCCATTGAGTCTTTTAATTTTTTACA
aGCTTGGTTAAATGAATACCCATACCATTCAATTTCTTCATCTGTGTAAGCGGATAAATA
TTGACTGTATTGCTCCATAATTTCTTGTTGTTTTGTTT
>contig00530  length=410   numreads=138
ATTATTGTTTAATGATtATCTTGCAAATTTTAaTTATAATGGATAATTtcGATAACAGAT
ATTGtGTCAGATGTTAAACTACTTATTAAACATTtATTGAGCACCTGTTGAAAGTGCAAa
GTCCTTGAAAAGAAAAAaacGTTtATTAAATATTAACGTTTATTACATGCTTCAATAATT
TCTTTTtCCTTTTGATGTTGAGCAACTAATAAAGCTCTCATCAATGTTAAACAATCACTT
GTACTCTTTGCATTAAACCAGACTTTTCCATTCATTCCCACTGCGATTTCAAACGGAAAT
TTCTTCCCTAACGTCCTCAATAAAGGATTTTCAACGTTTAATAATTTATAGACAAATTCC
GGTAGAACGTTAACCAAAAATCCATCAGAACTTAATGGGCCTAAATTACC
>contig00531  length=2617   numreads=75
CGCTTAAATATTTTTtGTAAACCTTATATTCGAGTAATGTATAAAATCTTATTACAAACA
AAAAaTAAAATTGCCAGTAAAATATTTtATTTAAAATCATACTCATCCCGAACGTGAATA
TTAATTTCTTAACATGCAGTTTTAATTtAAaaTTGATATCGAAACTAAAACTATGCGTCA
AGAAAATGGTGTGATTGATTTtGATAaTCACATGAGGAATACAGTAAAAAGTAGTTATTA
ATCACTATttACAAAGAAaCAGCCGTTCGAAGGAAAaTATTCCATAGATATTTATGTACA
TAGAAAAaCGGTTCTGAGGTATACCACATTTAAGTACAGGCTGCTATAAGAgAAAAaTAA
ATCCTTTGGTAATATCGCATAAAAAATTAATAACAACTAAGTGTGTCATTCATCCGAAAC
CTAAACAACGTCTATTCTAAACATTATCTTTACAAGGCGCTATAAATAGACTTTTACCCG
TTGCTACATCTCCACTCATCGTTGTCGACGATCTATTGTGCTTTAAATGACTTTTAACCA
AATGACCAGCAGCTAAAGCGGACATTAAAGATAATTCGCCGGCTAAAACCGTTGCGCAAA
CAATCCTCGCCAATTGTTTGGCATTTTCTCCAGGATTTGCTATGTTCGCACCTTTCACAT
TCAATATATCCAAACAAGCAGCTTGCGGAGCCAAAATTGTTCCTCCACCAACCGTTCCAA
TTTCAATCGACGGCATCGTACACGAAATATACAAATCTTCCCCGGTTTCTCCGCAAGGCT
CCATCAAAGTTATACAATTACTACTTCCGACATTTTGAGCTGGATCTTGACCCGTCGCTA
TATATATTGCCGTTACAACATTCGCAGAATGGGCATTAAACCCTCCTATACTCCCAGCCA
TAGCAGAACCCACCATATTTTTTGATATGTTTACATCAACTAAAGTTTTTACCGATGTTT
TTAATACCGTTGATATTACTGCTGCTGGAACTATCGCTTCGCATACAACCGATTTTCCAC
GGCCTTCAATCCAATTAACAGCAGCAGGTTTTTTGTCAGTACAAAAATTTCCACTCAAAC
TTAAAATTTCCATTTCCGGATATGAATTTTGTACGAATCTTAAACTTTGTTCTGTTCCTT
TTGAGACCATATTCATACCCATTGCGTCGCCAGTTTTCGCTTCAAATCGTATAAAAAGTT
GTCTGCCCGCGATGTTGATATGTAATcGAGTGAGtCTTGCGTAACGACTACTTGAGTCAA
AATGTTCTTTGATTTTCGTAAAGTTATCAGGGTTCTCCATCCAAGCCATAGCTTCGCTAG
CTTGAGCAAGTGTAGGGAATCGAACAACTGGAGctcTCGTCATTCCATCTTTAACAATAC
GACTGGTTACGCCGTTTTGTATCAACGCGCGACACCCACGATTAGTACTAGCTACTAAAC
ACCCTTCGGTAGTAGCCATTGGCACATACATTAATTttCCATCCAaTTTTAATGGCCCTA
CTATACCGATTGGCACTGGAAGATAACCGATtACATTTTCACAACAAGCCCCcATAACTT
TGCTATAATCGTAATCTTtGTAGGGgAGATTAATTAAAGCTTCGTCGAATTTTCCGTTTT
CACCAAAAATTTTTCTTCGAATGCCAACACCGCGTtCTGGgTTATTTACGGCCTTTTCTA
ACTGGTAAGGTGCTATCGTTTATTTTttACCAATCGAATTACTTCCTCATCTGATAAAGT
TGATGCACCCCACTCCGATTTATATATTGTTAAACATTCATCTAACGGACGCGGATCCTT
CGGTTTTGAAGGTTTCACTTCTACATCGCTTGAGTCGATGTACGGAAATTCAGTTTGAAC
TTCTCTATCTTCTGTTGTTGTAGAGTCATCGCTGATAAAAaaTGGCATCCCTGATTTAAA
TCGATTTCTTAAAATGGATGTGCGTTCTTCACGAGCAGTCTTTTTTTGATTCAACAAAAA
TTGTTCACCAGATTGCGATAATTGGCTACGAATTTGTTGGAATTCCTCTTCGTTTtCAAA
AAAGaTGAACTtAACCACCAAaGCGAGTAATAAAATTAATATCACGATGTGGTCAGCACT
TAAAGTCAACCATTTCATAATATAGCTAGTAACGCTGTATCTTCCGTGTTATTTGACACA
AAATGCTCAACGGCCCTCGGATTGTTGCCACCGAGTAAATCCTCCCGAAACGGTaaCCGG
CTATGAACGTGTACGCACATCaaacccACGgacatTAtgattttaacccGCtgaACAAcc
ggatttgatttgtgatcttcagcTTTTAACGCTAAAGAAATTATCGaGCGGTAATTTATA
CGAAGATTTGATAACTCTGAGATTAATGATAAACACGCTGGGTAAAAAGTCATAAAAACT
ATGTAGTTCACTATTACTGAAAGACATGCGAAGTACGAAAGAACTTCCCAACGAtgagca
ccagataaagtgcccaactccaatAACAAGCGTCACCACAATTGTATCTAACGTAATTGT
AGGTCCTAATACAGACATCCCCgTaGCTATATTATTTTtAACTTcctcTTGATTGGCAGC
CGATAAAGCAAATTCCGCCAATAAaGCGGCTTTGGAT
>contig00532  length=906   numreads=21
cACGTTATGAttAATTAATTTATAATTACCTTCTTAAGGTGAGTAATCAAGCAAGAAATT
CGATTTTTATAATAAACATACATTTTTttAATAAAaaTTAAACTAATTTCCGTATTTAAT
GTCCCcATTTCAAACGAGAAATCATCGAAAGTAAAACCATCTGTCGCCTTCCAACCGATG
TTTAATGTATAAAGCTTATAATAAAATAAGAAGCtctCCCcTTATTAAAaGATATCCGCA
GATGTTTCCATCAAACACTTTTTTCATTCCAGATTTATCCCAATAAATAAATTGAATGAA
TTTCTAAATCCAAATATTTCAAGCTTAATcTAGAAGTGAACTAGAAAGTTCCACTAAATA
CTTGGAATAAAACCAGATTTTTCTCACACAACCAAAATAAAATAAAAAAAaaCCTTGAAA
AAaGAAGCGATTtCCTAGAAAATTGGTTAATTTACTAAAATTGGCAACGACACTTTTTtA
ATAAGGATATGAACGATTTTAACTTGGGAAATGTTGAAAAACAGGAAATCAACTTTGAGT
TATTCGATCTGAATTGCTTTCTCTTATGGGATATATTCGTTTTACGctAAGAAATAAAGT
ATTAATTCGGTTAGGTAATGTTTTCTTTTAAAACCTCTCACTGCATTCTTTCCACCTATT
GTTAAGCTAAGAAAAGCCAAGAAGTGGGTGTGATTCAAGGACCTGACACACCACAGGAAA
TGCCATTCGTTGGAAAAACCCgTTTTGAAAAAAAAAaTGAAAGGAAAATtCCTTaTCAAG
CAAAAaTAAaTCTAaTCTTTTTGATGGTACAAATTTTTTtGGTACTCACCAGAAGtGCAA
aGAGTTGCTAAAACGACAAGACACGTCACGGACCTCATCTTCTTTCACTAGAAATATAAC
TATAAC
>contig00533  length=2023   numreads=105
GCAGCTAGAGAGTCGCaTTTCATTGGAAGAAAACATCAATTAGCAGTTCACAATGAACAC
ATTTTAAACAAAAGGAAaaTGTGGCGTTTTTGTGActGGTTTGCCCAATTTGGTTGCTAA
AGAACAAATTGTGAAGTTTTtCAGTGATTTtGGACCAACAAAAGATgaTTTTTATCGGCG
AAGGAAATCGATTTGCTTtGGTGGAATTCTCTGATGAGGCAaCCGCTCAAaGTTtaCTCA
[truncated: 28,815,450 more chars]
