# Supplementary material for: Gene discovery in the horned beetle Onthophagus taurus
Source: BMC Genomics. 2010 Dec 14;11:703. doi: 10.1186/1471-2164-11-703 (PMC3019233; doi:10.1186/1471-2164-11-703)
Supplement: Additional file 4 — BCCs. An excel file showing BCCs with NR protein database support. [file 1471-2164-11-703-S4.XLS]

## Sheet: cc
[Cluster name]	[Contig name]
cluster00001	contig01362
cluster00001	contig33813
cluster00002	contig00622
cluster00002	contig29362
cluster00003	contig05986
cluster00003	contig27452
cluster00003	contig32246
cluster00003	contig33419
cluster00004	contig05669
cluster00004	contig05670
cluster00004	contig15660
cluster00004	contig30096
cluster00005	contig14005
cluster00005	contig31564
cluster00006	contig01529
cluster00006	contig15440
cluster00006	contig16778
cluster00006	contig20293
cluster00006	contig25802
cluster00006	contig26554
cluster00006	contig32925
cluster00006	contig32926
cluster00006	contig36576
cluster00007	contig06263
cluster00007	contig25515
cluster00007	contig29075
cluster00008	contig05209
cluster00008	contig05210
cluster00008	contig11070
cluster00008	contig24054
cluster00009	contig07460
cluster00009	contig08419
cluster00009	contig08420
cluster00009	contig11195
cluster00010	contig11812
cluster00010	contig34139
cluster00010	contig37917
cluster00011	contig11735
cluster00011	contig29834
cluster00011	contig30940
cluster00011	contig37285
cluster00012	contig02837
cluster00012	contig21220
cluster00012	contig29766
cluster00012	contig34145
cluster00012	contig35453
cluster00012	contig36053
cluster00012	contig37868
cluster00012	contig37869
cluster00013	contig16394
cluster00013	contig18229
cluster00013	contig28387
cluster00013	contig28488
cluster00013	contig28520
cluster00013	contig29122
cluster00013	contig30609
cluster00013	contig36978
cluster00014	contig04159
cluster00014	contig16671
cluster00014	contig29962
cluster00014	contig33388
cluster00015	contig00971
cluster00015	contig00972
cluster00015	contig12041
cluster00016	contig12227
cluster00016	contig20011
cluster00016	contig25448
cluster00017	contig20192
cluster00017	contig29895
cluster00017	contig30306
cluster00017	contig37627
cluster00018	contig24215
cluster00018	contig24590
cluster00018	contig28143
cluster00019	contig00374
cluster00019	contig08880
cluster00019	contig25026
cluster00020	contig03741
cluster00020	contig03742
cluster00020	contig24725
cluster00021	contig28329
cluster00021	contig32244
cluster00021	contig37265
cluster00022	contig18919
cluster00022	contig31262
cluster00022	contig34783
cluster00022	contig37320
cluster00023	contig00553
cluster00023	contig35867
cluster00024	contig19284
cluster00024	contig26061
cluster00024	contig36584
cluster00025	contig22416
cluster00025	contig24111
cluster00025	contig28952
cluster00025	contig32652
cluster00025	contig34621
cluster00025	contig36019
cluster00025	contig36578
cluster00026	contig10708
cluster00026	contig18762
cluster00026	contig19005
cluster00026	contig26905
cluster00026	contig27051
cluster00026	contig31255
cluster00026	contig33972
cluster00026	contig34893
cluster00026	contig35741
cluster00026	contig37173
cluster00027	contig17739
cluster00027	contig31962
cluster00027	contig36095
cluster00027	contig37614
cluster00028	contig16291
cluster00028	contig22774
cluster00028	contig30188
cluster00028	contig35933
cluster00029	contig18504
cluster00029	contig31799
cluster00030	contig12489
cluster00030	contig15290
cluster00030	contig15291
cluster00030	contig25636
cluster00030	contig33451
cluster00031	contig16590
cluster00031	contig16591
cluster00031	contig24795
cluster00031	contig25449
cluster00031	contig26685
cluster00032	contig03596
cluster00032	contig13872
cluster00032	contig25312
cluster00033	contig02161
cluster00033	contig12296
cluster00033	contig17977
cluster00033	contig26824
cluster00033	contig32314
cluster00033	contig34825
cluster00033	contig35142
cluster00034	contig00483
cluster00034	contig00484
cluster00034	contig16064
cluster00034	contig29331
cluster00034	contig30905
cluster00034	contig31825
cluster00034	contig31826
cluster00034	contig32295
cluster00034	contig33661
cluster00034	contig33896
cluster00034	contig36353
cluster00034	contig37387
cluster00034	contig37928
cluster00035	contig01700
cluster00035	contig30350
cluster00035	contig32906
cluster00035	contig33141
cluster00035	contig34282
cluster00035	contig34345
cluster00035	contig37329
cluster00036	contig04951
cluster00036	contig07800
cluster00036	contig25419
cluster00037	contig29298
cluster00037	contig30953
cluster00037	contig33516
cluster00037	contig34038
cluster00037	contig35989
cluster00037	contig36966
cluster00037	contig37914
cluster00038	contig02352
cluster00038	contig02353
cluster00038	contig17217
cluster00038	contig17218
cluster00038	contig37772
cluster00039	contig19371
cluster00039	contig24912
cluster00039	contig26930
cluster00040	contig26484
cluster00040	contig27845
cluster00040	contig33082
cluster00040	contig33708
cluster00040	contig34560
cluster00040	contig34561
cluster00041	contig10710
cluster00041	contig26465
cluster00042	contig17354
cluster00042	contig25121
cluster00042	contig30487
cluster00042	contig31578
cluster00043	contig01912
cluster00043	contig01913
cluster00043	contig11680
cluster00043	contig35178
cluster00044	contig18121
cluster00044	contig35361
cluster00045	contig05544
cluster00045	contig15820
cluster00045	contig25954
cluster00046	contig06025
cluster00046	contig06026
cluster00046	contig17222
cluster00047	contig01205
cluster00047	contig03796
cluster00047	contig10664
cluster00047	contig14796
cluster00047	contig26466
cluster00047	contig26477
cluster00047	contig31041
cluster00048	contig00834
cluster00048	contig11457
cluster00048	contig12226
cluster00048	contig13750
cluster00048	contig27492
cluster00048	contig37255
cluster00048	contig37496
cluster00048	contig37649
cluster00049	contig19085
cluster00049	contig25478
cluster00050	contig03679
cluster00050	contig03680
cluster00050	contig29898
cluster00050	contig33368
cluster00051	contig03899
cluster00051	contig22892
cluster00051	contig27288
cluster00052	contig13443
cluster00052	contig13840
cluster00052	contig30151
cluster00052	contig37294
cluster00053	contig20832
cluster00053	contig22023
cluster00053	contig27052
cluster00053	contig27757
cluster00053	contig35751
cluster00054	contig05268
cluster00054	contig13116
cluster00054	contig30068
cluster00054	contig36517
cluster00055	contig01519
cluster00055	contig02839
cluster00055	contig02840
cluster00055	contig04074
cluster00055	contig16208
cluster00055	contig16210
cluster00055	contig27390
cluster00055	contig28755
cluster00055	contig31645
cluster00055	contig31724
cluster00055	contig32010
cluster00055	contig33091
cluster00055	contig35541
cluster00055	contig36203
cluster00055	contig36204
cluster00055	contig37019
cluster00056	contig01757
cluster00056	contig03109
cluster00056	contig23770
cluster00057	contig02375
cluster00057	contig14269
cluster00057	contig26825
cluster00057	contig28720
cluster00057	contig32662
cluster00058	contig05990
cluster00058	contig20000
cluster00058	contig25775
cluster00058	contig26767
cluster00059	contig09534
cluster00059	contig32173
cluster00060	contig04941
cluster00060	contig17263
cluster00060	contig26745
cluster00061	contig10407
cluster00061	contig28148
cluster00062	contig00809
cluster00062	contig14175
cluster00063	contig11254
cluster00063	contig28186
cluster00064	contig05521
cluster00064	contig28962
cluster00064	contig32830
cluster00064	contig34231
cluster00065	contig15280
cluster00065	contig15281
cluster00065	contig28891
cluster00066	contig28717
cluster00066	contig31159
cluster00066	contig33076
cluster00066	contig33126
cluster00067	contig22773
cluster00067	contig33365
cluster00068	contig01994
cluster00068	contig01995
cluster00068	contig16548
cluster00068	contig28531
cluster00068	contig34403
cluster00069	contig11255
cluster00069	contig15020
cluster00069	contig15021
cluster00069	contig31452
cluster00069	contig31453
cluster00069	contig34688
cluster00069	contig36770
cluster00069	contig37139
cluster00069	contig37843
cluster00070	contig06570
cluster00070	contig09543
cluster00070	contig11960
cluster00070	contig21583
cluster00070	contig27110
cluster00070	contig27932
cluster00070	contig30722
cluster00071	contig02441
cluster00071	contig13500
cluster00071	contig19525
cluster00072	contig27882
cluster00072	contig37130
cluster00073	contig01449
cluster00073	contig34052
cluster00073	contig37208
cluster00073	contig37417
cluster00074	contig07920
cluster00074	contig19754
cluster00074	contig31308
cluster00075	contig04062
cluster00075	contig18123
cluster00075	contig29947
cluster00075	contig31343
cluster00076	contig11270
cluster00076	contig11513
cluster00076	contig12501
cluster00076	contig28693
cluster00076	contig32635
cluster00076	contig34158
cluster00076	contig36168
cluster00076	contig36214
cluster00076	contig37386
cluster00076	contig37566
cluster00077	contig00839
cluster00077	contig26099
cluster00078	contig16433
cluster00078	contig35249
cluster00078	contig35708
cluster00078	contig37190
cluster00079	contig09569
cluster00079	contig19006
cluster00079	contig23005
cluster00080	contig32790
cluster00080	contig33562
cluster00080	contig33599
cluster00080	contig34083
cluster00080	contig37421
cluster00081	contig07766
cluster00081	contig08928
cluster00081	contig30329
cluster00082	contig03369
cluster00082	contig10908
cluster00082	contig11550
cluster00083	contig10869
cluster00083	contig14447
cluster00083	contig16981
cluster00083	contig18528
cluster00083	contig25722
cluster00083	contig26079
cluster00083	contig32820
cluster00084	contig28046
cluster00084	contig29909
cluster00084	contig30348
cluster00085	contig04976
cluster00085	contig23730
cluster00085	contig26575
cluster00085	contig27139
cluster00085	contig27201
cluster00085	contig27951
cluster00085	contig31762
cluster00085	contig32581
cluster00085	contig32958
cluster00086	contig01854
cluster00086	contig01855
cluster00086	contig33048
cluster00086	contig33926
cluster00086	contig34347
cluster00086	contig35887
cluster00087	contig16883
cluster00087	contig33248
cluster00088	contig06011
cluster00088	contig06012
cluster00088	contig12358
cluster00089	contig05816
cluster00089	contig06370
cluster00089	contig14691
cluster00089	contig14692
cluster00089	contig21747
cluster00089	contig21748
cluster00089	contig22913
cluster00089	contig24801
cluster00089	contig26462
cluster00089	contig29220
cluster00089	contig34355
cluster00089	contig34586
cluster00090	contig00462
cluster00090	contig10721
cluster00090	contig27057
cluster00090	contig27058
cluster00090	contig29326
cluster00090	contig36648
cluster00091	contig31158
cluster00091	contig34001
cluster00091	contig34078
cluster00091	contig37191
cluster00092	contig26932
cluster00092	contig35089
cluster00093	contig02187
cluster00093	contig29665
cluster00094	contig16956
cluster00094	contig25911
cluster00095	contig04258
cluster00095	contig11990
cluster00095	contig16189
cluster00095	contig23713
cluster00095	contig26652
cluster00096	contig02871
cluster00096	contig02872
cluster00096	contig11276
cluster00097	contig08184
cluster00097	contig14782
cluster00097	contig20741
cluster00097	contig26709
cluster00097	contig35123
cluster00097	contig35590
cluster00098	contig11662
cluster00098	contig31874
cluster00098	contig35060
cluster00098	contig36840
cluster00098	contig36841
cluster00099	contig21827
cluster00099	contig23517
cluster00099	contig34671
cluster00100	contig02380
cluster00100	contig16106
cluster00100	contig33570
cluster00101	contig15552
cluster00101	contig28743
cluster00101	contig37631
cluster00101	contig37865
cluster00102	contig20582
cluster00102	contig34616
cluster00103	contig01669
cluster00103	contig27707
cluster00103	contig32895
cluster00103	contig33868
cluster00104	contig15167
cluster00104	contig24713
cluster00104	contig30641
cluster00104	contig31991
cluster00105	contig06416
cluster00105	contig22896
cluster00105	contig25527
cluster00106	contig03780
cluster00106	contig31378
cluster00106	contig33371
cluster00106	contig36607
cluster00107	contig08460
cluster00107	contig23395
cluster00107	contig25640
cluster00108	contig06734
cluster00108	contig15356
cluster00108	contig17230
cluster00108	contig27758
cluster00108	contig28529
cluster00109	contig01976
cluster00109	contig10760
cluster00109	contig22695
cluster00109	contig24750
cluster00109	contig25175
cluster00109	contig25820
cluster00109	contig25993
cluster00109	contig32341
cluster00109	contig35673
cluster00110	contig03179
cluster00110	contig10893
cluster00110	contig16434
cluster00111	contig07776
cluster00111	contig19104
cluster00111	contig19353
cluster00111	contig25606
cluster00111	contig26909
cluster00112	contig14734
cluster00112	contig25992
cluster00113	contig07376
cluster00113	contig30183
cluster00113	contig30184
cluster00113	contig33447
cluster00114	contig03022
cluster00114	contig03023
cluster00114	contig03024
cluster00114	contig18677
cluster00114	contig20990
cluster00114	contig35365
cluster00115	contig07360
cluster00115	contig07993
cluster00115	contig11214
cluster00116	contig05174
cluster00116	contig24915
cluster00116	contig30321
cluster00117	contig05223
cluster00117	contig18706
cluster00117	contig30065
cluster00117	contig35037
cluster00117	contig36477
cluster00118	contig13240
cluster00118	contig34044
cluster00119	contig12901
cluster00119	contig25296
cluster00119	contig26252
cluster00119	contig27957
cluster00119	contig28131
cluster00119	contig31624
cluster00119	contig31625
cluster00119	contig33859
cluster00119	contig35307
cluster00120	contig18589
cluster00120	contig31357
cluster00120	contig31491
cluster00120	contig31911
cluster00120	contig37438
cluster00121	contig13207
cluster00121	contig16511
cluster00121	contig26287
cluster00121	contig26678
cluster00122	contig01476
cluster00122	contig27594
cluster00122	contig31925
cluster00122	contig32290
cluster00122	contig34669
cluster00122	contig36432
cluster00123	contig04285
cluster00123	contig31779
cluster00123	contig31780
cluster00123	contig32887
cluster00123	contig33880
cluster00123	contig33881
cluster00123	contig34006
cluster00123	contig34264
cluster00123	contig34265
cluster00123	contig34842
cluster00124	contig00254
cluster00124	contig37533
cluster00125	contig10459
cluster00125	contig12248
cluster00125	contig12721
cluster00125	contig26152
cluster00125	contig26223
cluster00125	contig28268
cluster00125	contig28280
cluster00125	contig28483
cluster00125	contig36363
cluster00125	contig37360
cluster00126	contig05756
cluster00126	contig11794
cluster00126	contig30103
cluster00126	contig30594
cluster00127	contig02900
cluster00127	contig10858
cluster00127	contig23819
cluster00127	contig28493
cluster00127	contig29773
cluster00127	contig35011
cluster00127	contig36123
cluster00128	contig14801
cluster00128	contig14802
cluster00129	contig01720
cluster00129	contig25152
cluster00130	contig12932
cluster00130	contig34748
cluster00130	contig35660
cluster00131	contig10488
cluster00131	contig31756
cluster00131	contig34189
cluster00131	contig37697
cluster00131	contig37698
cluster00132	contig21166
cluster00132	contig28788
cluster00132	contig32717
cluster00132	contig34188
cluster00133	contig05461
cluster00133	contig10280
cluster00133	contig10476
cluster00133	contig11243
cluster00133	contig24587
cluster00134	contig05728
cluster00134	contig25600
cluster00134	contig28870
cluster00135	contig05852
cluster00135	contig16703
cluster00135	contig33862
cluster00135	contig35397
cluster00136	contig28947
cluster00136	contig28948
cluster00136	contig31635
cluster00136	contig32821
cluster00137	contig00296
cluster00137	contig37307
cluster00138	contig18761
cluster00138	contig28135
cluster00138	contig28136
cluster00139	contig01817
cluster00139	contig11914
cluster00139	contig30689
cluster00139	contig33589
cluster00140	contig22081
cluster00140	contig22082
cluster00140	contig27156
cluster00140	contig27157
cluster00141	contig11093
cluster00141	contig16499
cluster00141	contig17383
cluster00141	contig26676
cluster00141	contig31198
cluster00141	contig35437
cluster00141	contig35730
cluster00142	contig00844
cluster00142	contig11637
cluster00142	contig30451
cluster00142	contig31765
cluster00142	contig35242
cluster00142	contig37452
cluster00143	contig03127
cluster00143	contig17893
cluster00143	contig25282
cluster00144	contig09462
cluster00144	contig13121
cluster00144	contig13939
cluster00145	contig06847
cluster00145	contig11171
cluster00145	contig15147
cluster00146	contig15096
cluster00146	contig26517
cluster00147	contig00687
cluster00147	contig00688
cluster00147	contig10599
cluster00147	contig21060
cluster00147	contig26133
cluster00147	contig27195
cluster00147	contig27792
cluster00147	contig29378
cluster00147	contig29379
cluster00147	contig35607
cluster00148	contig18696
cluster00148	contig35569
cluster00148	contig36900
cluster00148	contig36901
cluster00149	contig12665
cluster00149	contig27994
cluster00150	contig11760
cluster00150	contig13320
cluster00150	contig13321
cluster00150	contig33058
cluster00150	contig36775
cluster00150	contig36776
cluster00151	contig03524
cluster00151	contig19989
cluster00151	contig29876
cluster00151	contig31320
cluster00152	contig20300
cluster00152	contig22694
cluster00152	contig31334
cluster00152	contig33038
cluster00152	contig33039
cluster00152	contig35366
cluster00153	contig03228
cluster00153	contig03852
cluster00153	contig03853
cluster00153	contig10942
cluster00153	contig20798
cluster00154	contig08019
cluster00154	contig23947
cluster00155	contig00694
cluster00155	contig00695
cluster00155	contig00696
cluster00155	contig00697
cluster00155	contig10602
cluster00155	contig12050
cluster00155	contig30765
cluster00156	contig07705
cluster00156	contig16463
cluster00156	contig26672
cluster00157	contig00969
cluster00157	contig11982
cluster00158	contig22794
cluster00158	contig26858
cluster00159	contig06293
cluster00159	contig06294
cluster00159	contig11141
cluster00160	contig10327
cluster00160	contig18059
cluster00161	contig18003
cluster00161	contig34242
cluster00162	contig17231
cluster00162	contig17232
cluster00162	contig17233
cluster00163	contig02569
cluster00163	contig02570
cluster00163	contig13711
cluster00163	contig16941
cluster00163	contig26336
cluster00163	contig30944
cluster00163	contig32137
cluster00163	contig35547
cluster00164	contig06578
cluster00164	contig11572
cluster00165	contig05763
cluster00165	contig10490
cluster00165	contig12143
cluster00165	contig26136
cluster00166	contig15573
cluster00166	contig33608
cluster00167	contig10978
cluster00167	contig33597
cluster00168	contig07420
cluster00168	contig19448
cluster00168	contig25588
cluster00168	contig37008
cluster00169	contig15323
cluster00169	contig22674
cluster00169	contig26507
cluster00169	contig27847
cluster00169	contig29347
cluster00170	contig11969
cluster00170	contig27635
cluster00170	contig37177
cluster00171	contig14589
cluster00171	contig29027
cluster00171	contig32915
cluster00171	contig37591
cluster00172	contig01206
cluster00172	contig01207
cluster00172	contig10665
cluster00172	contig11305
cluster00172	contig12312
cluster00172	contig16924
cluster00172	contig27273
cluster00172	contig27497
cluster00172	contig28111
cluster00172	contig30727
cluster00172	contig35346
cluster00172	contig37025
cluster00173	contig15082
cluster00173	contig15083
cluster00173	contig31060
cluster00173	contig36001
cluster00174	contig00190
cluster00174	contig10936
cluster00174	contig18727
cluster00174	contig18728
cluster00174	contig18729
cluster00174	contig26914
cluster00174	contig27901
cluster00174	contig27902
cluster00174	contig28818
cluster00174	contig35328
cluster00174	contig35568
cluster00175	contig16775
cluster00175	contig16776
cluster00175	contig26700
cluster00176	contig00396
cluster00176	contig21865
cluster00176	contig29219
cluster00176	contig33081
cluster00177	contig04647
cluster00177	contig25399
cluster00177	contig31174
cluster00177	contig31655
cluster00178	contig03999
cluster00178	contig13046
cluster00178	contig30913
cluster00179	contig18549
cluster00179	contig20565
cluster00179	contig30071
cluster00179	contig31345
cluster00180	contig00167
cluster00180	contig31305
cluster00180	contig32188
cluster00180	contig33778
cluster00181	contig01143
cluster00181	contig09987
cluster00181	contig11251
cluster00182	contig03294
cluster00182	contig03295
cluster00182	contig10899
cluster00183	contig22374
cluster00183	contig32331
cluster00184	contig10576
cluster00184	contig17551
cluster00184	contig28393
cluster00184	contig29216
cluster00185	contig12260
cluster00185	contig34275
cluster00186	contig01992
cluster00186	contig32197
cluster00186	contig34588
cluster00186	contig35231
cluster00187	contig01956
cluster00187	contig28415
cluster00188	contig00586
cluster00188	contig31270
cluster00189	contig28739
cluster00189	contig32682
cluster00189	contig34172
cluster00189	contig35292
cluster00190	contig19794
cluster00190	contig28985
cluster00190	contig29358
cluster00190	contig29791
cluster00190	contig32833
cluster00190	contig32920
cluster00190	contig34662
cluster00191	contig03832
cluster00191	contig12075
cluster00191	contig22697
cluster00191	contig30977
cluster00191	contig34148
cluster00191	contig35991
cluster00192	contig02971
cluster00192	contig03565
cluster00192	contig18033
cluster00192	contig21537
cluster00192	contig25309
cluster00193	contig02462
cluster00193	contig25730
cluster00193	contig26341
cluster00194	contig04923
cluster00194	contig04924
cluster00194	contig11780
cluster00194	contig25415
cluster00195	contig00704
cluster00195	contig29143
cluster00196	contig12123
cluster00196	contig26135
cluster00197	contig00698
cluster00197	contig29048
cluster00197	contig35871
cluster00197	contig37105
cluster00197	contig37204
cluster00198	contig04743
cluster00198	contig30585
cluster00199	contig01014
cluster00199	contig14745
cluster00199	contig25074
cluster00199	contig35633
cluster00200	contig01677
cluster00200	contig31876
cluster00201	contig03540
cluster00201	contig04184
cluster00201	contig06216
cluster00201	contig19593
cluster00201	contig28942
cluster00202	contig01911
cluster00202	contig28797
cluster00202	contig31228
cluster00202	contig32720
cluster00203	contig24092
cluster00203	contig26177
cluster00203	contig26991
cluster00203	contig27797
cluster00204	contig10418
cluster00204	contig16877
cluster00204	contig25732
cluster00205	contig00824
cluster00205	contig00825
cluster00205	contig00826
cluster00205	contig29411
cluster00206	contig04913
cluster00206	contig32095
cluster00206	contig32096
cluster00207	contig16414
cluster00207	contig16415
cluster00207	contig23681
cluster00208	contig06196
cluster00208	contig17983
cluster00208	contig25508
cluster00208	contig25658
cluster00208	contig30129
cluster00208	contig31677
cluster00208	contig33106
cluster00208	contig36058
cluster00208	contig36209
cluster00209	contig18616
cluster00209	contig31085
cluster00210	contig23004
cluster00210	contig35279
cluster00210	contig35283
cluster00210	contig35466
cluster00210	contig37309
cluster00211	contig02610
cluster00211	contig27507
cluster00212	contig05309
cluster00212	contig13656
cluster00212	contig13657
cluster00212	contig25873
cluster00213	contig08828
cluster00213	contig08829
cluster00213	contig11020
cluster00213	contig25895
cluster00213	contig36559
cluster00214	contig04020
cluster00214	contig15268
cluster00214	contig25341
cluster00214	contig32044
cluster00214	contig36694
cluster00214	contig36823
cluster00215	contig05661
cluster00215	contig13308
cluster00215	contig13570
cluster00215	contig18521
cluster00215	contig18522
cluster00215	contig26862
cluster00216	contig11971
cluster00216	contig28012
cluster00217	contig19972
cluster00217	contig28366
cluster00217	contig36677
cluster00217	contig37728
cluster00218	contig29833
cluster00218	contig31372
cluster00218	contig31620
cluster00218	contig33858
cluster00219	contig05930
cluster00219	contig27101
cluster00220	contig05938
cluster00220	contig17256
cluster00220	contig25491
cluster00221	contig01209
cluster00221	contig01210
cluster00221	contig27070
cluster00221	contig32116
cluster00221	contig33993
cluster00222	contig22005
cluster00222	contig28896
cluster00222	contig34872
cluster00222	contig36124
cluster00223	contig13973
cluster00223	contig27825
cluster00223	contig32658
cluster00223	contig33939
cluster00223	contig34163
cluster00223	contig36460
cluster00223	contig37738
cluster00224	contig00905
cluster00224	contig10629
cluster00224	contig11817
cluster00224	contig19812
cluster00224	contig25062
cluster00224	contig25783
cluster00224	contig31672
cluster00225	contig18505
cluster00225	contig34085
cluster00225	contig36882
cluster00226	contig02672
cluster00226	contig36650
cluster00227	contig29957
cluster00227	contig36260
cluster00227	contig36959
cluster00227	contig36960
cluster00228	contig05074
cluster00228	contig05075
cluster00228	contig11061
cluster00228	contig35298
cluster00229	contig16998
cluster00229	contig16999
cluster00230	contig07408
cluster00230	contig16175
cluster00230	contig16176
cluster00231	contig12399
cluster00231	contig27604
cluster00231	contig27605
cluster00231	contig31949
cluster00231	contig34738
cluster00232	contig27663
cluster00232	contig29060
cluster00232	contig30898
cluster00232	contig32950
cluster00232	contig34303
cluster00233	contig04927
cluster00233	contig21883
cluster00233	contig21884
cluster00233	contig25416
cluster00234	contig06113
cluster00234	contig15943
cluster00234	contig15945
cluster00234	contig30122
cluster00235	contig05078
cluster00235	contig05079
cluster00236	contig10778
cluster00236	contig27750
cluster00236	contig31719
cluster00236	contig34238
cluster00237	contig27503
cluster00237	contig28447
cluster00237	contig30276
cluster00237	contig34401
cluster00237	contig34402
cluster00238	contig05015
cluster00238	contig15930
cluster00238	contig28005
cluster00239	contig10201
cluster00239	contig16220
cluster00239	contig16221
cluster00240	contig11898
cluster00240	contig24568
cluster00240	contig26863
cluster00240	contig32067
cluster00241	contig13325
cluster00241	contig19833
cluster00241	contig26968
cluster00242	contig03717
cluster00242	contig27982
cluster00242	contig36760
cluster00243	contig12647
cluster00243	contig12648
cluster00243	contig17601
cluster00243	contig26210
cluster00244	contig03377
cluster00244	contig04974
cluster00244	contig04975
cluster00244	contig30319
cluster00244	contig37976
cluster00245	contig15602
cluster00245	contig20702
cluster00245	contig27031
cluster00245	contig28492
cluster00246	contig03145
cluster00246	contig14139
cluster00246	contig25284
cluster00246	contig26725
cluster00246	contig26726
cluster00246	contig27873
cluster00247	contig08166
cluster00247	contig08167
cluster00247	contig16827
cluster00248	contig00680
cluster00248	contig11630
cluster00248	contig30448
cluster00248	contig32852
cluster00248	contig33523
cluster00249	contig03663
cluster00249	contig31058
cluster00249	contig31413
cluster00250	contig10626
cluster00250	contig17490
cluster00250	contig28843
cluster00250	contig29426
cluster00250	contig31703
cluster00250	contig32752
cluster00250	contig34914
cluster00251	contig02069
cluster00251	contig18318
cluster00251	contig20260
cluster00251	contig27943
cluster00251	contig30275
cluster00251	contig32511
cluster00251	contig35577
cluster00252	contig30544
cluster00252	contig35690
cluster00252	contig37150
cluster00253	contig02782
cluster00253	contig02783
cluster00253	contig11947
cluster00253	contig17822
cluster00253	contig26226
cluster00253	contig34747
cluster00253	contig36367
cluster00254	contig11364
cluster00254	contig11365
cluster00254	contig20788
cluster00254	contig22049
cluster00254	contig22050
cluster00254	contig22051
cluster00254	contig27633
cluster00254	contig32298
cluster00254	contig32299
cluster00255	contig07009
cluster00255	contig12713
cluster00255	contig22627
cluster00255	contig24098
cluster00255	contig24099
cluster00256	contig02559
cluster00256	contig02560
cluster00256	contig11322
cluster00256	contig23196
cluster00256	contig29214
cluster00257	contig21559
cluster00257	contig36589
cluster00258	contig08376
cluster00258	contig28837
cluster00259	contig16587
cluster00259	contig23490
cluster00259	contig25443
cluster00259	contig30070
cluster00259	contig36887
cluster00259	contig36888
cluster00260	contig17286
cluster00260	contig25167
cluster00260	contig27561
cluster00260	contig30345
cluster00260	contig31589
cluster00260	contig31590
cluster00261	contig09592
cluster00261	contig16615
cluster00261	contig23865
cluster00261	contig24727
cluster00261	contig25674
cluster00261	contig26687
cluster00261	contig28521
cluster00262	contig04378
cluster00262	contig26963
cluster00262	contig30771
cluster00262	contig32921
cluster00262	contig35074
cluster00262	contig36577
cluster00263	contig02835
cluster00263	contig02836
cluster00263	contig35012
cluster00264	contig04288
cluster00264	contig19633
cluster00264	contig19880
cluster00264	contig24091
cluster00264	contig24282
cluster00264	contig27514
cluster00264	contig34863
cluster00265	contig14703
cluster00265	contig24236
cluster00265	contig24375
cluster00266	contig15374
cluster00266	contig15375
cluster00267	contig28740
cluster00267	contig29751
cluster00267	contig36688
cluster00267	contig36689
cluster00268	contig04968
cluster00268	contig16218
cluster00268	contig20746
cluster00268	contig25421
cluster00268	contig25422
cluster00268	contig25913
cluster00268	contig28004
cluster00269	contig00333
cluster00269	contig32976
cluster00269	contig33803
cluster00269	contig34313
cluster00269	contig34314
cluster00269	contig37708
cluster00270	contig01742
cluster00270	contig11913
cluster00271	contig00089
cluster00271	contig00098
cluster00271	contig29252
cluster00271	contig31511
cluster00272	contig09344
cluster00272	contig09345
cluster00272	contig11144
cluster00273	contig09528
cluster00273	contig24813
cluster00273	contig25671
cluster00274	contig26637
cluster00274	contig29416
cluster00274	contig29417
cluster00274	contig32006
cluster00274	contig33605
cluster00275	contig11761
cluster00275	contig37333
cluster00276	contig04170
cluster00276	contig18795
cluster00276	contig18796
cluster00277	contig04250
cluster00277	contig04251
cluster00277	contig08810
cluster00277	contig29979
cluster00278	contig26797
cluster00278	contig34850
cluster00279	contig00055
cluster00279	contig25744
cluster00279	contig27011
cluster00279	contig27012
cluster00279	contig29034
cluster00279	contig31693
cluster00279	contig33691
cluster00279	contig33800
cluster00279	contig36309
cluster00279	contig36925
cluster00280	contig04946
cluster00280	contig11047
cluster00280	contig14748
cluster00281	contig01232
cluster00281	contig10669
cluster00281	contig30251
cluster00281	contig31238
cluster00281	contig36963
cluster00281	contig37668
cluster00281	contig37669
cluster00282	contig12006
cluster00282	contig15882
cluster00282	contig15883
cluster00282	contig15884
cluster00282	contig20904
cluster00282	contig25917
cluster00282	contig26616
cluster00282	contig27359
cluster00282	contig27453
cluster00282	contig27862
cluster00282	contig32368
cluster00283	contig15364
cluster00283	contig27197
cluster00283	contig29245
cluster00283	contig34722
cluster00284	contig09764
cluster00284	contig09765
cluster00284	contig30211
cluster00284	contig30212
cluster00285	contig04515
cluster00285	contig11773
cluster00285	contig12027
cluster00285	contig30756
cluster00285	contig35033
cluster00285	contig36629
cluster00285	contig36630
cluster00285	contig37007
cluster00286	contig11528
cluster00286	contig13610
cluster00286	contig29441
cluster00286	contig36491
cluster00287	contig01678
cluster00287	contig01679
cluster00287	contig30739
cluster00287	contig37306
cluster00288	contig00452
cluster00288	contig11450
cluster00288	contig16288
cluster00288	contig17548
cluster00288	contig25004
cluster00288	contig25765
cluster00288	contig29325
cluster00288	contig30359
cluster00288	contig34166
cluster00289	contig17970
cluster00289	contig27411
cluster00290	contig00891
cluster00290	contig00892
cluster00290	contig32321
cluster00290	contig33088
cluster00291	contig00033
cluster00291	contig00037
cluster00291	contig11634
cluster00291	contig11805
cluster00291	contig13423
cluster00291	contig25975
cluster00291	contig28907
cluster00291	contig34031
cluster00291	contig37768
cluster00291	contig37769
cluster00292	contig01132
cluster00292	contig13435
cluster00292	contig25090
cluster00292	contig30939
cluster00292	contig33730
cluster00292	contig33969
cluster00293	contig03402
cluster00293	contig35187
cluster00293	contig35188
cluster00293	contig35304
cluster00293	contig37010
cluster00294	contig02736
cluster00294	contig26973
cluster00294	contig31311
cluster00294	contig32101
cluster00295	contig03598
cluster00295	contig31738
cluster00295	contig33403
cluster00295	contig37408
cluster00296	contig02272
cluster00296	contig33953
cluster00297	contig18720
cluster00297	contig20412
cluster00297	contig27652
cluster00297	contig30654
cluster00297	contig30655
cluster00297	contig36227
cluster00298	contig27206
cluster00298	contig31075
cluster00298	contig34618
cluster00298	contig35703
cluster00299	contig11376
cluster00299	contig13322
cluster00299	contig18004
cluster00299	contig26112
cluster00299	contig27505
cluster00299	contig28412
cluster00299	contig32354
cluster00299	contig35692
cluster00299	contig37714
cluster00299	contig37715
cluster00300	contig00354
cluster00300	contig11294
cluster00300	contig11584
cluster00300	contig12654
cluster00300	contig25959
cluster00300	contig32009
cluster00300	contig34399
cluster00300	contig35084
cluster00300	contig36730
cluster00300	contig36731
cluster00301	contig33973
cluster00301	contig37236
cluster00302	contig17450
cluster00302	contig34831
cluster00303	contig00395
cluster00303	contig11434
cluster00303	contig27687
cluster00303	contig29316
cluster00303	contig30675
cluster00303	contig31849
cluster00303	contig31948
cluster00303	contig32209
cluster00303	contig33583
cluster00304	contig03629
cluster00304	contig32615
cluster00305	contig13097
cluster00305	contig13098
cluster00305	contig26279
cluster00305	contig31698
cluster00306	contig20643
cluster00306	contig20644
cluster00306	contig27028
cluster00307	contig03267
cluster00307	contig11277
cluster00307	contig16774
cluster00307	contig35545
cluster00308	contig00124
cluster00308	contig11869
cluster00308	contig26056
cluster00308	contig28657
cluster00309	contig11399
cluster00309	contig12770
cluster00309	contig15273
cluster00309	contig24110
cluster00309	contig26894
cluster00309	contig28346
cluster00309	contig28347
cluster00309	contig30893
cluster00310	contig04627
cluster00310	contig24649
cluster00310	contig27053
cluster00311	contig16464
cluster00311	contig16465
cluster00311	contig19345
cluster00312	contig25106
cluster00312	contig27746
cluster00312	contig27747
cluster00313	contig03599
cluster00313	contig03600
cluster00313	contig29882
cluster00313	contig35907
cluster00314	contig23466
cluster00314	contig28864
cluster00314	contig31717
cluster00314	contig32761
cluster00315	contig12213
cluster00315	contig12214
cluster00315	contig12215
cluster00315	contig16502
cluster00316	contig02224
cluster00316	contig11317
cluster00316	contig28749
cluster00316	contig31602
cluster00316	contig32585
cluster00316	contig32689
cluster00316	contig32875
cluster00317	contig05318
cluster00317	contig05319
cluster00318	contig13830
cluster00318	contig13831
cluster00318	contig13832
cluster00318	contig26350
cluster00318	contig29049
cluster00319	contig28628
cluster00319	contig33513
cluster00319	contig36957
cluster00319	contig36958
cluster00319	contig37493
cluster00319	contig37936
cluster00319	contig38006
cluster00320	contig06134
cluster00320	contig11131
cluster00320	contig16637
cluster00321	contig15384
cluster00321	contig27396
cluster00321	contig29525
cluster00322	contig01221
cluster00322	contig01222
cluster00322	contig13243
cluster00322	contig26586
cluster00322	contig30923
cluster00322	contig31923
cluster00322	contig32499
cluster00322	contig33240
cluster00322	contig33667
cluster00322	contig33950
cluster00323	contig01907
cluster00323	contig12384
cluster00323	contig12385
cluster00323	contig28273
cluster00324	contig03025
cluster00324	contig03026
cluster00324	contig22163
cluster00324	contig30298
cluster00324	contig31297
cluster00324	contig33475
cluster00324	contig35797
cluster00324	contig36524
cluster00324	contig36602
cluster00325	contig01444
cluster00325	contig01445
cluster00325	contig15369
cluster00325	contig18538
cluster00325	contig22293
cluster00325	contig29528
cluster00325	contig34475
cluster00326	contig14511
cluster00326	contig14512
cluster00326	contig26437
cluster00326	contig26438
cluster00327	contig19556
cluster00327	contig31358
cluster00327	contig31359
cluster00327	contig33788
cluster00328	contig01100
cluster00328	contig29472
cluster00328	contig37618
cluster00328	contig37885
cluster00329	contig00135
cluster00329	contig14317
cluster00329	contig14318
cluster00329	contig26420
cluster00329	contig28706
cluster00329	contig29260
cluster00329	contig32053
cluster00329	contig32648
cluster00329	contig33316
cluster00329	contig36230
cluster00329	contig37274
cluster00329	contig37347
cluster00330	contig09368
cluster00330	contig13299
cluster00330	contig13300
cluster00331	contig12879
cluster00331	contig17424
cluster00331	contig35422
cluster00332	contig00218
cluster00332	contig00219
cluster00332	contig00220
cluster00332	contig10514
cluster00332	contig13927
cluster00332	contig22079
cluster00332	contig27777
cluster00332	contig27784
cluster00332	contig31830
cluster00332	contig31952
cluster00332	contig32997
cluster00332	contig34912
cluster00332	contig36453
cluster00333	contig09568
cluster00333	contig12931
cluster00333	contig18470
cluster00333	contig24480
cluster00333	contig24781
cluster00333	contig24889
cluster00333	contig26257
cluster00333	contig28165
cluster00333	contig31687
cluster00333	contig34645
cluster00333	contig35623
cluster00334	contig15213
cluster00334	contig25376
cluster00334	contig27724
cluster00334	contig34413
cluster00335	contig04598
cluster00335	contig22812
cluster00335	contig24639
cluster00335	contig25390
cluster00336	contig18002
cluster00336	contig30344
cluster00336	contig33566
cluster00336	contig36273
cluster00336	contig37296
cluster00337	contig01011
cluster00337	contig03601
cluster00337	contig31770
cluster00337	contig34270
cluster00337	contig37389
cluster00338	contig05010
cluster00338	contig10348
cluster00338	contig23336
cluster00339	contig04933
cluster00339	contig14149
cluster00340	contig08057
cluster00340	contig18219
cluster00340	contig26842
cluster00341	contig10453
cluster00341	contig17201
cluster00341	contig17202
cluster00342	contig06951
cluster00342	contig11177
cluster00342	contig12593
cluster00343	contig11425
cluster00343	contig11524
cluster00343	contig16958
cluster00343	contig22385
cluster00343	contig34409
cluster00344	contig06874
cluster00344	contig23470
cluster00344	contig30163
cluster00344	contig30908
cluster00344	contig31682
cluster00345	contig12814
cluster00345	contig12815
cluster00345	contig26237
cluster00346	contig03090
cluster00346	contig36054
cluster00347	contig19845
cluster00347	contig20243
cluster00347	contig25712
cluster00348	contig14105
cluster00348	contig14106
cluster00348	contig27859
cluster00348	contig27860
cluster00348	contig30996
cluster00349	contig14682
cluster00349	contig26294
cluster00349	contig27815
cluster00349	contig27905
cluster00349	contig28081
cluster00349	contig28396
cluster00349	contig29162
cluster00349	contig32359
cluster00349	contig34916
cluster00350	contig02466
cluster00350	contig19369
cluster00350	contig33473
cluster00351	contig13089
cluster00351	contig28753
cluster00351	contig29651
cluster00351	contig31864
cluster00351	contig34819
cluster00351	contig35356
cluster00352	contig22363
cluster00352	contig22364
cluster00352	contig25441
cluster00353	contig16358
cluster00353	contig33364
cluster00353	contig37121
cluster00353	contig37581
cluster00354	contig10742
cluster00354	contig11838
cluster00354	contig14524
cluster00354	contig27918
cluster00354	contig30618
cluster00355	contig01816
cluster00355	contig20846
cluster00355	contig29608
cluster00355	contig30820
cluster00355	contig32871
cluster00355	contig37337
cluster00355	contig37740
cluster00355	contig37741
cluster00356	contig27055
cluster00356	contig27921
cluster00356	contig32888
cluster00356	contig35917
cluster00357	contig01355
cluster00357	contig26073
cluster00357	contig29172
cluster00357	contig33040
cluster00357	contig33467
cluster00357	contig34342
cluster00358	contig20054
cluster00358	contig31802
cluster00359	contig06151
cluster00359	contig06152
cluster00359	contig30125
cluster00359	contig31292
cluster00360	contig02870
cluster00360	contig36463
cluster00360	contig37151
cluster00360	contig37771
cluster00361	contig06349
cluster00361	contig16450
cluster00361	contig33427
cluster00361	contig35400
cluster00362	contig27107
cluster00362	contig32992
cluster00363	contig19976
cluster00363	contig19977
cluster00364	contig13823
cluster00364	contig26798
cluster00364	contig32060
cluster00364	contig32379
cluster00365	contig07540
cluster00365	contig07541
cluster00365	contig12243
cluster00365	contig12244
cluster00366	contig12605
cluster00366	contig16647
cluster00366	contig25553
cluster00367	contig04001
cluster00367	contig04002
cluster00367	contig10952
cluster00367	contig27344
cluster00367	contig27360
cluster00368	contig07154
cluster00368	contig25727
cluster00369	contig01570
cluster00369	contig28914
cluster00369	contig30656
cluster00369	contig32800
cluster00369	contig33066
cluster00369	contig34353
cluster00369	contig37639
cluster00369	contig37640
cluster00370	contig29981
cluster00370	contig31395
cluster00370	contig37231
cluster00370	contig37232
cluster00371	contig04668
cluster00371	contig06657
cluster00371	contig11028
cluster00372	contig03762
cluster00372	contig36872
cluster00373	contig10850
cluster00373	contig30930
cluster00373	contig36705
cluster00374	contig13567
cluster00374	contig13568
cluster00374	contig13569
cluster00374	contig26321
cluster00374	contig27601
cluster00375	contig08613
cluster00375	contig23103
cluster00375	contig25646
cluster00376	contig12904
cluster00376	contig35064
cluster00376	contig37461
cluster00377	contig30403
cluster00377	contig33506
cluster00378	contig06048
cluster00378	contig11119
cluster00378	contig23801
cluster00379	contig14418
cluster00379	contig19355
cluster00379	contig34192
cluster00379	contig34615
cluster00379	contig34626
cluster00380	contig00028
cluster00380	contig00039
cluster00380	contig00040
cluster00381	contig03449
cluster00381	contig15982
cluster00381	contig36380
cluster00381	contig36862
cluster00382	contig20740
cluster00382	contig26529
cluster00382	contig29133
cluster00382	contig31354
cluster00382	contig32587
cluster00382	contig34639
cluster00382	contig35601
cluster00382	contig36166
cluster00383	contig02564
cluster00383	contig11708
cluster00383	contig30532
cluster00383	contig31811
cluster00384	contig22107
cluster00384	contig22108
cluster00384	contig25404
cluster00385	contig02653
cluster00385	contig02654
cluster00385	contig10834
cluster00385	contig29735
cluster00386	contig03247
cluster00386	contig12280
cluster00386	contig24939
cluster00386	contig25728
cluster00386	contig35372
cluster00387	contig02678
cluster00387	contig35753
cluster00388	contig03198
cluster00388	contig28883
cluster00388	contig32777
cluster00388	contig32778
cluster00389	contig01106
cluster00389	contig03083
cluster00389	contig03084
cluster00389	contig10882
cluster00389	contig10883
cluster00389	contig26533
cluster00390	contig10361
cluster00390	contig30012
cluster00390	contig30013
cluster00391	contig26121
cluster00391	contig34346
cluster00391	contig37005
cluster00392	contig10681
cluster00392	contig13616
cluster00392	contig20752
cluster00392	contig20753
cluster00392	contig20754
cluster00392	contig26590
cluster00392	contig28082
cluster00392	contig28083
cluster00392	contig35720
cluster00393	contig03464
cluster00393	contig12611
cluster00394	contig18985
cluster00394	contig34093
cluster00394	contig37131
cluster00394	contig37753
cluster00395	contig23117
cluster00395	contig32294
cluster00396	contig01619
cluster00396	contig04888
cluster00396	contig04889
cluster00396	contig04890
cluster00396	contig11042
cluster00397	contig13676
cluster00397	contig31156
cluster00398	contig21423
cluster00398	contig27402
cluster00398	contig35047
cluster00399	contig16204
cluster00399	contig18702
cluster00399	contig18703
cluster00399	contig26879
cluster00399	contig26880
cluster00400	contig05176
cluster00400	contig11068
cluster00401	contig19055
cluster00401	contig22693
cluster00401	contig27455
cluster00402	contig18914
cluster00402	contig32214
cluster00403	contig04177
cluster00403	contig04178
cluster00403	contig29966
cluster00403	contig29967
cluster00404	contig03883
cluster00404	contig03884
cluster00404	contig10944
cluster00404	contig10945
cluster00405	contig12402
cluster00405	contig12791
cluster00405	contig27588
cluster00405	contig33686
cluster00406	contig12950
cluster00406	contig13944
cluster00406	contig23857
cluster00406	contig26260
cluster00406	contig34540
cluster00406	contig37488
cluster00407	contig02325
cluster00407	contig14234
cluster00407	contig26403
cluster00408	contig01689
cluster00408	contig10730
cluster00408	contig21059
cluster00409	contig00630
cluster00409	contig00631
cluster00409	contig17266
cluster00409	contig17267
cluster00410	contig15816
cluster00410	contig32509
cluster00410	contig33274
cluster00410	contig33739
cluster00410	contig37803
cluster00410	contig37941
cluster00411	contig24250
cluster00411	contig25500
cluster00411	contig30121
cluster00411	contig31676
cluster00412	contig17611
cluster00412	contig31466
cluster00413	contig07940
cluster00413	contig17579
cluster00414	contig00020
cluster00414	contig12999
cluster00414	contig15420
cluster00414	contig33656
cluster00414	contig35097
cluster00415	contig20342
cluster00415	contig35416
cluster00415	contig35581
cluster00416	contig10274
cluster00416	contig11859
cluster00416	contig14719
cluster00416	contig14825
cluster00416	contig16199
cluster00416	contig16579
cluster00416	contig30644
cluster00416	contig33722
cluster00416	contig34309
cluster00417	contig05108
cluster00417	contig18204
cluster00417	contig28654
cluster00417	contig30623
cluster00417	contig32579
cluster00418	contig12805
cluster00418	contig14194
cluster00418	contig27096
cluster00418	contig27682
cluster00418	contig32366
cluster00418	contig34059
cluster00418	contig35302
cluster00418	contig36145
cluster00418	contig36193
cluster00418	contig37388
cluster00418	contig37458
cluster00418	contig37920
cluster00419	contig21562
cluster00419	contig34599
cluster00420	contig04143
cluster00420	contig04144
cluster00420	contig29961
cluster00420	contig35381
cluster00421	contig08751
cluster00421	contig12771
cluster00421	contig12772
cluster00421	contig26232
cluster00421	contig28084
cluster00421	contig28085
cluster00421	contig30202
cluster00421	contig33453
cluster00421	contig35804
cluster00422	contig23059
cluster00422	contig23060
cluster00423	contig05126
cluster00423	contig19771
cluster00423	contig31662
cluster00424	contig20334
cluster00424	contig32103
cluster00424	contig34526
cluster00424	contig36149
cluster00425	contig04964
cluster00425	contig11049
cluster00425	contig11050
cluster00425	contig28236
cluster00426	contig00352
cluster00426	contig00944
cluster00426	contig00947
cluster00426	contig03549
cluster00426	contig03550
cluster00426	contig07544
cluster00426	contig10605
cluster00426	contig10867
cluster00426	contig11336
cluster00426	contig11977
cluster00426	contig12912
cluster00426	contig15209
cluster00426	contig15210
cluster00426	contig16939
cluster00426	contig18904
cluster00426	contig19650
cluster00426	contig19829
cluster00426	contig19830
cluster00426	contig22489
cluster00426	contig26111
cluster00426	contig26291
cluster00426	contig26530
cluster00426	contig26537
cluster00426	contig26772
cluster00426	contig26773
cluster00426	contig28382
cluster00426	contig28383
cluster00426	contig28411
cluster00426	contig28464
cluster00426	contig28525
cluster00426	contig28578
cluster00426	contig29106
cluster00426	contig29213
cluster00426	contig29435
cluster00426	contig32187
cluster00426	contig32263
cluster00426	contig35098
cluster00426	contig35343
cluster00426	contig35651
cluster00426	contig35769
cluster00426	contig35806
cluster00426	contig35818
cluster00426	contig35847
cluster00426	contig35848
cluster00426	contig35958
cluster00426	contig36307
cluster00426	contig36651
cluster00426	contig37020
cluster00427	contig00702
cluster00427	contig35721
cluster00428	contig08969
cluster00428	contig31866
cluster00428	contig33915
cluster00428	contig34304
cluster00429	contig24356
cluster00429	contig24357
cluster00430	contig10573
cluster00430	contig32171
cluster00431	contig12061
cluster00431	contig12878
cluster00431	contig29019
cluster00431	contig32893
cluster00431	contig32894
cluster00431	contig33361
cluster00431	contig33620
cluster00431	contig36605
cluster00431	contig37397
cluster00432	contig19671
cluster00432	contig26954
cluster00433	contig01293
cluster00433	contig01294
cluster00433	contig01295
cluster00433	contig24120
cluster00433	contig30648
cluster00433	contig35189
cluster00434	contig00502
cluster00434	contig00503
cluster00434	contig10372
cluster00434	contig10560
cluster00434	contig12769
cluster00434	contig15484
cluster00434	contig16575
cluster00434	contig18972
cluster00434	contig25011
cluster00434	contig25012
cluster00434	contig25967
cluster00434	contig26368
cluster00434	contig31289
cluster00434	contig35181
cluster00434	contig36972
cluster00434	contig36988
cluster00434	contig37335
cluster00434	contig37336
cluster00434	contig37831
cluster00435	contig30291
cluster00435	contig35022
cluster00435	contig35023
cluster00435	contig36470
cluster00436	contig11997
cluster00436	contig16914
cluster00436	contig17432
cluster00436	contig19034
cluster00437	contig19479
cluster00437	contig32446
cluster00438	contig05037
cluster00438	contig05038
cluster00438	contig05039
cluster00438	contig05040
cluster00439	contig07309
cluster00439	contig22804
cluster00439	contig31433
cluster00439	contig33489
cluster00440	contig17157
cluster00440	contig31180
cluster00440	contig36560
cluster00441	contig01219
cluster00441	contig01220
cluster00441	contig18196
cluster00441	contig26840
cluster00441	contig35532
cluster00442	contig02117
cluster00442	contig10777
cluster00442	contig30278
cluster00442	contig33293
cluster00443	contig04214
cluster00443	contig17078
cluster00443	contig21624
cluster00444	contig04268
cluster00444	contig04269
cluster00444	contig10987
cluster00445	contig12757
cluster00445	contig14770
cluster00445	contig27441
cluster00445	contig28779
cluster00445	contig30892
cluster00446	contig12204
cluster00446	contig12205
cluster00446	contig30558
cluster00447	contig11575
cluster00447	contig12438
cluster00447	contig30482
cluster00447	contig30849
cluster00448	contig09229
cluster00448	contig16550
cluster00449	contig01560
cluster00449	contig12034
cluster00449	contig14633
[truncated: 20,873 more rows]

## Sheet: bcc
Cluster_ID	Type	Evidence	NR_gene(s)	Contigs
cluster00003	Merge	1	gi|189241229|ref|XP_971878.2|	contig27452,contig32246
cluster00004	Merge	0		contig30096,contig05669		Evidence code
cluster00006	Merge	1	gi|91082665|ref|XP_971149.1|	contig16778,contig20293,contig32925,contig36576		0	all different
cluster00011	Merge	0		contig29834,contig37285		1	all the same
cluster00012	Merge	1	gi|189233711|ref|XP_968604.2|	contig02837,contig35453		2	partial same
cluster00012	Merge	1	gi|189233711|ref|XP_968604.2|	contig37868,contig37869		3	parital different
cluster00012	Alternative Splicing	2	gi|189233711|ref|XP_968604.2|	contig21220,contig29766,contig37868,contig37869
cluster00014	Merge	1	gi|202953265|emb|CAG89324.2|	contig29962,contig04159
cluster00017	Merge	1	gi|48104416|ref|XP_395776.1|	contig29895,contig37627
cluster00022	Merge	1	gi|189237643|ref|XP_966949.2|	contig18919,contig31262
cluster00025	Alternative Splicing	2	gi|189241298|ref|XP_975145.2|	contig24111,contig32652,contig34621
cluster00025	Merge	1	gi|189241298|ref|XP_975145.2|	contig22416,contig36578
cluster00026	Alternative Splicing	3	gi|189241178|ref|XP_001809056.1|,gi|66815685|ref|XP_641859.1|	contig10708,contig33972,contig34893
cluster00026	Merge	1	gi|91086227|ref|XP_972385.1|	contig18762,contig19005,contig26905,contig31255
cluster00027	Alternative Splicing	0		contig17739,contig36095,contig37614
cluster00028	Merge	1	gi|193688092|ref|XP_001947406.1|	contig30188,contig35933
cluster00034	Merge	0		contig30905,contig33661
cluster00034	Merge	0		contig31826,contig33896
cluster00034	Merge	0		contig29331,contig00484
cluster00035	Merge	1	gi|66511339|ref|XP_394630.2|	contig32906,contig34282
cluster00035	Merge	1	gi|66511339|ref|XP_394630.2|	contig30350,contig37329
cluster00037	Merge	0		contig30953,contig35989,contig36966
cluster00038	Merge	1	gi|91092124|ref|XP_972501.1|	contig17217,contig17218
cluster00038	Alternative Splicing	1	gi|91092124|ref|XP_972501.1|	contig17217,contig17218,contig02352,contig37772
cluster00040	Merge	0		contig34560,contig34561
cluster00042	Merge	1	gi|91080341|ref|XP_974659.1|	contig25121,contig31578
cluster00047	Alternative Splicing	1	gi|189234439|ref|XP_966311.2|	contig10664,contig01205,contig26466,contig31041
cluster00048	Alternative Splicing	2	gi|28850455|gb|AAO53219.1|	contig13750,contig27492,contig00834
cluster00048	Merge	3	gi|124511678|ref|XP_001348972.1|,gi|28850455|gb|AAO53219.1|	contig12226,contig37496,contig37649
cluster00048	Duplication	2	gi|28850455|gb|AAO53219.1|	contig37496,contig37649
cluster00050	Merge	1	gi|189239173|ref|XP_972539.2|	contig29898,contig03679
cluster00052	Merge	2	gi|66827053|ref|XP_646881.1|	contig30151,contig37294
cluster00054	Merge	1	gi|91087227|ref|XP_975491.1|	contig30068,contig05268
cluster00057	Merge	1	gi|91094839|ref|XP_971612.1|	contig28720,contig32662
cluster00064	Merge	1	gi|91082913|ref|XP_972525.1|	contig28962,contig32830
cluster00065	Alternative Splicing	2	gi|91086857|ref|XP_974387.1|	contig15280,contig15281,contig28891
cluster00066	Merge	1	gi|66517077|ref|XP_393677.2|	contig28717,contig33076
cluster00069	Alternative Splicing	2	gi|91086085|ref|XP_966564.1|	contig15020,contig15021,contig31452,contig34688
cluster00069	Duplication	1	gi|91086085|ref|XP_966564.1|	contig37139,contig37843
cluster00070	Merge	2	gi|110765914|ref|XP_392765.3|	contig11960,contig30722
cluster00070	Alternative Splicing	3	gi|110765914|ref|XP_392765.3|,gi|212509545|gb|EEB12914.1|	contig21583,contig27110,contig27932
cluster00073	Merge	1	gi|109502052|ref|XP_001060083.1|	contig01449,contig37208
cluster00075	Alternative Splicing	0		contig18123,contig29947,contig31343,contig04062
cluster00076	Alternative Splicing	2	gi|91092968|ref|XP_967026.1|	contig11270,contig11513,contig37566
cluster00076	Merge	1	gi|91092968|ref|XP_967026.1|	contig28693,contig32635
cluster00078	Merge	1	gi|66521130|ref|XP_396194.2|	contig35249,contig35708
cluster00080	Merge	1	gi|91077792|ref|XP_969461.1|	contig33599,contig37421
cluster00081	Alternative Splicing	0		contig30329,contig07766,contig08928
cluster00085	Alternative Splicing	2	gi|91090980|ref|XP_974800.1|	contig27139,contig31762,contig32581
cluster00086	Merge	1	gi|91089957|ref|XP_973547.1|	contig33048,contig34347
cluster00089	Alternative Splicing	1	gi|91081871|ref|XP_968443.1|	contig14692,contig34586,contig06370
cluster00096	Alternative Splicing	2	gi|215499954|gb|EEC09448.1|	contig11276,contig02871,contig02872
cluster00097	Alternative Splicing	3	gi|156388334|ref|XP_001634656.1|,gi|91081471|ref|XP_967871.1|	contig14782,contig20741,contig26709,contig35123,contig35590
cluster00098	Merge	0		contig36840,contig36841
cluster00101	Merge	1	gi|189241072|ref|XP_001809480.1|	contig37631,contig37865
cluster00106	Merge	1	gi|156547027|ref|XP_001601037.1|	contig31378,contig36607
cluster00109	Merge	1	gi|91090147|ref|XP_972040.1|	contig25820,contig35673
cluster00111	Alternative Splicing	2	gi|212509491|gb|EEB12860.1|	contig19104,contig19353,contig25606,contig26909
cluster00113	Merge	1	gi|91080529|ref|XP_972213.1|	contig30183,contig07376
cluster00114	Merge	0		contig03023,contig35365
cluster00117	Merge	0		contig35037,contig36477
cluster00119	Merge	1	gi|91093244|ref|XP_969150.1|	contig25296,contig31625
cluster00120	Merge	2	gi|91087655|ref|XP_973504.1|	contig31357,contig31911,contig37438
cluster00122	Merge	1	gi|91083997|ref|XP_975257.1|	contig34669,contig36432
cluster00123	Merge	1	gi|91079222|ref|XP_970170.1|	contig31779,contig33880
cluster00123	Alternative Splicing	1	gi|91079222|ref|XP_970170.1|	contig33881,contig34006,contig04285
cluster00123	Merge	1	gi|91079222|ref|XP_970170.1|	contig32887,contig34265
cluster00125	Merge	0		contig28280,contig36363
cluster00126	Merge	1	gi|45550998|ref|NP_724223.2|	contig11794,contig30594
cluster00131	Merge	1	gi|124506099|ref|XP_001351647.1|	contig37697,contig37698
cluster00132	Merge	1	gi|189241835|ref|XP_972816.2|	contig28788,contig32717
cluster00136	Merge	1	gi|91080119|ref|XP_967658.1|	contig28948,contig32821
cluster00139	Merge	1	gi|91076712|ref|XP_972315.1|	contig11914,contig30689
cluster00140	Alternative Splicing	0		contig22081,contig22082,contig27156,contig27157
cluster00141	Duplication	3	gi|156360867|ref|XP_001625245.1|,gi|70907192|gb|AAZ15237.1|	contig11093,contig35437
cluster00141	Alternative Splicing	3	gi|156360867|ref|XP_001625245.1|,gi|156380576|ref|XP_001631844.1|,gi|70907192|gb|AAZ15237.1|	contig11093,contig17383,contig31198,contig35437
cluster00142	Merge	1	gi|215491122|gb|EEC00763.1|	contig11637,contig30451
cluster00147	Merge	0		contig29379,contig00687
cluster00147	Alternative Splicing	2	gi|212516889|gb|EEB18843.1|	contig26133,contig27195,contig27792,contig29378
cluster00148	Duplication	0		contig36900,contig36901
cluster00150	Merge	1	gi|91090119|ref|XP_971236.1|	contig11760,contig13321,contig36775,contig36776
cluster00151	Merge	1	gi|189239255|ref|XP_967091.2|	contig19989,contig31320
cluster00152	Merge	1	gi|189233631|ref|XP_001812899.1|	contig33039,contig35366
cluster00152	Alternative Splicing	2	gi|189233631|ref|XP_001812899.1|	contig20300,contig31334,contig33038
cluster00155	Merge	1	gi|189237166|ref|XP_974303.2|	contig12050,contig30765
cluster00163	Alternative Splicing	0		contig16941,contig30944,contig32137,contig35547
cluster00171	Merge	1	gi|194753758|ref|XP_001959177.1|	contig29027,contig32915
cluster00172	Alternative Splicing	2	gi|91079830|ref|XP_970174.1|	contig01206,contig27497,contig30727
cluster00173	Merge	0		contig15082,contig31060
cluster00174	Merge	0		contig00190,contig35328
cluster00176	Merge	1	gi|91093711|ref|XP_967293.1|	contig29219,contig33081
cluster00177	Merge	1	gi|91077170|ref|XP_972058.1|	contig25399,contig31655
cluster00179	Merge	1	gi|10697070|emb|CAC12665.1|	contig20565,contig31345
cluster00180	Merge	1	gi|189237038|ref|XP_970180.2|	contig31305,contig33778
cluster00186	Merge	1	gi|91081545|ref|XP_974976.1|	contig34588,contig35231
cluster00189	Merge	1	gi|145481543|ref|XP_001426794.1|	contig28739,contig32682
cluster00190	Merge	1	gi|91087657|ref|XP_973536.1|	contig29791,contig34662
cluster00190	Merge	1	gi|91087657|ref|XP_973536.1|	contig28985,contig32833
cluster00194	Merge	1	gi|91085965|ref|XP_971530.1|	contig25415,contig04924
cluster00197	Merge	1	gi|189236459|ref|XP_973989.2|	contig37204,contig00698
cluster00199	Merge	1	gi|212517764|gb|EEB19603.1|	contig25074,contig35633
cluster00202	Merge	1	gi|189240891|ref|XP_971710.2|	contig28797,contig32720
cluster00203	Alternative Splicing	2	gi|91080681|ref|XP_975202.1|	contig26177,contig26991,contig27797
cluster00205	Merge	1	gi|91082243|ref|XP_972919.1|	contig29411,contig00825
cluster00206	Alternative Splicing	2	gi|189234938|ref|XP_971726.2|	contig32095,contig32096,contig04913
cluster00208	Merge	1	gi|91089065|ref|XP_970808.1|	contig33106,contig36209
cluster00208	Merge	1	gi|91089065|ref|XP_970808.1|	contig25508,contig31677
cluster00210	Alternative Splicing	0		contig23004,contig35279,contig35283,contig35466,contig37309
cluster00212	Alternative Splicing	2	gi|91089085|ref|XP_971593.1|	contig13656,contig13657,contig25873,contig05309
cluster00213	Alternative Splicing	0		contig25895,contig36559,contig08828,contig08829
cluster00214	Merge	1	gi|91078398|ref|XP_974433.1|	contig36694,contig36823
cluster00217	Merge	1	gi|189178726|emb|CAQ57675.1|	contig28366,contig37728
cluster00218	Merge	1	gi|212516064|gb|EEB18115.1|	contig31620,contig33858
cluster00221	Merge	0		contig27070,contig32116
cluster00223	Merge	1	gi|91086451|ref|XP_969201.1|	contig32658,contig34163,contig36460,contig37738
cluster00227	Merge	1	gi|91082197|ref|XP_971737.1|	contig36959,contig36960
cluster00230	Alternative Splicing	0		contig16175,contig16176,contig07408
cluster00231	Merge	1	gi|195124495|ref|XP_002006728.1|	contig27604,contig27605
cluster00232	Merge	1	gi|91091640|ref|XP_970642.1|	contig29060,contig32950
cluster00236	Merge	0		contig10778,contig27750
cluster00237	Merge	0		contig34401,contig34402
cluster00240	Merge	1	gi|157093259|gb|ABV22284.1|	contig26863,contig32067
cluster00244	Merge	1	gi|126306365|ref|XP_001372447.1|	contig30319,contig37976
cluster00248	Merge	1	gi|66553719|ref|XP_396577.2|	contig30448,contig33523
cluster00249	Alternative Splicing	2	gi|189241992|ref|XP_001808620.1|	contig31058,contig31413,contig03663
cluster00250	Merge	0		contig28843,contig32752
cluster00251	Alternative Splicing	1	gi|189240392|ref|XP_967604.2|	contig20260,contig02069,contig30275,contig35577
cluster00259	Merge	1	gi|91093752|ref|XP_969444.1|	contig36887,contig36888
cluster00260	Merge	0		contig25167,contig31590
cluster00260	Alternative Splicing	2	gi|91080737|ref|XP_975442.1|	contig27561,contig30345,contig31589
cluster00262	Merge	2	gi|91079722|ref|XP_969695.1|	contig30771,contig32921,contig35074
cluster00263	Alternative Splicing	1	gi|91090782|ref|XP_969864.1|	contig02835,contig02836,contig35012
cluster00267	Merge	1	gi|194768631|ref|XP_001966415.1|	contig36688,contig36689
cluster00269	Merge	0		contig32976,contig34314
cluster00274	Merge	1	gi|157112188|ref|XP_001657431.1|	contig26637,contig32006
cluster00277	Merge	1	gi|91078510|ref|XP_969463.1|	contig29979,contig04250
cluster00279	Merge	3	gi|126314313|ref|XP_001374153.1|,gi|189235221|ref|XP_967494.2|	contig25744,contig31693,contig33691,contig36309
cluster00281	Merge	0		contig37668,contig37669
cluster00281	Merge	0		contig10669,contig30251
cluster00284	Merge	0		contig30211,contig09765
cluster00285	Merge	1	gi|91087901|ref|XP_970608.1|	contig12027,contig30756
cluster00285	Merge	1	gi|91087901|ref|XP_970608.1|	contig36630,contig37007
cluster00286	Merge	1	gi|91080577|ref|XP_973491.1|	contig11528,contig36491
cluster00287	Merge	1	gi|86515394|ref|NP_001034522.1|	contig30739,contig37306
cluster00288	Merge	1	gi|91090548|ref|XP_971239.1|	contig11450,contig30359
cluster00291	Merge	1	gi|91092906|ref|XP_971184.1|	contig37768,contig37769
cluster00292	Merge	0		contig13435,contig30939
cluster00293	Merge	1	gi|91076448|ref|XP_971616.1|	contig35188,contig37010
cluster00295	Merge	1	gi|110749296|ref|XP_394201.2|	contig33403,contig37408
cluster00298	Merge	0		contig34618,contig35703
cluster00299	Merge	0		contig18004,contig37714
cluster00299	Alternative Splicing	0		contig18004,contig27505,contig28412,contig32354,contig37714,contig37715
cluster00300	Merge	1	gi|91094203|ref|XP_971608.1|	contig36730,contig36731
cluster00300	Alternative Splicing	1	gi|91094203|ref|XP_971608.1|	contig32009,contig34399,contig35084
cluster00303	Merge	1	gi|91091256|ref|XP_968850.1|	contig30675,contig33583
cluster00307	Merge	0		contig16774,contig35545
cluster00308	Merge	1	gi|156541932|ref|XP_001600760.1|	contig11869,contig26056
cluster00313	Merge	0		contig35907,contig03599
cluster00314	Merge	1	gi|91082013|ref|XP_969905.1|	contig28864,contig32761
cluster00316	Merge	2	gi|91080015|ref|XP_971793.1|	contig28749,contig32689
cluster00319	Merge	1	gi|189235748|ref|XP_967327.2|	contig37493,contig37936
cluster00322	Merge	1	gi|189236425|ref|XP_972214.2|	contig30923,contig33667
cluster00324	Merge	0		contig30298,contig36602
cluster00325	Alternative Splicing	3	gi|189239537|ref|XP_976492.2|,gi|91087349|ref|XP_975612.1|	contig01444,contig29528,contig34475
cluster00327	Merge	1	gi|91094913|ref|XP_973682.1|	contig31359,contig33788
cluster00328	Merge	0		contig37618,contig37885
cluster00329	Merge	1	gi|91079028|ref|XP_974924.1|	contig00135,contig28706,contig32648,contig37274
cluster00332	Merge	0		contig34912,contig36453
cluster00332	Alternative Splicing	3	gi|110761559|ref|XP_395279.3|,gi|189241909|ref|XP_970822.2|	contig13927,contig22079,contig27777,contig32997,contig34912,contig36453
cluster00333	Alternative Splicing	2	gi|91085743|ref|XP_973670.1|	contig18470,contig26257,contig09568
cluster00337	Merge	1	gi|91090958|ref|XP_974598.1|	contig01011,contig37389
cluster00344	Merge	1	gi|91079302|ref|XP_966978.1|	contig30163,contig06874
cluster00348	Alternative Splicing	2	gi|189233949|ref|XP_001815164.1|	contig14105,contig14106,contig30996
cluster00348	Alternative Splicing	2	gi|189233949|ref|XP_001815164.1|	contig14105,contig27859,contig27860
cluster00349	Alternative Splicing	0		contig27905,contig28396,contig29162
cluster00351	Alternative Splicing	3	gi|108998575|ref|XP_001105661.1|,gi|189539565|ref|XP_001345680.2|,gi|215500182|gb|EEC09676.1|	contig13089,contig29651,contig35356
cluster00353	Merge	1	gi|91082959|ref|XP_973661.1|	contig37121,contig37581
cluster00355	Merge	1	gi|91081595|ref|XP_975369.1|	contig37740,contig37741
cluster00355	Merge	0		contig01816,contig29608
cluster00356	Merge	1	gi|91079362|ref|XP_970302.1|	contig27055,contig27921
cluster00357	Merge	1	gi|189240699|ref|XP_976414.2|	contig26073,contig34342
cluster00357	Duplication	1	gi|189240699|ref|XP_976414.2|	contig26073,contig29172
cluster00359	Merge	1	gi|195017949|ref|XP_001984692.1|	contig30125,contig06151
cluster00360	Merge	1	gi|9392296|dbj|BAB03250.1|	contig37151,contig37771
cluster00361	Alternative Splicing	0		contig16450,contig33427,contig35400,contig06349
cluster00367	Alternative Splicing	1	gi|189242036|ref|XP_967115.2|	contig27344,contig27360,contig04001
cluster00369	Merge	0		contig28914,contig32800,contig33066,contig34353
cluster00369	Merge	1	gi|157105506|ref|XP_001648900.1|	contig37639,contig37640
cluster00370	Merge	1	gi|91089885|ref|XP_972090.1|	contig37231,contig37232
cluster00373	Alternative Splicing	2	gi|189242212|ref|XP_967555.2|	contig10850,contig30930,contig36705
cluster00376	Alternative Splicing	0		contig12904,contig35064,contig37461
cluster00379	Merge	1	gi|189235888|ref|XP_966890.2|	contig34615,contig34626
cluster00381	Merge	1	gi|91091750|ref|XP_968422.1|	contig36380,contig36862
cluster00382	Merge	0		contig20740,contig31354
cluster00382	Merge	0		contig32587,contig36166
cluster00383	Merge	1	gi|91080689|ref|XP_975235.1|	contig11708,contig30532
cluster00385	Merge	1	gi|215497973|gb|EEC07467.1|	contig02653,contig29735
cluster00388	Merge	1	gi|189238127|ref|XP_001814833.1|	contig28883,contig32778
cluster00390	Alternative Splicing	2	gi|91084441|ref|XP_969264.1|	contig10361,contig30012,contig30013
cluster00392	Alternative Splicing	2	gi|189241280|ref|XP_974671.2|	contig10681,contig20752,contig20754
cluster00392	Merge	1	gi|189241280|ref|XP_974671.2|	contig26590,contig28082,contig28083,contig35720
cluster00394	Duplication	1	gi|91092800|ref|XP_974187.1|	contig37131,contig37753
cluster00396	Alternative Splicing	1	gi|189236192|ref|XP_969771.2|	contig11042,contig04888,contig04890
cluster00398	Alternative Splicing	2	gi|91089983|ref|XP_974005.1|	contig21423,contig27402,contig35047
cluster00403	Merge	1	gi|189240267|ref|XP_971538.2|	contig29966,contig04177
cluster00404	Alternative Splicing	0		contig10944,contig10945,contig03884
cluster00406	Alternative Splicing	2	gi|170048574|ref|XP_001853327.1|	contig12950,contig13944,contig37488
cluster00410	Merge	1	gi|91084043|ref|XP_967085.1|	contig32509,contig33274,contig37803,contig37941
cluster00411	Merge	1	gi|91080063|ref|XP_966720.1|	contig25500,contig31676
cluster00415	Alternative Splicing	0		contig20342,contig35416,contig35581
cluster00416	Merge	0		contig11859,contig14825
cluster00417	Merge	0		contig28654,contig32579
cluster00418	Merge	2	gi|91078936|ref|XP_973933.1|	contig32366,contig34059,contig36145,contig37458
cluster00418	Alternative Splicing	3	gi|124804022|ref|XP_001347878.1|,gi|91078936|ref|XP_973933.1|	contig12805,contig27682,contig32366,contig34059,contig36145,contig37458
cluster00420	Merge	0		contig35381,contig04143
cluster00424	Alternative Splicing	2	gi|213983137|ref|NP_001135486.1|	contig32103,contig34526,contig36149
cluster00425	Merge	1	gi|94469154|gb|ABF18426.1|	contig11050,contig28236
cluster00426	Alternative Splicing	0		contig32187,contig03549,contig35651
cluster00426	Merge	0		contig29435,contig00944
cluster00426	Alternative Splicing	2	gi|156540318|ref|XP_001600981.1|	contig29435,contig35343,contig35806,contig35848,contig00944
cluster00426	Alternative Splicing	0		contig26773,contig29106,contig00947
cluster00428	Merge	1	gi|66500942|ref|XP_396187.2|	contig31866,contig33915
cluster00431	Merge	1	gi|91078858|ref|XP_972061.1|	contig29019,contig32893
cluster00431	Merge	1	gi|91078858|ref|XP_972061.1|	contig33361,contig33620,contig36605,contig37397
cluster00434	Merge	0		contig36972,contig36988
cluster00434	Alternative Splicing	2	gi|193620183|ref|XP_001943811.1|	contig18972,contig31289,contig36972,contig36988
cluster00434	Merge	0		contig25011,contig35181
cluster00434	Merge	3	gi|193620183|ref|XP_001943811.1|,gi|198451593|ref|XP_001358432.2|	contig10560,contig26368,contig37335,contig37336
cluster00434	Alternative Splicing	3	gi|166240500|ref|XP_001732989.1|,gi|193620183|ref|XP_001943811.1|,gi|198451593|ref|XP_001358432.2|	contig10372,contig10560,contig16575,contig26368,contig37335,contig37336
cluster00435	Merge	1	gi|91082993|ref|XP_974329.1|	contig35023,contig36470
cluster00438	Alternative Splicing	2	gi|40457592|gb|AAR86938.1|	contig05037,contig05038,contig05039,contig05040
cluster00439	Merge	0		contig22804,contig31433
cluster00440	Alternative Splicing	2	gi|189240435|ref|XP_971928.2|	contig17157,contig31180,contig36560
cluster00442	Merge	0		contig10777,contig30278
cluster00445	Merge	2	gi|170052208|ref|XP_001862117.1|	contig12757,contig30892
cluster00447	Merge	1	gi|189240851|ref|XP_001812556.1|	contig12438,contig30849
cluster00455	Alternative Splicing	3	gi|195375754|ref|XP_002046665.1|,gi|59939340|gb|AAX12432.1|	contig27392,contig36668,contig38039
cluster00458	Merge	1	gi|212506514|gb|EEB10698.1|	contig01512,contig29545
cluster00459	Merge	0		contig29914,contig03788
cluster00461	Merge	0		contig34530,contig34531
cluster00463	Merge	1	gi|110762739|ref|XP_393988.3|	contig19422,contig19423
cluster00464	Alternative Splicing	2	gi|91092244|ref|XP_971492.1|	contig19545,contig19546,contig04845
cluster00466	Merge	1	gi|156554552|ref|XP_001605564.1|	contig28809,contig32727
cluster00468	Alternative Splicing	0		contig25651,contig26439,contig08743
cluster00469	Alternative Splicing	2	gi|193709240|ref|XP_001946287.1|	contig16177,contig16179,contig28317,contig35414,contig08285
cluster00473	Merge	1	gi|91079410|ref|XP_967066.1|	contig01945,contig29635
cluster00474	Merge	0		contig19941,contig31318
cluster00475	Merge	0		contig32936,contig36598
cluster00476	Merge	1	gi|189235771|ref|XP_970173.2|	contig37628,contig37904
cluster00477	Merge	1	gi|189237677|ref|XP_968448.2|	contig19931,contig35575
cluster00478	Merge	0		contig29840,contig03209
cluster00482	Merge	1	gi|221379357|ref|NP_650440.2|	contig30119,contig06078
cluster00483	Merge	1	gi|91092930|ref|XP_971883.1|	contig36622,contig36754
cluster00485	Merge	2	gi|91082951|ref|XP_973497.1|	contig20888,contig02366
cluster00486	Merge	0		contig29279,contig35863
cluster00486	Alternative Splicing	1	gi|91084663|ref|XP_967750.1|	contig18912,contig27045,contig27046
cluster00486	Alternative Splicing	0		contig11810,contig19356,contig37348
cluster00491	Merge	0		contig01698,contig29585
cluster00494	Merge	0		contig29026,contig32910
cluster00495	Merge	1	gi|91081383|ref|XP_972269.1|	contig29186,contig33063
cluster00498	Alternative Splicing	2	gi|189237941|ref|XP_001813223.1|	contig10707,contig15310,contig33026
cluster00498	Alternative Splicing	2	gi|189237941|ref|XP_001813223.1|	contig33026,contig34467,contig37992
cluster00498	Alternative Splicing	2	gi|189237941|ref|XP_001813223.1|	contig10706,contig01470,contig20486,contig27010
cluster00498	Alternative Splicing	3	gi|123472754|ref|XP_001319569.1|,gi|212515190|gb|EEB17371.1|	contig18585,contig23779,contig34467
cluster00503	Merge	1	gi|170050820|ref|XP_001861483.1|	contig11769,contig30574
cluster00508	Duplication	0		contig29964,contig04168
cluster00512	Merge	1	gi|91080361|ref|XP_974880.1|	contig16047,contig16048
cluster00514	Merge	1	gi|91078618|ref|XP_967724.1|	contig11657,contig30486
cluster00518	Merge	1	gi|91092324|ref|XP_970273.1|	contig23966,contig37238
cluster00519	Alternative Splicing	3	gi|109472669|ref|XP_001070896.1|,gi|194882645|ref|XP_001975421.1|	contig23456,contig31921,contig36898,contig37195
cluster00520	Alternative Splicing	2	gi|66803613|ref|XP_635645.1|	contig26187,contig28069,contig35083
cluster00521	Alternative Splicing	3	gi|189237116|ref|XP_001812356.1|,gi|212508299|gb|EEB12038.1|	contig12199,contig27311,contig28279,contig29563,contig34811
cluster00521	Alternative Splicing	1	gi|212508299|gb|EEB12038.1|	contig10414,contig12199,contig31940
cluster00521	Alternative Splicing	2	gi|212508299|gb|EEB12038.1|	contig10369,contig10414,contig24647,contig25704
cluster00522	Alternative Splicing	2	gi|189234750|ref|XP_974371.2|	contig10770,contig25822,contig29648
cluster00523	Merge	1	gi|212518302|gb|EEB20055.1|	contig21169,contig31367
cluster00525	Merge	1	gi|91094617|ref|XP_968941.1|	contig11707,contig30531
cluster00527	Merge	1	gi|189233973|ref|XP_975713.2|	contig10934,contig30308
cluster00530	Merge	1	gi|91088677|ref|XP_974860.1|	contig29983,contig04335
cluster00531	Alternative Splicing	2	gi|91084037|ref|XP_966813.1|	contig27546,contig32266,contig04320
cluster00534	Alternative Splicing	2	gi|193627278|ref|XP_001943665.1|	contig25259,contig02911,contig35363
cluster00537	Merge	1	gi|91079430|ref|XP_968120.1|	contig17482,contig31203
cluster00538	Merge	0		contig11396,contig35652
cluster00538	Merge	1	gi|91085665|ref|XP_971529.1|	contig31061,contig36664
cluster00539	Merge	1	gi|91088569|ref|XP_973042.1|	contig26768,contig32041
cluster00540	Alternative Splicing	2	gi|212506612|gb|EEB10770.1|	contig15359,contig28569,contig29011
cluster00542	Alternative Splicing	0		contig10689,contig11829,contig16120
cluster00543	Merge	1	gi|91083633|ref|XP_970446.1|	contig12619,contig37883
cluster00544	Merge	1	gi|118424551|gb|ABK90823.1|	contig24947,contig36953
cluster00544	Merge	1	gi|118424551|gb|ABK90823.1|	contig30412,contig33508
cluster00546	Alternative Splicing	1	gi|189241828|ref|XP_972695.2|	contig26946,contig27308,contig37052
cluster00547	Alternative Splicing	2	gi|110756463|ref|XP_001120824.1|	contig27539,contig32816,contig34397
cluster00547	Merge	1	gi|189235546|ref|XP_966368.2|	contig01832,contig29610
cluster00548	Alternative Splicing	2	gi|91085405|ref|XP_967263.1|	contig27775,contig32544,contig00378
cluster00548	Merge	1	gi|91085405|ref|XP_967263.1|	contig28800,contig32722
cluster00550	Alternative Splicing	2	gi|156545150|ref|XP_001602794.1|	contig17941,contig23699,contig34990
cluster00551	Alternative Splicing	1	gi|91091846|ref|XP_968033.1|	contig11659,contig14251,contig30494
cluster00551	Merge	1	gi|91091846|ref|XP_968033.1|	contig11660,contig35450
cluster00554	Merge	1	gi|91080555|ref|XP_967130.1|	contig31462,contig35245
cluster00555	Merge	1	gi|91077026|ref|XP_967151.1|	contig11536,contig30388
cluster00560	Merge	1	gi|91083485|ref|XP_971858.1|	contig34873,contig37482
cluster00561	Merge	1	gi|156542403|ref|XP_001601112.1|	contig29836,contig03205
cluster00566	Merge	0		contig12744,contig30890
cluster00566	Merge	1	gi|91078292|ref|XP_972005.1|	contig28728,contig33705
cluster00567	Merge	1	gi|91082853|ref|XP_970517.1|	contig37821,contig37822
cluster00568	Merge	1	gi|223587758|emb|CAR82249.1|	contig12949,contig30909
cluster00570	Alternative Splicing	2	gi|5804808|emb|CAB53561.1|	contig18574,contig26865,contig35736,contig09557
cluster00572	Merge	1	gi|189237035|ref|XP_969544.2|	contig11725,contig30543
cluster00577	Merge	0		contig30035,contig04897
cluster00579	Merge	1	gi|189235525|ref|XP_971606.2|	contig12035,contig26109,contig37644
cluster00582	Merge	1	gi|91093092|ref|XP_969508.1|	contig25141,contig31583
cluster00583	Alternative Splicing	1	gi|193654927|ref|XP_001944576.1|	contig31622,contig03224,contig09818
cluster00586	Merge	1	gi|91092466|ref|XP_970150.1|	contig26050,contig31813
cluster00587	Alternative Splicing	2	gi|198459091|ref|XP_002136118.1|	contig20364,contig24105,contig27566
cluster00588	Merge	1	gi|91085687|ref|XP_972130.1|	contig11779,contig26026
cluster00589	Merge	1	gi|91081631|ref|XP_967506.1|	contig12687,contig30882
cluster00590	Merge	0		contig14449,contig31019
cluster00592	Merge	1	gi|156392459|ref|XP_001636066.1|	contig35031,contig36474
cluster00594	Merge	1	gi|189242324|ref|XP_001811332.1|	contig02588,contig29722
cluster00595	Merge	1	gi|189238828|ref|XP_969342.2|	contig33177,contig36226
cluster00598	Merge	1	gi|189239270|ref|XP_001810058.1|	contig35392,contig05024
cluster00599	Merge	1	gi|91078628|ref|XP_966496.1|	contig28902,contig32791
cluster00600	Merge	1	gi|189235038|ref|XP_973389.2|	contig01491,contig29540
cluster00601	Merge	1	gi|189242049|ref|XP_968568.2|	contig36710,contig36711,contig36934,contig37541
cluster00605	Alternative Splicing	0		contig14020,contig35359,contig36177
cluster00605	Merge	0		contig32728,contig36176
cluster00605	Duplication	0		contig34049,contig37180
cluster00606	Alternative Splicing	0		contig12542,contig35313,contig35486,contig36534
cluster00607	Merge	0		contig35969,contig37977
cluster00607	Merge	1	gi|156551806|ref|XP_001603865.1|	contig36954,contig36955
cluster00609	Merge	1	gi|91085435|ref|XP_968759.1|	contig25838,contig36063
cluster00610	Merge	1	gi|158290888|ref|XP_001688383.1|	contig37731,contig37832
cluster00611	Merge	1	gi|91083635|ref|XP_970519.1|	contig37623,contig37624
cluster00613	Merge	0		contig25035,contig31550
cluster00613	Merge	1	gi|189237311|ref|XP_972405.2|	contig37746,contig37897
cluster00617	Alternative Splicing	1	gi|66547596|ref|XP_396801.2|	contig35477,contig37953,contig05049
cluster00619	Merge	1	gi|91084123|ref|XP_967224.1|	contig29182,contig33051
cluster00620	Merge	1	gi|91086287|ref|XP_973437.1|	contig02799,contig29758
cluster00621	Merge	2	gi|91084055|ref|XP_975783.1|	contig11730,contig29817,contig30545,contig03106,contig36545,contig37063
cluster00623	Alternative Splicing	2	gi|91090496|ref|XP_969212.1|	contig26535,contig26912,contig27899
cluster00624	Merge	1	gi|158291080|ref|XP_312588.4|	contig32213,contig32625
cluster00625	Alternative Splicing	2	gi|189239707|ref|XP_975055.2|	contig10342,contig27714,contig32522
cluster00633	Merge	1	gi|91088757|ref|XP_975375.1|	contig28885,contig32781
cluster00635	Merge	1	gi|77415642|emb|CAJ01490.1|	contig01850,contig29615
cluster00638	Merge	1	gi|189239482|ref|XP_975449.2|	contig37792,contig37793
cluster00639	Merge	1	gi|156546849|ref|XP_001606446.1|	contig25033,contig37445
cluster00641	Merge	1	gi|123424142|ref|XP_001306517.1|	contig27935,contig37454,contig37929
cluster00641	Alternative Splicing	3	gi|123424142|ref|XP_001306517.1|,gi|195391308|ref|XP_002054302.1|	contig23441,contig32113,contig38002
cluster00643	Merge	0		contig18881,contig37501
cluster00643	Alternative Splicing	0		contig18881,contig20536,contig35199,contig37501,contig04790
cluster00644	Merge	1	gi|189237336|ref|XP_966380.2|	contig29081,contig32968
cluster00645	Alternative Splicing	0		contig24828,contig28214,contig07342
cluster00646	Merge	1	gi|91086611|ref|XP_974024.1|	contig34649,contig00759
cluster00647	Alternative Splicing	2	gi|154414156|ref|XP_001580106.1|	contig18294,contig19517,contig36980
cluster00648	Alternative Splicing	0		contig13493,contig13494,contig33485,contig37658
cluster00650	Merge	1	gi|91077434|ref|XP_966623.1|	contig30705,contig33598
cluster00653	Alternative Splicing	2	gi|15010430|gb|AAK77263.1|	contig11996,contig36105,contig07797
cluster00656	Merge	1	gi|189236892|ref|XP_967662.2|	contig01779,contig36861
cluster00658	Merge	1	gi|91093755|ref|XP_969513.1|	contig20859,contig35591
cluster00658	Merge	1	gi|91093755|ref|XP_969513.1|	contig36918,contig36919
cluster00660	Merge	1	gi|91076600|ref|XP_968650.1|	contig16079,contig31127
cluster00670	Merge	1	gi|189237894|ref|XP_967175.2|	contig32506,contig34094
cluster00675	Merge	0		contig23391,contig31465
cluster00675	Duplication	0		contig28381,contig32454
cluster00679	Alternative Splicing	0		contig13959,contig13960,contig04965
cluster00681	Merge	1	gi|91089923|ref|XP_972937.1|	contig13934,contig30975
cluster00684	Merge	0		contig01900,contig29627
cluster00685	Merge	1	gi|91079562|ref|XP_966370.1|	contig35409,contig07110
cluster00686	Merge	0		contig35289,contig35290,contig35291
cluster00688	Alternative Splicing	1	gi|91093819|ref|XP_968936.1|	contig11621,contig24943,contig27774,contig32332,contig33149
cluster00689	Merge	1	gi|91082037|ref|XP_970725.1|	contig31049,contig35999
cluster00690	Merge	0		contig28994,contig32840
cluster00692	Merge	0		contig30232,contig33458
cluster00693	Merge	1	gi|91079744|ref|XP_970506.1|	contig32436,contig32760,contig37361,contig37362,contig37790
cluster00695	Merge	1	gi|189240711|ref|XP_001813822.1|	contig01729,contig29587
cluster00696	Merge	1	gi|91078600|ref|XP_966795.1|	contig35240,contig03716
cluster00701	Merge	0		contig01040,contig29452
cluster00702	Merge	1	gi|91092420|ref|XP_967931.1|	contig36264,contig36930
cluster00702	Alternative Splicing	2	gi|91092420|ref|XP_967931.1|	contig19971,contig27727,contig37600
cluster00704	Merge	1	gi|158299006|ref|XP_319125.4|	contig29024,contig37272
cluster00704	Merge	1	gi|189237945|ref|XP_001811513.1|	contig29705,contig33315
cluster00706	Merge	0		contig13917,contig35990
cluster00709	Alternative Splicing	2	gi|189237273|ref|XP_001812946.1|	contig35609,contig36976,contig00970
cluster00712	Alternative Splicing	0		contig10397,contig18108,contig25630,contig30195
cluster00714	Alternative Splicing	2	gi|189238751|ref|XP_972536.2|	contig25426,contig26377,contig32259,contig35253
cluster00717	Merge	1	gi|91080183|ref|XP_966320.1|	contig34591,contig36617
cluster00718	Merge	2	gi|91089227|ref|XP_968078.1|	contig29018,contig32891
cluster00719	Merge	0		contig18518,contig35563
cluster00722	Merge	1	gi|193636779|ref|XP_001945664.1|	contig27731,contig36700
cluster00723	Merge	1	gi|91076758|ref|XP_976117.1|	contig18305,contig31236
cluster00724	Merge	1	gi|91084933|ref|XP_970918.1|	contig31237,contig36012
cluster00725	Merge	1	gi|189236792|ref|XP_966417.2|	contig32507,contig34095
cluster00737	Duplication	1	gi|157366838|gb|ABV45410.1|	contig11401,contig30355
cluster00739	Merge	1	gi|91094331|ref|XP_966352.1|	contig20635,contig20636
cluster00740	Merge	0		contig14086,contig35512
cluster00742	Alternative Splicing	2	gi|189237568|ref|XP_001814935.1|	contig12610,contig28281,contig33756,contig08609
cluster00749	Merge	1	gi|212517113|gb|EEB19050.1|	contig30113,contig06001
cluster00749	Alternative Splicing	2	gi|212517113|gb|EEB19050.1|	contig14688,contig27728,contig30113,contig37022,contig06001
cluster00752	Merge	0		contig29099,contig32975
cluster00752	Merge	1	gi|91091752|ref|XP_968502.1|	contig13748,contig34390
cluster00752	Merge	0		contig29925,contig03930
cluster00753	Merge	0		contig25099,contig31569
cluster00754	Merge	1	gi|91079600|ref|XP_968514.1|	contig31287,contig37551
cluster00754	Alternative Splicing	2	gi|91079600|ref|XP_968514.1|	contig29915,contig31287,contig32452,contig37551
cluster00755	Alternative Splicing	2	gi|91076758|ref|XP_976117.1|	contig02490,contig34512,contig34513
cluster00756	Merge	0		contig15321,contig36571
cluster00758	Merge	1	gi|189234839|ref|XP_001812344.1|	contig28513,contig36481
cluster00759	Merge	1	gi|91077834|ref|XP_971265.1|	contig29677,contig33300
cluster00761	Merge	1	gi|195114238|ref|XP_002001674.1|	contig11607,contig30430
cluster00761	Merge	1	gi|195114238|ref|XP_002001674.1|	contig37663,contig37664
cluster00761	Alternative Splicing	3	gi|193664775|ref|XP_001947747.1|,gi|195114238|ref|XP_002001674.1|	contig30225,contig30827,contig31083,contig31534,contig37663,contig37664
cluster00761	Merge	1	gi|195114238|ref|XP_002001674.1|	contig32424,contig34063
cluster00761	Merge	1	gi|193664775|ref|XP_001947747.1|	contig19065,contig31271
cluster00761	Merge	1	gi|195114238|ref|XP_002001674.1|	contig37778,contig37779
cluster00762	Merge	1	gi|91077512|ref|XP_969687.1|	contig12057,contig26115
cluster00762	Merge	0		contig28565,contig32513
cluster00762	Merge	1	gi|91077512|ref|XP_969687.1|	contig11850,contig23813,contig26538,contig31486
cluster00762	Merge	1	gi|91077512|ref|XP_969687.1|	contig28352,contig35815
cluster00768	Merge	0		contig27144,contig32138
cluster00770	Merge	0		contig27236,contig35137
cluster00771	Alternative Splicing	2	gi|91079034|ref|XP_974966.1|	contig22436,contig22437,contig27183
cluster00775	Merge	0		contig11799,contig36287,contig36810,contig36811
cluster00776	Merge	1	gi|189240866|ref|XP_970073.2|	contig25040,contig31552
cluster00776	Alternative Splicing	2	gi|189240866|ref|XP_970073.2|	contig26360,contig36450,contig00750
cluster00781	Merge	0		contig28822,contig32736
cluster00784	Merge	0		contig28923,contig30690,contig32806,contig33591
cluster00784	Merge	0		contig29639,contig33283
cluster00786	Duplication	0		contig14092,contig30994
cluster00786	Alternative Splicing	2	gi|220687926|gb|EED44706.1|	contig10843,contig14092,contig15387,contig21051,contig30994,contig31088
cluster00787	Duplication	1	gi|156552949|ref|XP_001603093.1|	contig01844,contig29612
cluster00788	Duplication	0		contig35386,contig04471
cluster00795	Merge	1	gi|189237968|ref|XP_001811946.1|	contig01446,contig29530
cluster00799	Merge	1	gi|91095013|ref|XP_970024.1|	contig31544,contig33843
cluster00800	Merge	0		contig03432,contig36056
cluster00800	Alternative Splicing	2	gi|189239171|ref|XP_973069.2|	contig27335,contig32780,contig32959,contig33861,contig03432,contig36056
cluster00801	Duplication	0		contig19686,contig33078
cluster00801	Alternative Splicing	0		contig19686,contig24974,contig31245,contig31300,contig33078,contig33981
cluster00802	Merge	1	gi|189235761|ref|XP_969321.2|	contig31427,contig34516
cluster00803	Alternative Splicing	2	gi|91080695|ref|XP_975263.1|	contig01131,contig31399,contig34871
cluster00811	Merge	1	gi|156537815|ref|XP_001608071.1|	contig11695,contig28475
cluster00813	Merge	1	gi|170064380|ref|XP_001867501.1|	contig34619,contig34620
cluster00815	Merge	1	gi|91085361|ref|XP_971346.1|	contig28560,contig32505
cluster00816	Merge	1	gi|57917657|ref|XP_556644.1|	contig13274,contig33124
cluster00819	Merge	0		contig11562,contig30400
cluster00820	Alternative Splicing	1	gi|158300737|ref|XP_320596.4|	contig26173,contig27589,contig30638,contig31890,contig32039
cluster00824	Merge	1	gi|189235515|ref|XP_970821.2|	contig29949,contig04067
cluster00825	Merge	0		contig37363,contig37641
cluster00825	Alternative Splicing	1	gi|94470477|gb|ABF20549.1|	contig11611,contig26985,contig30432,contig00320
cluster00826	Merge	1	gi|189236943|ref|XP_967286.2|	contig12864,contig12865
cluster00830	Merge	0		contig13495,contig26312
cluster00832	Merge	1	gi|189236411|ref|XP_001812780.1|	contig36877,contig36878
cluster00840	Merge	1	gi|91087009|ref|XP_973994.1|	contig16081,contig35537
cluster00841	Merge	1	gi|91079959|ref|XP_969470.1|	contig29952,contig04071
cluster00843	Merge	1	gi|189242082|ref|XP_001809963.1|	contig20127,contig33075,contig36412
cluster00846	Merge	1	gi|91092102|ref|XP_971936.1|	contig35407,contig07080
cluster00850	Merge	1	gi|189237657|ref|XP_001812177.1|	contig18047,contig36034
cluster00851	Merge	1	gi|189234350|ref|XP_973716.2|	contig33857,contig36055
cluster00852	Alternative Splicing	1	gi|193594346|ref|XP_001947321.1|	contig02496,contig33948,contig37045
cluster00856	Merge	0		contig11447,contig30358
cluster00857	Merge	0		contig27790,contig30470,contig35793
cluster00858	Merge	1	gi|189235153|ref|XP_968509.2|	contig17002,contig31172,contig31441,contig33808
cluster00858	Alternative Splicing	2	gi|189235153|ref|XP_968509.2|	contig31171,contig32754,contig34457
cluster00858	Merge	1	gi|189235153|ref|XP_968509.2|	contig28847,contig32755
cluster00863	Merge	1	gi|91088917|ref|XP_973166.1|	contig16955,contig25182
cluster00864	Merge	1	gi|91082539|ref|XP_973726.1|	contig01890,contig29622
cluster00868	Merge	1	gi|91081527|ref|XP_974840.1|	contig31711,contig31712
cluster00870	Merge	0		contig31134,contig37314
cluster00872	Alternative Splicing	3	gi|115620372|ref|XP_001200099.1|,gi|118490648|ref|XP_001238633.1|,gi|194665447|ref|XP_001789827.1|	contig10424,contig10566,contig13811,contig13935,contig35219
cluster00873	Alternative Splicing	2	gi|189235818|ref|XP_972095.2|	contig27525,contig28306,contig34508
cluster00878	Merge	1	gi|189241306|ref|XP_975247.2|	contig27678,contig36842
cluster00884	Merge	1	gi|91091980|ref|XP_969170.1|	contig28665,contig32597
cluster00885	Merge	1	gi|189239587|ref|XP_975693.2|	contig19344,contig31284
cluster00888	Merge	1	gi|189236988|ref|XP_970151.2|	contig25771,contig31700
cluster00890	Merge	0		contig27164,contig32141
cluster00893	Alternative Splicing	3	gi|195575945|ref|XP_002077837.1|,gi|91081657|ref|XP_969186.1|	contig15582,contig32179,contig35882
cluster00894	Alternative Splicing	1	gi|189238468|ref|XP_967592.2|	contig19851,contig36126,contig36325
cluster00895	Alternative Splicing	2	gi|170580012|ref|XP_001895076.1|	contig15218,contig31067,contig31068,contig31069
cluster00896	Merge	1	gi|91087589|ref|XP_971974.1|	contig36706,contig36707
cluster00898	Merge	1	gi|91083579|ref|XP_968212.1|	contig33168,contig36221
cluster00898	Merge	1	gi|91083579|ref|XP_968212.1|	contig32521,contig36220
cluster00903	Merge	1	gi|91076146|ref|XP_970423.1|	contig28650,contig32576
cluster00905	Alternative Splicing	2	gi|91092536|ref|XP_967769.1|	contig13316,contig25936,contig29975
cluster00905	Merge	1	gi|91092536|ref|XP_967769.1|	contig29976,contig04206
cluster00907	Merge	1	gi|91086167|ref|XP_970329.1|	contig28166,contig32425
cluster00909	Merge	3	gi|156542000|ref|XP_001600434.1|,gi|189239114|ref|XP_001813413.1|	contig31759,contig35685
cluster00912	Merge	1	gi|91087191|ref|XP_975444.1|	contig30170,contig35932
cluster00913	Alternative Splicing	2	gi|66804009|ref|XP_635814.1|	contig25239,contig29047,contig34258,contig34300
cluster00915	Alternative Splicing	2	gi|189233794|ref|XP_001814885.1|	contig10521,contig00266,contig30338
cluster00915	Merge	1	gi|189233794|ref|XP_001814885.1|	contig25018,contig28485
cluster00917	Merge	1	gi|109487787|ref|XP_220212.4|	contig28535,contig32480
cluster00918	Merge	1	gi|91093509|ref|XP_969295.1|	contig11546,contig30394
cluster00920	Merge	0		contig23563,contig31474
cluster00922	Merge	0		contig13051,contig37015
cluster00922	Alternative Splicing	0		contig12277,contig13050,contig13051,contig37015
cluster00923	Merge	0		contig28908,contig32794
cluster00926	Alternative Splicing	2	gi|189241739|ref|XP_001810496.1|	contig13541,contig27599,contig04570
cluster00927	Merge	1	gi|189240296|ref|XP_973610.2|	contig29476,contig33232
cluster00930	Merge	1	gi|91081185|ref|XP_975596.1|	contig11798,contig26031
cluster00931	Alternative Splicing	2	gi|91078092|ref|XP_972467.1|	contig10817,contig02430,contig33684
cluster00932	Merge	2	gi|189235011|ref|XP_970954.2|	contig11477,contig30370
cluster00933	Merge	1	gi|189239033|ref|XP_968098.2|	contig28685,contig32624
cluster00935	Alternative Splicing	2	gi|170036468|ref|XP_001846086.1|	contig16514,contig31145,contig37192
cluster00937	Merge	0		contig30199,contig08540
cluster00938	Merge	1	gi|195386886|ref|XP_002052135.1|	contig30094,contig05635
cluster00939	Alternative Splicing	2	gi|91090606|ref|XP_973086.1|	contig14632,contig25178,contig31594,contig32510
cluster00940	Merge	1	gi|91087225|ref|XP_975488.1|	contig11935,contig30715
cluster00941	Merge	1	gi|91077390|ref|XP_975277.1|	contig27304,contig32194
cluster00945	Alternative Splicing	3	gi|189235347|ref|XP_975441.2|,gi|195129043|ref|XP_002008968.1|	contig27572,contig00075,contig00076
cluster00945	Alternative Splicing	2	gi|189235347|ref|XP_975441.2|	contig27572,contig29028,contig34417
cluster00945	Merge	0		contig37367,contig37923
cluster00946	Merge	1	gi|91091390|ref|XP_973483.1|	contig10587,contig25777
cluster00947	Merge	1	gi|157118361|ref|XP_001659077.1|	contig11878,contig14456
cluster00948	Alternative Splicing	2	gi|151933496|gb|ABS18391.1|	contig11173,contig11174,contig21796,contig06870
cluster00949	Merge	0		contig36903,contig36904
cluster00951	Merge	0		contig29066,contig32027
cluster00951	Merge	0		contig17060,contig17061
cluster00952	Alternative Splicing	2	gi|91078938|ref|XP_973961.1|	contig13921,contig27506,contig29704
cluster00953	Alternative Splicing	2	gi|134024238|gb|AAI36163.1|	contig17665,contig17666,contig24608
cluster00954	Merge	1	gi|91076170|ref|XP_971503.1|	contig30169,contig07112
cluster00955	Merge	0		contig03253,contig33095
cluster00955	Merge	0		contig30859,contig33651
cluster00960	Alternative Splicing	2	gi|76157476|gb|AAX28387.2|	contig25567,contig25568,contig07140
cluster00965	Merge	1	gi|86515388|ref|NP_001034524.1|	contig11720,contig33172,contig36594,contig36595
cluster00977	Merge	0		contig16940,contig31169
cluster00978	Merge	1	gi|189234748|ref|XP_974345.2|	contig31416,contig33799
cluster00979	Merge	1	gi|91084051|ref|XP_967428.1|	contig02170,contig29662
cluster00981	Merge	1	gi|91078180|ref|XP_967491.1|	contig26809,contig34924
cluster00981	Merge	1	gi|91078180|ref|XP_967491.1|	contig31121,contig36002
cluster00992	Merge	1	gi|189238253|ref|XP_001813297.1|	contig11332,contig30346
cluster00994	Alternative Splicing	0		contig26873,contig32073,contig35737,contig36513
cluster00994	Merge	1	gi|91081061|ref|XP_975415.1|	contig30978,contig33688
cluster00997	Alternative Splicing	1	gi|91094121|ref|XP_968249.1|	contig12587,contig27946,contig34461
cluster00997	Merge	0		contig36199,contig36670
cluster00997	Merge	1	gi|91094121|ref|XP_968249.1|	contig26228,contig31903
cluster00998	Merge	0		contig29350,contig33209
cluster00999	Alternative Splicing	0		contig15183,contig28059,contig28060,contig35440
cluster01002	Alternative Splicing	1	gi|91085519|ref|XP_971973.1|	contig25387,contig32666,contig34821
cluster01004	Alternative Splicing	2	gi|189235643|ref|XP_967729.2|	contig19974,contig27655,contig37716
cluster01006	Merge	1	gi|110431374|ref|NP_001036035.1|	contig29359,contig00610
cluster01006	Merge	1	gi|110431374|ref|NP_001036035.1|	contig29360,contig37299
cluster01009	Duplication	0		contig27548,contig06401
cluster01011	Merge	0		contig17905,contig31219
cluster01011	Alternative Splicing	0		contig11030,contig17905,contig17906,contig17907,contig31219
cluster01013	Merge	1	gi|91087369|ref|XP_975635.1|	contig10616,contig30240
cluster01014	Alternative Splicing	1	gi|195163377|ref|XP_002022527.1|	contig12893,contig02361,contig25213,contig30528
cluster01015	Alternative Splicing	2	gi|91092662|ref|XP_970551.1|	contig13357,contig27597,contig33192
cluster01018	Merge	0		contig11852,contig36565
cluster01019	Alternative Splicing	0		contig30998,contig33457,contig00551
cluster01029	Merge	0		contig30541,contig33543
cluster01031	Alternative Splicing	1	gi|86515338|ref|NP_001034491.1|	contig26002,contig27582,contig34596,contig34597
cluster01032	Alternative Splicing	0		contig30862,contig33860,contig35198,contig37059
cluster01033	Merge	1	gi|189234730|ref|XP_973752.2|	contig37212,contig05403
cluster01034	Alternative Splicing	0		contig14338,contig23171,contig23172,contig27249
cluster01034	Merge	0		contig12844,contig32072,contig34468,contig36381,contig36430
cluster01034	Alternative Splicing	2	gi|189238749|ref|XP_972434.2|	contig12329,contig12844,contig16737,contig30837,contig36381,contig36430
cluster01034	Alternative Splicing	0		contig12844,contig12845,contig18625,contig27400,contig32072,contig34468,contig36381,contig36430,contig37991
cluster01038	Alternative Splicing	2	gi|189240885|ref|XP_971484.2|	contig10350,contig18073,contig29473
cluster01041	Alternative Splicing	0		contig27142,contig35754,contig36899,contig37202
cluster01042	Merge	1	gi|91089433|ref|XP_966571.1|	contig25324,contig31636
cluster01044	Merge	1	gi|91079100|ref|XP_975321.1|	contig00118,contig29257
cluster01047	Merge	1	gi|91076382|ref|XP_966492.1|	contig29163,contig29179
cluster01048	Merge	2	gi|91080023|ref|XP_972063.1|	contig31450,contig33139,contig37070,contig37777
cluster01050	Alternative Splicing	2	gi|70909675|emb|CAJ17260.1|	contig19790,contig27858,contig32005
cluster01051	Merge	2	gi|189237799|ref|XP_001814012.1|	contig26090,contig28547,contig36583,contig36738
cluster01052	Merge	1	gi|91079228|ref|XP_970579.1|	contig28886,contig32782
cluster01053	Alternative Splicing	2	gi|213019763|ref|ZP_03335567.1|	contig24392,contig32212,contig04041
cluster01055	Alternative Splicing	0		contig01060,contig12286,contig26160
cluster01058	Merge	2	gi|91083419|ref|XP_968967.1|	contig29430,contig00913
cluster01068	Alternative Splicing	1	gi|91089337|ref|XP_972494.1|	contig13682,contig28495,contig31946
cluster01069	Merge	1	gi|189234212|ref|XP_970946.2|	contig33751,contig36320
cluster01071	Merge	1	gi|212518692|gb|EEB20413.1|	contig30268,contig33469,contig36865,contig37535
cluster01074	Merge	1	gi|91082167|ref|XP_970790.1|	contig37720,contig37721
cluster01078	Alternative Splicing	0		contig13039,contig17310,contig17311,contig32300
cluster01078	Alternative Splicing	2	gi|157104560|ref|XP_001648466.1|	contig00103,contig00108,contig32253
cluster01082	Merge	1	gi|158299461|ref|XP_319588.4|	contig30040,contig04986
cluster01083	Alternative Splicing	0		contig22706,contig28023,contig28164
cluster01084	Merge	1	gi|189241318|ref|XP_001807896.1|	contig37758,contig37820
cluster01086	Merge	1	gi|91076992|ref|XP_975474.1|	contig11443,contig25937
cluster01087	Merge	0		contig00140,contig37974
cluster01087	Alternative Splicing	2	gi|156544432|ref|XP_001607603.1|	contig13407,contig13408,contig30421
cluster01089	Alternative Splicing	0		contig26697,contig28063,contig29529
cluster01092	Alternative Splicing	0		contig11056,contig11436,contig35678
cluster01092	Alternative Splicing	3	gi|193713882|ref|XP_001949009.1|,gi|91089257|ref|XP_969422.1|	contig13901,contig13902,contig28094,contig28133,contig04025
cluster01096	Merge	1	gi|212508453|gb|EEB12150.1|	contig33057,contig36374,contig36994
cluster01097	Merge	0		contig32795,contig34217
cluster01098	Merge	1	gi|91092268|ref|XP_967538.1|	contig37889,contig37890
cluster01100	Alternative Splicing	0		contig26200,contig26201,contig26202
cluster01102	Merge	0		contig00101,contig35324
cluster01103	Merge	1	gi|91094081|ref|XP_970556.1|	contig26719,contig32031
cluster01107	Merge	2	gi|189240493|ref|XP_001810762.1|	contig33281,contig34689,contig35556,contig37393
cluster01107	Merge	1	gi|189240493|ref|XP_001810762.1|	contig33280,contig36241
cluster01113	Merge	1	gi|212516491|gb|EEB18504.1|	contig37754,contig37755
cluster01114	Merge	1	gi|91076758|ref|XP_976117.1|	contig31872,contig38001
cluster01115	Merge	1	gi|91079284|ref|XP_972619.1|	contig12470,contig30853
cluster01115	Merge	1	gi|91079284|ref|XP_972619.1|	contig21075,contig31364
cluster01116	Merge	0		contig37636,contig37637
cluster01117	Alternative Splicing	2	gi|212516064|gb|EEB18115.1|	contig31215,contig33929,contig37634
cluster01117	Alternative Splicing	2	gi|110760328|ref|XP_624995.2|	contig28116,contig28117,contig03618
cluster01118	Merge	0		contig14557,contig33702
cluster01124	Alternative Splicing	2	gi|91095063|ref|XP_972560.1|	contig14742,contig36561,contig04273
cluster01124	Merge	1	gi|189233856|ref|XP_972507.2|	contig28047,contig32413
cluster01126	Merge	0		contig12405,contig35483
cluster01131	Alternative Splicing	2	gi|47776250|dbj|BAD20728.1|	contig12432,contig25796,contig34642
cluster01132	Alternative Splicing	1	gi|158293921|ref|XP_315269.4|	contig27177,contig36415,contig37083
cluster01136	Merge	1	gi|189237921|ref|XP_001811995.1|	contig26548,contig26549
cluster01137	Merge	1	gi|91080979|ref|XP_974925.1|	contig32489,contig37599
cluster01144	Alternative Splicing	0		contig26285,contig26286,contig08767
cluster01146	Alternative Splicing	2	gi|156545872|ref|XP_001606520.1|	contig11871,contig01347,contig32839
cluster01146	Alternative Splicing	2	gi|156545872|ref|XP_001606520.1|	contig12232,contig26150,contig32935
cluster01147	Merge	1	gi|91077074|ref|XP_969460.1|	contig36910,contig36911
cluster01154	Merge	1	gi|189236427|ref|XP_972268.2|	contig30200,contig08623
cluster01156	Alternative Splicing	2	gi|189239709|ref|XP_975093.2|	contig11225,contig25894,contig26482
cluster01157	Merge	1	gi|212509473|gb|EEB12842.1|	contig30442,contig37671
cluster01158	Merge	1	gi|189237964|ref|XP_001813896.1|	contig11638,contig36989
cluster01159	Alternative Splicing	2	gi|189237045|ref|XP_971335.2|	contig21504,contig23211,contig26159
cluster01161	Merge	1	gi|91094899|ref|XP_973315.1|	contig30497,contig36794
cluster01166	Merge	1	gi|91090079|ref|XP_969933.1|	contig11917,contig30693
cluster01167	Merge	1	gi|91078466|ref|XP_967882.1|	contig13561,contig30949
cluster01168	Merge	1	gi|91088233|ref|XP_973769.1|	contig24162,contig33007
cluster01172	Merge	3	gi|189241799|ref|XP_970228.2|,gi|224051883|ref|XP_002200642.1|	contig16265,contig24468,contig31488,contig31515,contig33821
cluster01172	Alternative Splicing	3	gi|189241799|ref|XP_970228.2|,gi|224051883|ref|XP_002200642.1|	contig16265,contig23036,contig23037,contig24468,contig31488,contig31515,contig33821
cluster01176	Alternative Splicing	2	gi|212506950|gb|EEB11010.1|	contig10789,contig14599,contig36382
cluster01177	Merge	1	gi|91081661|ref|XP_969326.1|	contig30135,contig06320
cluster01179	Alternative Splicing	0		contig36636,contig36641,contig36692,contig36693
cluster01182	Merge	1	gi|91093605|ref|XP_966609.1|	contig32877,contig37378
cluster01183	Merge	2	gi|193603760|ref|XP_001948650.1|	contig29889,contig03646
cluster01185	Merge	1	gi|91086033|ref|XP_976408.1|	contig02656,contig29737
cluster01187	Merge	1	gi|189238877|ref|XP_973702.2|	contig36127,contig37523
cluster01189	Merge	1	gi|91081397|ref|XP_976147.1|	contig11683,contig30512
cluster01192	Merge	1	gi|108755452|dbj|BAE95690.1|	contig37475,contig37476
cluster01195	Alternative Splicing	0		contig26148,contig27318,contig32204,contig32349
cluster01196	Merge	0		contig17356,contig31192
cluster01196	Merge	1	gi|189236555|ref|XP_975580.2|	contig37619,contig37620
cluster01199	Merge	1	gi|91082425|ref|XP_970378.1|	contig11664,contig35451
cluster01201	Alternative Splicing	0		contig11551,contig03393,contig03394
cluster01204	Merge	1	gi|91082883|ref|XP_971686.1|	contig35172,contig35173
cluster01206	Merge	1	gi|91085583|ref|XP_968374.1|	contig28054,contig35803
cluster01211	Merge	1	gi|189238749|ref|XP_972434.2|	contig01762,contig29597
cluster01211	Alternative Splicing	2	gi|189238749|ref|XP_972434.2|	contig01761,contig27500,contig33268
cluster01211	Merge	2	gi|189238749|ref|XP_972434.2|	contig33128,contig36816,contig36817,contig37339
cluster01216	Merge	1	gi|189234992|ref|XP_968955.2|	contig36804,contig37487
cluster01216	Merge	1	gi|189234992|ref|XP_968955.2|	contig24225,contig31501
cluster01218	Merge	1	gi|66499360|ref|XP_396507.2|	contig34731,contig36438
cluster01220	Alternative Splicing	0		contig10892,contig03177,contig35369
cluster01221	Merge	2	gi|193617863|ref|XP_001942753.1|	contig01564,contig35352
cluster01221	Alternative Splicing	2	gi|193617863|ref|XP_001942753.1|	contig01564,contig01565,contig28113,contig35352
cluster01222	Alternative Splicing	2	gi|189235853|ref|XP_968594.2|	contig25027,contig26221,contig31423,contig31761
cluster01224	Merge	1	gi|189237184|ref|XP_966992.2|	contig01154,contig01155,contig29485,contig35345
cluster01225	Merge	1	gi|189242373|ref|XP_971189.2|	contig30141,contig34372
cluster01226	Merge	1	gi|189238601|ref|XP_967006.2|	contig31277,contig37670
cluster01226	Merge	1	gi|189238601|ref|XP_967006.2|	contig11900,contig30676
cluster01235	Merge	1	gi|189238005|ref|XP_001813224.1|	contig35641,contig36867
cluster01235	Merge	2	gi|189238005|ref|XP_001813224.1|	contig11701,contig22613,contig02277,contig29681,contig30524,contig37234
cluster01237	Merge	1	gi|189235637|ref|XP_967498.2|	contig21416,contig35596
cluster01238	Merge	1	gi|189235271|ref|XP_973061.2|	contig01376,contig29519
cluster01239	Merge	0		contig29384,contig00726
cluster01243	Merge	1	gi|189238341|ref|XP_966817.2|	contig26119,contig32716
cluster01246	Merge	1	gi|91080945|ref|XP_974350.1|	contig13760,contig24975
cluster01247	Merge	1	gi|91093044|ref|XP_966517.1|	contig28770,contig32701
cluster01248	Merge	1	gi|50291599|ref|XP_448232.1|	contig28195,contig28672
cluster01253	Merge	1	gi|166998249|ref|NP_001107795.1|	contig19978,contig31319
cluster01255	Merge	1	gi|91077510|ref|XP_969609.1|	contig01454,contig35350
cluster01256	Merge	0		contig33325,contig36249
cluster01257	Merge	1	gi|189240315|ref|XP_967189.2|	contig25386,contig34786
cluster01258	Merge	1	gi|91094027|ref|XP_967626.1|	contig34627,contig36756
cluster01260	Merge	0		contig28763,contig32697
cluster01261	Merge	1	gi|189234352|ref|XP_973750.2|	contig11685,contig34651
cluster01262	Merge	1	gi|91084737|ref|XP_970917.1|	contig22651,contig35608
cluster01263	Merge	1	gi|91091892|ref|XP_970427.1|	contig11532,contig30386
cluster01265	Merge	0		contig29008,contig32872
cluster01265	Alternative Splicing	0		contig16486,contig27537,contig36497
cluster01266	Alternative Splicing	2	gi|91090228|ref|XP_968551.1|	contig01357,contig30985,contig35236
cluster01267	Merge	1	gi|91091392|ref|XP_973516.1|	contig01533,contig29552
cluster01267	Merge	1	gi|91091392|ref|XP_973516.1|	contig10713,contig32868
cluster01269	Merge	1	gi|189241102|ref|XP_971822.2|	contig01930,contig29631
cluster01271	Merge	1	gi|91079020|ref|XP_974879.1|	contig34220,contig34221,contig36389
cluster01271	Merge	1	gi|91079020|ref|XP_974879.1|	contig25146,contig26055,contig28160,contig31817,contig34654
cluster01271	Merge	1	gi|91079020|ref|XP_974879.1|	contig28811,contig32729,contig36383,contig37004
cluster01272	Merge	1	gi|91084651|ref|XP_967087.1|	contig02220,contig29673
cluster01275	Alternative Splicing	2	gi|91081213|ref|XP_975619.1|	contig11333,contig32270,contig05982
cluster01279	Alternative Splicing	1	gi|156544522|ref|XP_001607195.1|	contig14953,contig30310,contig37751
cluster01280	Merge	1	gi|91079893|ref|XP_968203.1|	contig19147,contig20770,contig36285,contig36795
cluster01281	Alternative Splicing	1	gi|189236628|ref|XP_975657.2|	contig17303,contig17304,contig29203
cluster01283	Merge	1	gi|189235743|ref|XP_967068.2|	contig02035,contig29647
cluster01289	Merge	1	gi|91078338|ref|XP_973454.1|	contig25273,contig31617
cluster01289	Alternative Splicing	1	gi|91078338|ref|XP_973454.1|	contig25273,contig03095,contig31617,contig33340
cluster01290	Merge	0		contig36773,contig37129,contig37726
cluster01290	Alternative Splicing	0		contig21334,contig36772,contig36773,contig37129,contig37726
cluster01294	Alternative Splicing	3	gi|166998661|ref|NP_001107799.1|,gi|198468786|ref|XP_002134120.1|,gi|67593904|ref|XP_665758.1|	contig20039,contig26787,contig37102
cluster01295	Merge	1	gi|189239078|ref|XP_967183.2|	contig34062,contig35276
cluster01295	Duplication	2	gi|189239078|ref|XP_967183.2|	contig28516,contig33747,contig35276,contig35277
cluster01296	Merge	1	gi|91080645|ref|XP_974525.1|	contig28762,contig32696
cluster01301	Merge	1	gi|91091130|ref|XP_969728.1|	contig28566,contig32515
cluster01304	Alternative Splicing	2	gi|156547735|ref|XP_001605466.1|	contig13356,contig23116,contig29364
cluster01304	Merge	1	gi|156547735|ref|XP_001605466.1|	contig29365,contig00640
cluster01305	Alternative Splicing	1	gi|91086519|ref|XP_971755.1|	contig28028,contig37993,contig00946
cluster01306	Merge	1	gi|66526263|ref|XP_395515.2|	contig33174,contig37384
cluster01311	Alternative Splicing	2	gi|91077290|ref|XP_974504.1|	contig21468,contig25566,contig07097
cluster01314	Merge	1	gi|91081833|ref|XP_974716.1|	contig31202,contig33746
cluster01315	Merge	1	gi|91083717|ref|XP_970249.1|	contig25805,contig31714
cluster01316	Merge	1	gi|91094641|ref|XP_970351.1|	contig12159,contig30817
cluster01319	Alternative Splicing	2	gi|93278135|gb|ABF06546.1|	contig31025,contig33990,contig37861
cluster01319	Merge	2	gi|93278135|gb|ABF06546.1|	contig31025,contig33151,contig36616,contig37860
cluster01319	Duplication	2	gi|91093475|ref|XP_967939.1|	contig10617,contig36616
cluster01319	Alternative Splicing	2	gi|91093475|ref|XP_967939.1|	contig10617,contig36616,contig00813,contig00814
cluster01319	Alternative Splicing	0		contig10617,contig33151,contig34471,contig36616,contig37860
cluster01321	Alternative Splicing	0		contig10603,contig17427,contig25037
cluster01322	Merge	1	gi|91084605|ref|XP_974380.1|	contig36552,contig05348
cluster01324	Alternative Splicing	2	gi|110749741|ref|XP_001121535.1|	contig29938,contig34939,contig04023
cluster01328	Merge	1	gi|91094539|ref|XP_972557.1|	contig25454,contig25455
cluster01332	Merge	0		contig11469,contig19939,contig31317,contig37215
cluster01335	Merge	1	gi|91082891|ref|XP_971907.1|	contig27897,contig27898
cluster01337	Merge	1	gi|91081471|ref|XP_967871.1|	contig33718,contig35807
cluster01337	Merge	1	gi|91081471|ref|XP_967871.1|	contig11618,contig30439
cluster01338	Alternative Splicing	3	gi|1196520|gb|AAB02109.1|,gi|481529|pir||S38811	contig19265,contig26924,contig36134,contig06268
cluster01340	Merge	0		contig02482,contig29708
cluster01343	Duplication	0		contig32236,contig36132
cluster01344	Merge	1	gi|91084497|ref|XP_972021.1|	contig12095,contig30795
cluster01344	Merge	1	gi|91084497|ref|XP_972021.1|	contig01258,contig29503
cluster01347	Alternative Splicing	0		contig21411,contig22366,contig26282
cluster01349	Merge	1	gi|189238836|ref|XP_001809102.1|	contig32929,contig34291
cluster01349	Merge	1	gi|189238836|ref|XP_001809102.1|	contig37933,contig37934
cluster01350	Merge	0		contig30085,contig05427
cluster01351	Alternative Splicing	2	gi|212516305|gb|EEB18333.1|	contig30821,contig33014,contig37346
cluster01356	Alternative Splicing	0		contig12892,contig33158,contig35717,contig35795
cluster01357	Merge	1	gi|91090888|ref|XP_973381.1|	contig29885,contig35908
cluster01358	Merge	1	gi|52782730|sp|Q76DI2.1|BGBP_TENMO	contig28646,contig32564
cluster01358	Duplication	1	gi|52782730|sp|Q76DI2.1|BGBP_TENMO	contig34046,contig36364
cluster01359	Merge	1	gi|209572657|sp|Q5I2W8.2|NBN_DANRE	contig33042,contig34344
cluster01364	Merge	1	gi|212505891|gb|EEB10237.1|	contig11895,contig19442
cluster01366	Alternative Splicing	2	gi|118361720|ref|XP_001014088.1|	contig26983,contig27433,contig32105
cluster01367	Merge	1	gi|189240187|ref|XP_975207.2|	contig12022,contig38032
cluster01368	Merge	1	gi|183979272|dbj|BAG30797.1|	contig20276,contig35579
cluster01373	Merge	1	gi|189241063|ref|XP_967018.2|	contig29810,contig03077
cluster01373	Merge	0		contig29871,contig03491
cluster01374	Alternative Splicing	3	gi|193669104|ref|XP_001945506.1|,gi|66823851|ref|XP_645280.1|	contig00100,contig16228,contig32957
cluster01388	Merge	0		contig25792,contig35282
cluster01389	Merge	1	gi|91087155|ref|XP_975339.1|	contig25102,contig31571
cluster01390	Merge	0		contig11795,contig30595
cluster01391	Alternative Splicing	2	gi|189237024|ref|XP_968522.2|	contig30464,contig33961,contig36821
cluster01392	Merge	1	gi|189238846|ref|XP_971101.2|	contig29816,contig03103
cluster01399	Alternative Splicing	1	gi|156548104|ref|XP_001606456.1|	contig12490,contig27515,contig04428
cluster01401	Merge	2	gi|91080713|ref|XP_975329.1|	contig29883,contig03619,contig37625,contig37626
cluster01405	Merge	1	gi|91083531|ref|XP_973193.1|	contig30664,contig30887,contig33579,contig35981,contig36671,contig36713
cluster01408	Merge	1	gi|189240695|ref|XP_973127.2|	contig11785,contig26567
cluster01410	Merge	1	gi|91078512|ref|XP_969532.1|	contig02813,contig29759
cluster01410	Merge	0		contig02814,contig29760
cluster01411	Alternative Splicing	1	gi|91094021|ref|XP_967377.1|	contig10585,contig10586,contig00639
cluster01412	Merge	1	gi|189239229|ref|XP_973794.2|	contig29178,contig35853
cluster01413	Merge	1	gi|91090716|ref|XP_966401.1|	contig29911,contig03775
cluster01416	Alternative Splicing	2	gi|170048078|ref|XP_001851525.1|	contig27357,contig27698,contig00977
cluster01417	Merge	0		contig29794,contig33336
cluster01418	Merge	1	gi|110763484|ref|XP_001121916.1|	contig29820,contig03115
cluster01419	Merge	3	gi|110758074|ref|XP_001121015.1|,gi|149261383|ref|XP_001477275.1|	contig32986,contig35295,contig35296,contig35850,contig36672
cluster01422	Merge	1	gi|91095063|ref|XP_972560.1|	contig29267,contig29268
cluster01425	Merge	1	gi|91094621|ref|XP_969087.1|	contig29016,contig32882
cluster01428	Merge	1	gi|91089655|ref|XP_974084.1|	contig25206,contig31604
cluster01430	Merge	1	gi|215508650|gb|EEC18104.1|	contig22790,contig31432
cluster01430	Merge	1	gi|154759261|ref|NP_001094067.1|	contig24990,contig00327
cluster01432	Merge	1	gi|189235844|ref|XP_968928.2|	contig11673,contig25169
cluster01433	Merge	0		contig29826,contig03153
cluster01435	Merge	1	gi|91078490|ref|XP_968588.1|	contig28588,contig36849
cluster01436	Merge	1	gi|189233829|ref|XP_972053.2|	contig31443,contig36473
cluster01437	Merge	1	gi|91088249|ref|XP_966392.1|	contig30086,contig05457
cluster01440	Merge	1	gi|189241366|ref|XP_001813275.1|	contig34100,contig36373
cluster01441	Alternative Splicing	3	gi|189233840|ref|XP_001809010.1|,gi|194767433|ref|XP_001965820.1|	contig10554,contig11295,contig29195
cluster01444	Merge	0		contig28997,contig32843,contig32844,contig36183
cluster01445	Alternative Splicing	1	gi|195044808|ref|XP_001991877.1|	contig11753,contig27545,contig35165
cluster01446	Merge	1	gi|91081515|ref|XP_974695.1|	contig29318,contig34542,contig36424,contig37908
cluster01446	Merge	1	gi|91081515|ref|XP_974695.1|	contig21717,contig27122
cluster01449	Merge	2	gi|189234978|ref|XP_001807535.1|	contig24986,contig24987,contig30798,contig34563
cluster01451	Alternative Splicing	2	gi|91092518|ref|XP_969733.1|	contig01932,contig25173,contig30508
cluster01453	Merge	1	gi|167035216|ref|YP_001670447.1|	contig29429,contig35876
cluster01453	Merge	1	gi|110757383|ref|XP_001120792.1|	contig11818,contig30610
cluster01455	Alternative Splicing	2	gi|189239037|ref|XP_968406.2|	contig10583,contig16730,contig37955,contig38031
cluster01457	Merge	1	gi|157103247|ref|XP_001647890.1|	contig27038,contig27039
cluster01459	Alternative Splicing	1	gi|91077296|ref|XP_976221.1|	contig12468,contig00275,contig30602
cluster01459	Alternative Splicing	2	gi|91077296|ref|XP_976221.1|	contig23538,contig30602,contig34411
cluster01460	Merge	1	gi|91094133|ref|XP_966520.1|	contig11650,contig30472
cluster01465	Merge	1	gi|91082265|ref|XP_973328.1|	contig28669,contig32605
cluster01465	Alternative Splicing	1	gi|91082265|ref|XP_973328.1|	contig29904,contig30559,contig32370,contig34135
cluster01466	Merge	1	gi|145500568|ref|XP_001436267.1|	contig11482,contig30373
cluster01470	Merge	1	gi|91092352|ref|XP_971428.1|	contig28690,contig32632
cluster01472	Merge	1	gi|91092458|ref|XP_969805.1|	contig36551,contig05166
cluster01474	Merge	1	gi|91080735|ref|XP_975438.1|	contig25158,contig31587
cluster01475	Merge	0		contig28670,contig32606
cluster01476	Merge	1	gi|91094181|ref|XP_970826.1|	contig18688,contig31248
cluster01477	Merge	1	gi|219438400|ref|XP_002216974.1|	contig21917,contig28856
cluster01480	Merge	0		contig33052,contig34349
cluster01483	Merge	1	gi|91077780|ref|XP_969173.1|	contig29414,contig00831
cluster01488	Merge	1	gi|91080831|ref|XP_970656.1|	contig28659,contig32589
cluster01490	Alternative Splicing	2	gi|189236929|ref|XP_969743.2|	contig32385,contig32386,contig34015
cluster01490	Merge	1	gi|189236929|ref|XP_969743.2|	contig37709,contig37744
cluster01493	Alternative Splicing	2	gi|189237925|ref|XP_001810574.1|	contig17723,contig28546,contig30826,contig31210,contig00939,contig00942
cluster01494	Alternative Splicing	2	gi|91087915|ref|XP_971041.1|	contig01332,contig01333,contig31360,contig31775
cluster01494	Merge	1	gi|91087915|ref|XP_971041.1|	contig25985,contig31776
cluster01495	Merge	1	gi|110758638|ref|XP_393458.3|	contig32983,contig34317
cluster01498	Merge	1	gi|170053997|ref|XP_001862928.1|	contig29921,contig03874
cluster01505	Merge	1	gi|91082223|ref|XP_975988.1|	contig29864,contig03453
cluster01508	Merge	1	gi|189240493|ref|XP_001810762.1|	contig31235,contig34453,contig34454
cluster01508	Duplication	0		contig29063,contig34307
cluster01510	Merge	1	gi|170051406|ref|XP_001861748.1|	contig14836,contig35525
cluster01512	Merge	1	gi|91081059|ref|XP_975410.1|	contig29660,contig33295
cluster01513	Merge	0		contig01146,contig29484
cluster01515	Merge	1	gi|91087403|ref|XP_975666.1|	contig17725,contig31815
cluster01523	Alternative Splicing	0		contig11993,contig22368,contig25538,contig27180
cluster01525	Merge	0		contig25551,contig31680
cluster01527	Merge	1	gi|70909775|emb|CAJ17313.1|	contig29001,contig32850
cluster01530	Merge	1	gi|189234456|ref|XP_968035.2|	contig28842,contig32749
cluster01531	Alternative Splicing	0		contig10979,contig25355,contig27513,contig30312
cluster01532	Alternative Splicing	3	gi|63055551|gb|AAY29121.1|,gi|91077188|ref|XP_972702.1|	contig20500,contig26706,contig27929,contig28065,contig33640,contig34437,contig34438,contig36725
cluster01532	Merge	1	gi|91077188|ref|XP_972702.1|	contig12534,contig30865
cluster01535	Alternative Splicing	2	gi|189234134|ref|XP_969822.2|	contig10827,contig02526,contig27540
cluster01540	Merge	0		contig29790,contig02980
cluster01540	Merge	0		contig27298,contig35762
cluster01543	Merge	0		contig25049,contig31556
cluster01544	Merge	1	gi|91085907|ref|XP_968905.1|	contig37675,contig37676
cluster01551	Merge	1	gi|91081739|ref|XP_972270.1|	contig29992,contig04423
cluster01552	Merge	1	gi|170032167|ref|XP_001843954.1|	contig30060,contig05199
cluster01554	Merge	1	gi|91083257|ref|XP_974124.1|	contig36792,contig36793
cluster01555	Merge	1	gi|189236861|ref|XP_974399.2|	contig23245,contig31456
cluster01556	Merge	1	gi|91088459|ref|XP_969349.1|	contig30952,contig36528,contig36568,contig37527
cluster01557	Alternative Splicing	2	gi|189241621|ref|XP_001807690.1|	contig14024,contig18343,contig28451
cluster01559	Merge	1	gi|189234074|ref|XP_970690.2|	contig28930,contig32815
cluster01561	Merge	1	gi|193699941|ref|XP_001951225.1|	contig30032,contig04823
cluster01566	Merge	0		contig34575,contig36239
cluster01566	Merge	0		contig33263,contig36237,contig36238,contig37391
cluster01571	Alternative Splicing	1	gi|91079889|ref|XP_968047.1|	contig00210,contig24095,contig27322
cluster01571	Alternative Splicing	2	gi|91079889|ref|XP_968047.1|	contig24095,contig32088,contig36217
cluster01572	Merge	0		contig34524,contig36421
cluster01572	Alternative Splicing	2	gi|157135683|ref|XP_001663545.1|	contig19261,contig34524,contig34879,contig36421
cluster01572	Merge	1	gi|157135683|ref|XP_001663545.1|	contig12002,contig30732
cluster01573	Merge	1	gi|91082257|ref|XP_973105.1|	contig26648,contig29515
cluster01575	Merge	0		contig11928,contig30706
cluster01576	Merge	1	gi|189237363|ref|XP_970443.2|	contig33461,contig35193
cluster01576	Alternative Splicing	1	gi|189237363|ref|XP_970443.2|	contig25754,contig26829,contig27741
cluster01576	Merge	1	gi|189237363|ref|XP_970443.2|	contig23295,contig33812
cluster01580	Merge	0		contig28949,contig32822
cluster01587	Alternative Splicing	2	gi|189238771|ref|XP_974075.2|	contig17289,contig20301,contig37573
cluster01587	Merge	1	gi|189240522|ref|XP_971762.2|	contig11889,contig35174
cluster01589	Alternative Splicing	1	gi|194880300|ref|XP_001974402.1|	contig34428,contig35812,contig05745
cluster01594	Merge	1	gi|66533059|ref|XP_395449.2|	contig35378,contig03974
cluster01596	Merge	1	gi|91081797|ref|XP_973938.1|	contig01249,contig29502
cluster01597	Merge	1	gi|91086483|ref|XP_970457.1|	contig34305,contig35258
cluster01601	Merge	1	gi|156547002|ref|XP_001600439.1|	contig36921,contig37571
cluster01604	Merge	2	gi|91079784|ref|XP_967813.1|	contig27818,contig31498,contig36330,contig36406,contig36732,contig38005
cluster01604	Alternative Splicing	3	gi|189520926|ref|XP_001920764.1|,gi|91079784|ref|XP_967813.1|	contig29380,contig35870,contig38049,contig00693
cluster01604	Merge	1	gi|91079784|ref|XP_967813.1|	contig14340,contig31009
cluster01611	Merge	1	gi|82540417|ref|XP_724528.1|	contig12072,contig34635
cluster01612	Merge	0		contig32944,contig37743
cluster01614	Alternative Splicing	2	gi|91086081|ref|XP_974309.1|	contig35301,contig36480,contig06527,contig06677
cluster01615	Alternative Splicing	2	gi|91094773|ref|XP_967944.1|	contig17885,contig31647,contig04363
cluster01617	Alternative Splicing	2	gi|91094281|ref|XP_970827.1|	contig00251,contig28132,contig29191
cluster01617	Merge	2	gi|109509645|ref|XP_001066623.1|	contig12210,contig33132,contig33713,contig34937,contig35481,contig37481,contig37483,contig37713
cluster01618	Merge	1	gi|157116475|ref|XP_001658511.1|	contig35800,contig36121
cluster01620	Alternative Splicing	0		contig02205,contig02206,contig29670,contig30281
cluster01621	Alternative Splicing	2	gi|221113068|ref|XP_002154330.1|	contig20174,contig32478,contig37674
cluster01622	Merge	1	gi|91078944|ref|XP_974036.1|	contig21864,contig35217
cluster01623	Merge	1	gi|67527219|gb|AAY68366.1|	contig12357,contig31417,contig33136
cluster01625	Merge	1	gi|91091182|ref|XP_971879.1|	contig11806,contig30549
cluster01625	Merge	1	gi|91091182|ref|XP_971879.1|	contig29825,contig03142
cluster01626	Merge	1	gi|170043709|ref|XP_001849518.1|	contig12026,contig30755
cluster01630	Merge	1	gi|91079574|ref|XP_966886.1|	contig32390,contig34550
cluster01634	Merge	1	gi|91079768|ref|XP_966889.1|	contig28257,contig32435
cluster01636	Alternative Splicing	2	gi|156549754|ref|XP_001606112.1|	contig11308,contig14657,contig16062,contig33707
cluster01638	Merge	1	gi|91079400|ref|XP_966449.1|	contig13883,contig13884
cluster01639	Merge	0		contig10821,contig02475,contig29707,contig35895
cluster01639	Merge	0		contig37812,contig37813
cluster01642	Merge	1	gi|91084177|ref|XP_966649.1|	contig30026,contig04731
cluster01644	Merge	0		contig13291,contig25128
cluster01649	Merge	1	gi|189239495|ref|XP_975513.2|	contig36013,contig36529
cluster01654	Merge	1	gi|189242043|ref|XP_968094.2|	contig29235,contig00042
cluster01657	Merge	1	gi|91076160|ref|XP_966582.1|	contig17376,contig31196
cluster01659	Alternative Splicing	2	gi|91092746|ref|XP_973314.1|	contig23934,contig25046,contig37951
cluster01659	Merge	0		contig28678,contig32611
cluster01662	Merge	0		contig26632,contig26633,contig34500,contig34501
cluster01664	Merge	1	gi|91094931|ref|XP_970563.1|	contig32132,contig32767,contig36122,contig37374
cluster01667	Merge	2	gi|189236870|ref|XP_001815490.1|	contig31795,contig36935,contig37021,contig37536,contig37922
cluster01672	Merge	1	gi|91081119|ref|XP_975527.1|	contig23118,contig27245
cluster01674	Alternative Splicing	2	gi|189242082|ref|XP_001809963.1|	contig27672,contig28187,contig34632
cluster01674	Merge	2	gi|193706950|ref|XP_001946169.1|	contig26805,contig37264
cluster01675	Merge	0		contig36259,contig36843
cluster01675	Merge	1	gi|91086209|ref|XP_971922.1|	contig29918,contig33372
cluster01676	Merge	2	gi|158958246|gb|ABW86655.1|	contig26192,contig31897,contig33982,contig35045,contig36891,contig36991
cluster01676	Duplication	2	gi|158958246|gb|ABW86655.1|	contig31897,contig33982,contig34595
cluster01678	Alternative Splicing	1	gi|91094677|ref|XP_967216.1|	contig10829,contig12043,contig25231
cluster01680	Merge	0		contig16791,contig35546
cluster01681	Alternative Splicing	3	gi|193627205|ref|XP_001952587.1|,gi|219493178|ref|XP_002243333.1|	contig24461,contig27686,contig28888
cluster01681	Alternative Splicing	2	gi|219493178|ref|XP_002243333.1|	contig11839,contig24461,contig34987
cluster01682	Alternative Splicing	1	gi|189241320|ref|XP_966927.2|	contig14038,contig26967,contig32453
cluster01683	Merge	1	gi|189241135|ref|XP_973648.2|	contig33002,contig34659
cluster01686	Merge	2	gi|157109623|ref|XP_001650753.1|	contig32547,contig37098
cluster01688	Merge	1	gi|91076592|ref|XP_968333.1|	contig15339,contig31080
cluster01689	Merge	1	gi|91085043|ref|XP_974280.1|	contig30079,contig05356
cluster01690	Merge	1	gi|189238118|ref|XP_001814132.1|	contig03079,contig37321
cluster01691	Merge	1	gi|46561740|gb|AAT01075.1|	contig29079,contig32967
cluster01692	Alternative Splicing	1	gi|189233848|ref|XP_972256.2|	contig27484,contig27914,contig32106
cluster01693	Alternative Splicing	3	gi|110757153|ref|XP_001122140.1|,gi|91092312|ref|XP_969869.1|	contig11281,contig11876,contig30017
cluster01693	Merge	0		contig32378,contig34047
cluster01695	Alternative Splicing	2	gi|189240598|ref|XP_974963.2|	contig32257,contig03738,contig03739
cluster01698	Merge	1	gi|91093579|ref|XP_968860.1|	contig18923,contig31822
cluster01702	Merge	0		contig17582,contig26779
cluster01702	Alternative Splicing	3	gi|194901120|ref|XP_001980100.1|,gi|91083815|ref|XP_973428.1|	contig12651,contig17582,contig26779,contig32084
cluster01703	Alternative Splicing	2	gi|170036109|ref|XP_001845908.1|	contig15065,contig26513,contig26514
cluster01704	Merge	3	gi|148596806|dbj|BAF63630.1|,gi|212512338|gb|EEB15131.1|	contig28487,contig30766,contig32468,contig33119,contig36215
cluster01706	Alternative Splicing	1	gi|221121569|ref|XP_002162574.1|	contig13007,contig29985,contig35942,contig04340
cluster01707	Merge	1	gi|91091002|ref|XP_974953.1|	contig14256,contig26412
cluster01707	Alternative Splicing	1	gi|91091002|ref|XP_974953.1|	contig14256,contig26411,contig26412,contig03188,contig32892,contig34711
cluster01708	Merge	1	gi|91088707|ref|XP_975095.1|	contig28816,contig32733
cluster01712	Merge	1	gi|91079170|ref|XP_967650.1|	contig36745,contig36746
cluster01713	Alternative Splicing	0		contig22652,contig27670,contig27671,contig27718,contig35463
cluster01715	Alternative Splicing	2	gi|189236056|ref|XP_970114.2|	contig13208,contig27499,contig29583
cluster01715	Alternative Splicing	0		contig15813,contig26606,contig27225,contig28109,contig28110
cluster01716	Merge	0		contig01795,contig29603
cluster01719	Merge	1	gi|91079316|ref|XP_967727.1|	contig26365,contig30979
cluster01720	Merge	1	gi|91093829|ref|XP_969227.1|	contig19518,contig28705
cluster01721	Merge	1	gi|91077036|ref|XP_967646.1|	contig02323,contig29686
cluster01721	Merge	1	gi|91077036|ref|XP_967646.1|	contig26720,contig26721
cluster01724	Merge	1	gi|156553334|ref|XP_001601036.1|	contig18499,contig19927
cluster01725	Merge	1	gi|91086561|ref|XP_975997.1|	contig29547,contig33252
cluster01728	Merge	1	gi|91091136|ref|XP_970146.1|	contig28431,contig28432
cluster01729	Merge	0		contig34673,contig36625
cluster01737	Merge	1	gi|195442212|ref|XP_002068852.1|	contig15969,contig35536
cluster01738	Merge	1	gi|189240866|ref|XP_970073.2|	contig28642,contig32558
cluster01738	Merge	1	gi|189240866|ref|XP_970073.2|	contig25118,contig35449
cluster01743	Alternative Splicing	0		contig25915,contig00962,contig00963
cluster01745	Merge	1	gi|91076098|ref|XP_968416.1|	contig28647,contig32569
cluster01746	Merge	1	gi|221219686|gb|ACM08504.1|	contig15695,contig31114
cluster01747	Alternative Splicing	2	gi|91090051|ref|XP_968694.1|	contig11868,contig08855,contig08856
cluster01749	Merge	1	gi|189235544|ref|XP_001814869.1|	contig31909,contig33924
cluster01757	Merge	1	gi|91083795|ref|XP_972838.1|	contig29832,contig33347
cluster01761	Alternative Splicing	2	gi|221113068|ref|XP_002154330.1|	contig11135,contig06209,contig06210,contig06211
cluster01765	Merge	1	gi|195042911|ref|XP_001991516.1|	contig29805,contig03049
cluster01771	Merge	1	gi|189241870|ref|XP_971717.2|	contig33524,contig36281
cluster01773	Merge	1	gi|156538623|ref|XP_001608180.1|	contig14664,contig31039
cluster01777	Merge	1	gi|91083057|ref|XP_966898.1|	contig34545,contig35824
cluster01780	Merge	1	gi|189236300|ref|XP_001815376.1|	contig30522,contig33533
cluster01783	Merge	1	gi|189240851|ref|XP_001812556.1|	contig26718,contig32030
cluster01785	Merge	0		contig26864,contig32069
cluster01786	Duplication	1	gi|219470699|ref|XP_002232865.1|	contig29986,contig04385
cluster01787	Merge	1	gi|91081999|ref|XP_969259.1|	contig02266,contig29680
cluster01790	Merge	1	gi|219463430|ref|XP_002229421.1|	contig27262,contig32175
cluster01791	Merge	0		contig35377,contig03683
cluster01793	Merge	0		contig30062,contig05202
cluster01794	Merge	1	gi|91076782|ref|XP_967792.1|	contig37135,contig37787
cluster01796	Alternative Splicing	2	gi|118794901|ref|XP_321803.3|	contig25534,contig28057,contig28058,contig35438
cluster01798	Merge	1	gi|91084833|ref|XP_966469.1|	contig31118,contig33726
cluster01799	Merge	3	gi|194768631|ref|XP_001966415.1|,gi|221101705|ref|XP_002170206.1|	contig29999,contig04474
cluster01803	Merge	1	gi|189240205|ref|XP_975395.2|	contig11763,contig30568
cluster01806	Alternative Splicing	2	gi|156548214|ref|XP_001607090.1|	contig28045,contig05158,contig08872
cluster01806	Alternative Splicing	2	gi|156548214|ref|XP_001607090.1|	contig18661,contig26874,contig27645
cluster01808	Alternative Splicing	1	gi|189241440|ref|XP_001812113.1|	contig04904,contig04905,contig04906
cluster01814	Alternative Splicing	0		contig28022,contig28225,contig08954
cluster01816	Alternative Splicing	2	gi|189235452|ref|XP_971512.2|	contig27581,contig33921,contig37761
cluster01817	Merge	1	gi|91080005|ref|XP_971454.1|	contig23694,contig31481
cluster01817	Merge	0		contig13159,contig26348
cluster01818	Merge	2	gi|91092442|ref|XP_969071.1|	contig28471,contig32876,contig34257,contig34547,contig34548,contig34549,contig35834,contig37468,contig38044,contig38045
cluster01819	Merge	1	gi|31217083|ref|XP_316359.1|	contig13006,contig35496
cluster01820	Alternative Splicing	2	gi|91087651|ref|XP_973434.1|	contig26057,contig30640,contig34926
cluster01820	Merge	1	gi|91087651|ref|XP_973434.1|	contig30048,contig05080
cluster01820	Alternative Splicing	2	gi|91087651|ref|XP_973434.1|	contig15992,contig36120,contig36755
cluster01821	Merge	1	gi|123477278|ref|XP_001321807.1|	contig27082,contig32122
cluster01821	Merge	0		contig12071,contig30781
cluster01821	Alternative Splicing	2	gi|195145902|ref|XP_002013929.1|	contig30233,contig32965,contig36323
cluster01823	Merge	0		contig02568,contig29718
cluster01825	Merge	1	gi|91079194|ref|XP_968957.1|	contig29062,contig32955
cluster01825	Merge	1	gi|91079194|ref|XP_968957.1|	contig17712,contig25977
cluster01831	Merge	1	gi|123487986|ref|XP_001325066.1|	contig29152,contig33020
cluster01833	Merge	0		contig29171,contig35852
cluster01834	Merge	1	gi|91090440|ref|XP_966754.1|	contig36893,contig36894
cluster01839	Merge	0		contig25279,contig31618
cluster01842	Alternative Splicing	2	gi|193620430|ref|XP_001946393.1|	contig19412,contig26936,contig26993
cluster01843	Merge	1	gi|198458674|ref|XP_001361125.2|	contig25856,contig31733
cluster01843	Alternative Splicing	1	gi|198458674|ref|XP_001361125.2|	contig23540,contig28408,contig33016
cluster01848	Alternative Splicing	1	gi|91092690|ref|XP_971771.1|	contig28511,contig34478,contig35133
cluster01850	Merge	1	gi|82752644|ref|XP_727384.1|	contig16515,contig34854
cluster01851	Alternative Splicing	1	gi|189240053|ref|XP_967528.2|	contig23620,contig27490,contig34295
cluster01854	Merge	1	gi|91092998|ref|XP_968397.1|	contig26607,contig26608
cluster01855	Merge	1	gi|189237612|ref|XP_969116.2|	contig28594,contig32534
cluster01858	Merge	1	gi|91086915|ref|XP_971472.1|	contig36945,contig36946
cluster01859	Merge	0		contig29908,contig03773
cluster01864	Merge	1	gi|112984536|ref|NP_001037484.1|	contig29896,contig03664
cluster01866	Merge	1	gi|189235016|ref|XP_971135.2|	contig29376,contig00683
cluster01866	Alternative Splicing	2	gi|194750905|ref|XP_001957770.1|	contig11380,contig31503,contig35561,contig00682
cluster01868	Merge	1	gi|91076418|ref|XP_970494.1|	contig11885,contig30647
cluster01869	Merge	1	gi|212508823|gb|EEB12404.1|	contig28950,contig32824
cluster01873	Merge	1	gi|212517537|gb|EEB19417.1|	contig29862,contig03410
cluster01873	Merge	1	gi|212517537|gb|EEB19417.1|	contig03409,contig35376
cluster01874	Merge	1	gi|189239637|ref|XP_971697.2|	contig29424,contig33222
cluster01874	Merge	1	gi|189239637|ref|XP_971697.2|	contig12289,contig37338
cluster01878	Merge	0		contig37111,contig37617
cluster01881	Merge	2	gi|91077512|ref|XP_969687.1|	contig33018,contig35234,contig35235,contig37836,contig37837
cluster01881	Merge	1	gi|91077512|ref|XP_969687.1|	contig16240,contig23935,contig33153,contig35271,contig35619,contig36084,contig37315
cluster01883	Merge	1	gi|189239537|ref|XP_976492.2|	contig26995,contig33783
cluster01892	Alternative Splicing	2	gi|91092128|ref|XP_972649.1|	contig17853,contig17854,contig23723
cluster01895	Alternative Splicing	0		contig10993,contig25589,contig25950,contig35120
cluster01896	Merge	1	gi|157108606|ref|XP_001650307.1|	contig21545,contig36999
cluster01897	Merge	0		contig30111,contig05971
cluster01900	Merge	1	gi|91091366|ref|XP_972690.1|	contig29363,contig00628
cluster01904	Merge	1	gi|91082907|ref|XP_972373.1|	contig17291,contig31185
cluster01906	Merge	1	gi|91076274|ref|XP_967953.1|	contig20367,contig31337
cluster01909	Merge	0		contig11689,contig30514
cluster01911	Merge	1	gi|189240888|ref|XP_001815244.1|	contig31781,contig33882
cluster01913	Merge	1	gi|189240639|ref|XP_001809361.1|	contig32647,contig37304
cluster01914	Alternative Splicing	3	gi|145605571|ref|XP_364329.2|,gi|189236035|ref|XP_968279.2|,gi|195432336|ref|XP_002064179.1|	contig36050,contig37141,contig37785,contig37786
cluster01914	Merge	0		contig02373,contig29696
cluster01916	Merge	1	gi|189241972|ref|XP_967032.2|	contig14375,contig31014
cluster01917	Merge	1	gi|158288382|ref|XP_559486.5|	contig25325,contig03827
cluster01918	Merge	1	gi|91082985|ref|XP_974198.1|	contig32979,contig36405
cluster01920	Merge	1	gi|91089671|ref|XP_974390.1|	contig18057,contig31224
cluster01924	Merge	0		contig12105,contig35476
cluster01925	Alternative Splicing	3	gi|221112115|ref|XP_002157671.1|,gi|91094459|ref|XP_967049.1|,gi|91094821|ref|XP_971003.1|	contig27350,contig32637,contig36156
cluster01929	Merge	1	gi|91085165|ref|XP_970735.1|	contig28651,contig28652,contig32577,contig32578
cluster01932	Merge	0		contig23458,contig31468
cluster01933	Merge	1	gi|189233602|ref|XP_001810921.1|	contig29300,contig35865
cluster01934	Merge	1	gi|91077396|ref|XP_975299.1|	contig27627,contig31136,contig37226
cluster01935	Merge	0		contig28292,contig32441
cluster01938	Merge	1	gi|189238972|ref|XP_973472.2|	contig31870,contig33917
cluster01938	Merge	1	gi|189238972|ref|XP_973472.2|	contig16326,contig31139
cluster01938	Merge	1	gi|189238972|ref|XP_973472.2|	contig31927,contig33154
cluster01954	Duplication	0		contig37560,contig38017
cluster01955	Alternative Splicing	1	gi|189235955|ref|XP_001809336.1|	contig11615,contig28152,contig37182
cluster01955	Merge	0		contig12820,contig31310
cluster01955	Merge	0		contig31296,contig36592
cluster01955	Merge	0		contig35336,contig00451
cluster01955	Merge	0		contig30833,contig35273
cluster01955	Merge	3	gi|123484027|ref|XP_001324167.1|,gi|189235955|ref|XP_001809336.1|	contig28730,contig32673,contig32849,contig34246
cluster01955	Merge	3	gi|123484027|ref|XP_001324167.1|,gi|189235955|ref|XP_001809336.1|	contig31519,contig36044
cluster01955	Merge	1	gi|221058335|ref|XP_002259813.1|	contig16547,contig27673
cluster01955	Merge	1	gi|189235955|ref|XP_001809336.1|	contig11617,contig30438
cluster01957	Merge	1	gi|91081959|ref|XP_967663.1|	contig30100,contig05731
cluster01961	Merge	0		contig23326,contig35613
cluster01962	Alternative Splicing	2	gi|189241932|ref|XP_969510.2|	contig23063,contig02443,contig31024
cluster01966	Alternative Splicing	2	gi|91086943|ref|XP_972716.1|	contig26433,contig33755,contig37175
cluster01970	Alternative Splicing	2	gi|189240293|ref|XP_973377.2|	contig10691,contig15658,contig27621
cluster01971	Merge	1	gi|91083035|ref|XP_974782.1|	contig32498,contig34088
cluster01973	Merge	0		contig28667,contig32602
cluster01974	Merge	0		contig10894,contig30760
cluster01975	Alternative Splicing	2	gi|212506822|gb|EEB10924.1|	contig27520,contig27521,contig30043
cluster01975	Merge	1	gi|212506822|gb|EEB10924.1|	contig37120,contig37651
cluster01978	Alternative Splicing	2	gi|189237070|ref|XP_968054.2|	contig16834,contig27870,contig30605,contig32024
cluster01983	Merge	1	gi|91083593|ref|XP_968825.1|	contig14405,contig26430
cluster01987	Merge	1	gi|91084299|ref|XP_971805.1|	contig35054,contig35124
cluster01988	Alternative Splicing	2	gi|91083559|ref|XP_967044.1|	contig12010,contig31037,contig34995
cluster01989	Merge	0		contig29890,contig03649
cluster01990	Alternative Splicing	3	gi|170033490|ref|XP_001844610.1|,gi|189239227|ref|XP_973767.2|	contig27307,contig32199,contig35379,contig35787
cluster01990	Merge	1	gi|170033490|ref|XP_001844610.1|	contig25339,contig31642
cluster01990	Merge	3	gi|170033490|ref|XP_001844610.1|,gi|189239227|ref|XP_973767.2|	contig13937,contig35261,contig35508,contig36200,contig36201,contig36228
cluster01992	Merge	0		contig28641,contig32555
cluster01992	Alternative Splicing	2	gi|195426858|ref|XP_002061508.1|	contig01267,contig27362,contig28641,contig32555
cluster01995	Merge	1	gi|158299052|ref|XP_319172.4|	contig30049,contig05088
cluster01998	Merge	1	gi|91085455|ref|XP_969485.1|	contig13279,contig30926
cluster02000	Merge	0		contig29849,contig03331
cluster02001	Merge	1	gi|115930182|ref|XP_001182889.1|	contig12325,contig36986
cluster02002	Merge	1	gi|91087851|ref|XP_968461.1|	contig25034,contig27488
cluster02004	Merge	1	gi|219461296|ref|XP_002228361.1|	contig12388,contig30848
cluster02008	Merge	1	gi|156550809|ref|XP_001600681.1|	contig37291,contig05121
cluster02010	Merge	0		contig37672,contig37673
cluster02010	Merge	1	gi|91088219|ref|XP_973475.1|	contig18529,contig31567
cluster02012	Alternative Splicing	2	gi|167392832|ref|XP_001740312.1|	contig10345,contig20910,contig23114,contig36640
cluster02014	Alternative Splicing	2	gi|189233909|ref|XP_972770.2|	contig27979,contig35052,contig00401
cluster02018	Alternative Splicing	2	gi|110751358|ref|XP_392563.3|	contig13590,contig25909,contig33456
cluster02019	Merge	1	gi|91084289|ref|XP_967046.1|	contig15093,contig27616
cluster02021	Merge	1	gi|91094485|ref|XP_970942.1|	contig28461,contig32465
cluster02024	Merge	0		contig25974,contig31764
cluster02031	Alternative Splicing	0		contig31679,contig34860,contig36368
cluster02033	Merge	1	gi|91087387|ref|XP_975653.1|	contig30116,contig06076
cluster02035	Merge	1	gi|91085427|ref|XP_976203.1|	contig28807,contig32725
cluster02036	Merge	0		contig14047,contig35009
cluster02038	Merge	1	gi|91088689|ref|XP_974981.1|	contig12104,contig20132
cluster02038	Merge	1	gi|91088689|ref|XP_974981.1|	contig29436,contig00951
cluster02040	Alternative Splicing	1	gi|156552470|ref|XP_001601555.1|	contig11966,contig27576,contig03614
cluster02041	Merge	0		contig29550,contig35883
cluster02043	Merge	0		contig28557,contig35820
cluster02046	Duplication	0		contig14264,contig35412
cluster02047	Alternative Splicing	0		contig19350,contig27078,contig27721,contig32328
cluster02049	Alternative Splicing	2	gi|91086717|ref|XP_970675.1|	contig16678,contig26814,contig32249
cluster02051	Merge	1	gi|212507787|gb|EEB11649.1|	contig11492,contig35446
cluster02053	Alternative Splicing	2	gi|156550849|ref|XP_001601549.1|	contig15558,contig22851,contig27218
cluster02054	Alternative Splicing	1	gi|91091374|ref|XP_973014.1|	contig30864,contig33564,contig33653
cluster02055	Duplication	0		contig18744,contig28490
cluster02055	Alternative Splicing	3	gi|157285980|gb|ABV31711.1|,gi|4959263|gb|AAD34306.1|AF099908_1	contig18743,contig18744,contig28490,contig32387,contig37801
cluster02057	Merge	1	gi|91080069|ref|XP_967249.1|	contig36969,contig36970
cluster02058	Merge	1	gi|91080283|ref|XP_973877.1|	contig16692,contig36296
cluster02060	Duplication	0		contig11428,contig35445
cluster02062	Merge	1	gi|91089607|ref|XP_967635.1|	contig12683,contig36567
cluster02062	Alternative Splicing	3	gi|156553502|ref|XP_001600758.1|,gi|212518230|gb|EEB20007.1|	contig13607,contig35167,contig35308
cluster02062	Merge	2	gi|66802682|ref|XP_635213.1|	contig36398,contig37795,contig38027,contig38028
cluster02062	Duplication	2	gi|66802682|ref|XP_635213.1|	contig37795,contig38027
cluster02065	Merge	0		contig17699,contig17973
cluster02065	Merge	1	gi|91077478|ref|XP_968425.1|	contig33831,contig37979
cluster02067	Merge	1	gi|189235752|ref|XP_001807645.1|	contig12940,contig30907
cluster02069	Alternative Splicing	2	gi|91079987|ref|XP_970654.1|	contig01809,contig35772,contig36655,contig37995
cluster02071	Merge	0		contig03291,contig35374
cluster02072	Merge	1	gi|91080051|ref|XP_973222.1|	contig33111,contig36210
cluster02076	Merge	1	gi|91092852|ref|XP_969146.1|	contig29929,contig03950
cluster02077	Merge	1	gi|91087475|ref|XP_967673.1|	contig13366,contig13367
cluster02079	Merge	0		contig37807,contig37808
cluster02079	Alternative Splicing	2	gi|189234505|ref|XP_971671.2|	contig25183,contig30274,contig34153
cluster02082	Merge	0		contig28255,contig32433
cluster02084	Merge	1	gi|91075936|ref|XP_967560.1|	contig32873,contig36185
cluster02090	Merge	1	gi|91087223|ref|XP_975486.1|	contig30692,contig37305
cluster02090	Merge	0		contig28689,contig32630
cluster02090	Alternative Splicing	2	gi|91087223|ref|XP_975486.1|	contig12663,contig12664,contig28689,contig32630
cluster02093	Merge	1	gi|21038943|emb|CAD31740.4|	contig01351,contig33090,contig35880
cluster02096	Merge	1	gi|212511584|gb|EEB14513.1|	contig35145,contig36796,contig37424
cluster02096	Duplication	1	gi|212511584|gb|EEB14513.1|	contig28445,contig28446
cluster02096	Alternative Splicing	2	gi|212511584|gb|EEB14513.1|	contig33732,contig34624,contig35145,contig36796,contig37424
cluster02096	Alternative Splicing	3	gi|169610045|ref|XP_001798441.1|,gi|91091328|ref|XP_975894.1|	contig23899,contig23900,contig03518,contig03519
cluster02098	Merge	1	gi|156537191|ref|XP_001604606.1|	contig36984,contig05555
cluster02103	Alternative Splicing	2	gi|189234316|ref|XP_972412.2|	contig26807,contig32306,contig36721
cluster02105	Merge	1	gi|46561746|gb|AAT01078.1|	contig37549,contig37996
cluster02106	Merge	0		contig02503,contig29710
cluster02109	Merge	1	gi|149777471|gb|ABR28479.1|	contig36942,contig37902
cluster02112	Merge	2	gi|212507840|gb|EEB11702.1|	contig11738,contig26009
cluster02114	Alternative Splicing	2	gi|189233667|ref|XP_968322.2|	contig10709,contig01494,contig29102
cluster02119	Merge	0		contig27625,contig33129
cluster02120	Merge	2	gi|160333797|ref|NP_001103906.1|	contig33568,contig36289
cluster02122	Merge	1	gi|91092900|ref|XP_970994.1|	contig29977,contig37563,contig37987,contig37988
cluster02131	Alternative Splicing	2	gi|189239408|ref|XP_973885.2|	contig21643,contig21644,contig25670
cluster02133	Merge	1	gi|91079040|ref|XP_975037.1|	contig35760,contig36128
cluster02133	Merge	0		contig33673,contig37024
cluster02135	Merge	0		contig27760,contig36703
cluster02137	Merge	1	gi|189240241|ref|XP_001810647.1|	contig37183,contig37184
cluster02138	Merge	3	gi|109504509|ref|XP_001076544.1|,gi|189241014|ref|XP_968918.2|	contig01654,contig27834,contig33636,contig35288,contig37425
cluster02139	Alternative Splicing	1	gi|189239244|ref|XP_974259.2|	contig23450,contig27271,contig04173
cluster02139	Merge	1	gi|189239244|ref|XP_974259.2|	contig18400,contig35560
cluster02139	Merge	1	gi|189239244|ref|XP_974259.2|	contig28828,contig32738
cluster02143	Merge	1	gi|91084763|ref|XP_971970.1|	contig28423,contig28424
cluster02145	Merge	1	gi|91080517|ref|XP_971794.1|	contig21784,contig31397
cluster02147	Alternative Splicing	1	gi|91094451|ref|XP_966698.1|	contig16806,contig29137,contig36119
cluster02149	Merge	1	gi|212510424|gb|EEB13609.1|	contig37665,contig37809
cluster02151	Alternative Splicing	0		contig14013,contig14014,contig26367
cluster02155	Merge	1	gi|190702583|gb|ACE75466.1|	contig15927,contig25013
cluster02156	Merge	1	gi|168035541|ref|XP_001770268.1|	contig33811,contig34593
cluster02156	Alternative Splicing	3	gi|160013853|sp|Q6RHW0.2|K1C9_MOUSE,gi|168035541|ref|XP_001770268.1|	contig20283,contig33811,contig34593,contig37886,contig37887
cluster02157	Merge	0		contig29013,contig32879
cluster02159	Merge	0		contig30187,contig07565
cluster02159	Alternative Splicing	0		contig11198,contig18982,contig27529,contig30187,contig07565
cluster02161	Alternative Splicing	0		contig16125,contig26644,contig32007
cluster02162	Merge	1	gi|91076410|ref|XP_969526.1|	contig29894,contig03658
cluster02163	Merge	0		contig28838,contig32746
cluster02164	Alternative Splicing	1	gi|110751137|ref|XP_392217.3|	contig31108,contig34241,contig36315
cluster02164	Merge	1	gi|110751137|ref|XP_392217.3|	contig28634,contig32552,contig37732,contig37733
cluster02169	Merge	1	gi|189239523|ref|XP_001816113.1|	contig30426,contig33512
cluster02170	Merge	1	gi|189235851|ref|XP_968046.2|	contig13429,contig13430,contig33318,contig36248
cluster02173	Merge	1	gi|91092888|ref|XP_970625.1|	contig10668,contig30249
cluster02177	Alternative Splicing	1	gi|189239691|ref|XP_974700.2|	contig11324,contig02806,contig32467
cluster02179	Merge	1	gi|189237096|ref|XP_970660.2|	contig29494,contig35879
cluster02182	Merge	1	gi|91087317|ref|XP_975584.1|	contig23039,contig31440
cluster02183	Merge	1	gi|91080569|ref|XP_973391.1|	contig28783,contig32712
cluster02185	Merge	1	gi|91088447|ref|XP_968769.1|	contig11463,contig30365
cluster02186	Alternative Splicing	2	gi|189236692|ref|XP_973626.2|	contig27066,contig34014,contig37969
cluster02189	Merge	1	gi|91091700|ref|XP_972740.1|	contig27121,contig37258
cluster02192	Merge	1	gi|91079498|ref|XP_968958.1|	contig02193,contig29668
cluster02195	Merge	2	gi|91083439|ref|XP_969846.1|	contig01202,contig29492,contig36740,contig36741
cluster02196	Alternative Splicing	3	gi|91083431|ref|XP_969550.1|,gi|91083569|ref|XP_967824.1|	contig15754,contig15755,contig32808
cluster02199	Alternative Splicing	0		contig28290,contig30999,contig33223,contig33694
cluster02199	Merge	1	gi|189238298|ref|XP_970128.2|	contig32097,contig33983
cluster02200	Merge	1	gi|189235294|ref|XP_001815535.1|	contig14227,contig15357
cluster02202	Merge	1	gi|31206043|ref|XP_311973.1|	contig32900,contig34277
cluster02204	Merge	0		contig00125,contig35326
cluster02205	Alternative Splicing	0		contig12907,contig24685,contig26255
cluster02207	Alternative Splicing	2	gi|215509327|gb|EEC18780.1|	contig19778,contig36830,contig38023
cluster02209	Merge	1	gi|189241274|ref|XP_974531.2|	contig01674,contig29580
cluster02214	Alternative Splicing	2	gi|66506380|ref|XP_623569.1|	contig21302,contig27819,contig32409
cluster02215	Merge	0		contig12635,contig30874
cluster02217	Alternative Splicing	2	gi|91088345|ref|XP_971230.1|	contig14222,contig24384,contig26047,contig37032
cluster02218	Alternative Splicing	2	gi|91086893|ref|XP_970527.1|	contig18580,contig33802,contig36870
cluster02219	Alternative Splicing	1	gi|91083973|ref|XP_975149.1|	contig28671,contig34721,contig36167,contig37006
cluster02224	Merge	1	gi|91081137|ref|XP_975548.1|	contig29440,contig00986
cluster02226	Merge	1	gi|91078936|ref|XP_973933.1|	contig29955,contig04100
cluster02227	Merge	1	gi|91090218|ref|XP_968156.1|	contig28881,contig32776
cluster02227	Merge	1	gi|91090218|ref|XP_968156.1|	contig29539,contig33251
cluster02227	Alternative Splicing	1	gi|91090218|ref|XP_968156.1|	contig16334,contig27863,contig29539,contig33251
cluster02239	Merge	0		contig26316,contig31935
cluster02242	Alternative Splicing	2	gi|110758787|ref|XP_395384.3|	contig17503,contig25770,contig28326,contig31122
cluster02245	Merge	1	gi|156552772|ref|XP_001602426.1|	contig37621,contig37622
cluster02245	Merge	0		contig24980,contig00272
cluster02245	Alternative Splicing	2	gi|189239227|ref|XP_973767.2|	contig13922,contig13923,contig25753
cluster02245	Merge	1	gi|156552772|ref|XP_001602426.1|	contig29289,contig36599
cluster02245	Merge	1	gi|156552772|ref|XP_001602426.1|	contig24981,contig32089
cluster02254	Merge	1	gi|28144335|gb|AAM94461.1|	contig18144,contig31230
cluster02258	Alternative Splicing	2	gi|189239479|ref|XP_975440.2|	contig27289,contig35168,contig37998
cluster02258	Duplication	0		contig23434,contig23435
cluster02261	Merge	1	gi|189237385|ref|XP_972016.2|	contig02363,contig29695
cluster02262	Alternative Splicing	2	gi|212506482|gb|EEB10681.1|	contig18887,contig22357,contig32271,contig34541
cluster02265	Alternative Splicing	2	gi|91080009|ref|XP_971572.1|	contig12556,contig27175,contig30429,contig32146
cluster02267	Merge	1	gi|189234946|ref|XP_001812120.1|	contig29650,contig36787
cluster02267	Alternative Splicing	2	gi|189234946|ref|XP_001812120.1|	contig02054,contig27502,contig29650,contig36787
cluster02268	Merge	1	gi|156552012|ref|XP_001603429.1|	contig25109,contig31575
cluster02268	Alternative Splicing	1	gi|156552012|ref|XP_001603429.1|	contig25109,contig31575,contig34927,contig38012
cluster02270	Merge	0		contig13876,contig25210
cluster02272	Merge	0		contig28400,contig32456
cluster02272	Alternative Splicing	2	gi|195431158|ref|XP_002063615.1|	contig28400,contig32456,contig33794,contig36854
cluster02274	Merge	1	gi|91080889|ref|XP_973062.1|	contig27805,contig27806
cluster02277	Merge	1	gi|189239694|ref|XP_974769.2|	contig11675,contig25990
cluster02282	Merge	1	gi|189233731|ref|XP_971025.2|	contig30146,contig06539
cluster02284	Merge	1	gi|91081951|ref|XP_967254.1|	contig35415,contig09917
cluster02285	Merge	1	gi|212510259|gb|EEB13470.1|	contig37702,contig37952
cluster02287	Merge	1	gi|189234232|ref|XP_973217.2|	contig30081,contig05385
cluster02289	Alternative Splicing	2	gi|158297416|ref|XP_317652.4|	contig10497,contig25963,contig31526,contig36974
cluster02294	Merge	1	gi|91082165|ref|XP_970726.1|	contig11099,contig30323
cluster02297	Merge	1	gi|91082921|ref|XP_972710.1|	contig14529,contig14530
cluster02298	Merge	1	gi|9409732|emb|CAB98197.1|	contig32575,contig34117
cluster02299	Alternative Splicing	2	gi|118380765|ref|XP_001023546.1|	contig18492,contig25764,contig34855
cluster02299	Merge	1	gi|189238525|ref|XP_972632.2|	contig25214,contig36579
cluster02301	Merge	0		contig22735,contig31429
cluster02305	Alternative Splicing	0		contig10480,contig11189,contig22734,contig07290
cluster02306	Merge	1	gi|195400541|ref|XP_002058875.1|	contig29313,contig00387
cluster02310	Merge	1	gi|156548746|ref|XP_001603890.1|	contig25578,contig31685
cluster02312	Alternative Splicing	0		contig17317,contig27363,contig27634,contig34481,contig35763
cluster02313	Alternative Splicing	2	gi|110755737|ref|XP_395594.3|	contig17445,contig31987,contig03378
cluster02314	Merge	1	gi|189235232|ref|XP_968662.2|	contig12828,contig30896
cluster02315	Alternative Splicing	0		contig12391,contig21759,contig26172,contig27796,contig28275
cluster02316	Merge	1	gi|189242032|ref|XP_966936.2|	contig29954,contig04098
cluster02322	Merge	1	gi|189240082|ref|XP_001812886.1|	contig11890,contig30660
cluster02323	Merge	1	gi|189236831|ref|XP_972993.2|	contig30133,contig33426
cluster02326	Merge	1	gi|91085293|ref|XP_968143.1|	contig29183,contig33054
cluster02326	Alternative Splicing	2	gi|91085293|ref|XP_968143.1|	contig01366,contig29183,contig32155,contig32584,contig33054
cluster02329	Merge	1	gi|91084191|ref|XP_967340.1|	contig33097,contig35909
cluster02330	Merge	1	gi|91094765|ref|XP_967471.1|	contig37629,contig37630
cluster02340	Alternative Splicing	1	gi|189236906|ref|XP_001809986.1|	contig04936,contig04937,contig04938
cluster02346	Merge	1	gi|189502556|ref|YP_001958273.1|	contig36540,contig37542
cluster02347	Merge	0		contig31051,contig33709
cluster02349	Merge	0		contig12913,contig26256
cluster02350	Merge	0		contig15127,contig35230
cluster02355	Merge	0		contig29126,contig32991,contig36631,contig36967,contig36968
cluster02355	Duplication	0		contig26791,contig36631
cluster02355	Alternative Splicing	0		contig26791,contig27275,contig29126,contig31342,contig32991,contig36967,contig36968,contig37610
cluster02355	Alternative Splicing	0		contig20712,contig25745,contig26791,contig35669,contig36967,contig36968
cluster02356	Merge	0		contig12000,contig30731
cluster02356	Alternative Splicing	2	gi|189242395|ref|XP_973349.2|	contig12000,contig30465,contig30731,contig31929
cluster02356	Alternative Splicing	2	gi|189242395|ref|XP_973349.2|	contig13459,contig13460,contig31929
cluster02360	Merge	1	gi|189237841|ref|XP_974666.2|	contig32855,contig34247
cluster02367	Alternative Splicing	3	gi|109465686|ref|XP_001065784.1|,gi|195587254|ref|XP_002083380.1|	contig12081,contig20920,contig21015
cluster02368	Merge	0		contig35395,contig05397
cluster02369	Merge	1	gi|91086601|ref|XP_973858.1|	contig29808,contig03058
cluster02370	Merge	1	gi|189235454|ref|XP_971569.2|	contig29786,contig33332
cluster02371	Merge	0		contig21659,contig35599
cluster02373	Merge	1	gi|154412515|ref|XP_001579290.1|	contig26126,contig26127
cluster02375	Merge	1	gi|189239931|ref|XP_001813815.1|	contig16946,contig18976
cluster02375	Duplication	1	gi|189239931|ref|XP_001813815.1|	contig27615,contig35780
cluster02375	Alternative Splicing	3	gi|189239931|ref|XP_001813815.1|,gi|189239937|ref|XP_001814083.1|	contig16946,contig18976,contig25779,contig28527,contig31170
cluster02375	Alternative Splicing	1	gi|189239931|ref|XP_001813815.1|	contig16946,contig18976,contig27615,contig30608,contig35780
cluster02375	Alternative Splicing	1	gi|189239931|ref|XP_001813815.1|	contig13382,contig16910,contig28348,contig30608
cluster02375	Alternative Splicing	1	gi|189239931|ref|XP_001813815.1|	contig28348,contig28440,contig28524,contig33681
cluster02377	Merge	1	gi|156547587|ref|XP_001603068.1|	contig22905,contig31437
cluster02378	Merge	1	gi|91081917|ref|XP_970376.1|	contig33312,contig37282
cluster02379	Merge	1	gi|158139163|gb|ABP57025.2|	contig33497,contig37414
cluster02381	Merge	0		contig34212,contig36613
cluster02382	Merge	1	gi|156546094|ref|XP_001601363.1|	contig12917,contig02858
cluster02383	Merge	1	gi|189237841|ref|XP_974666.2|	contig11765,contig30572
cluster02387	Merge	0		contig29395,contig00766
cluster02390	Merge	0		contig29645,contig33288
cluster02394	Merge	1	gi|189241120|ref|XP_973128.2|	contig26931,contig36015
cluster02396	Alternative Splicing	2	gi|189237855|ref|XP_974958.2|	contig14296,contig25336,contig26416
cluster02397	Merge	0		contig37185,contig37186
cluster02398	Merge	1	gi|91094839|ref|XP_971612.1|	contig20722,contig31353
cluster02401	Merge	0		contig28865,contig32762
cluster02403	Merge	0		contig25244,contig37244
cluster02405	Duplication	0		contig29167,contig33035
cluster02407	Merge	1	gi|91078426|ref|XP_974745.1|	contig30109,contig05960
cluster02408	Merge	1	gi|91090264|ref|XP_970269.1|	contig28910,contig32797
cluster02409	Merge	1	gi|91089483|ref|XP_969423.1|	contig11713,contig26006
cluster02411	Alternative Splicing	2	gi|189237701|ref|XP_966647.2|	contig22946,contig27365,contig35764
cluster02412	Alternative Splicing	1	gi|189235359|ref|XP_966884.2|	contig11187,contig25886,contig32338,contig07220
cluster02413	Merge	1	gi|91080277|ref|XP_973754.1|	contig35246,contig37380
cluster02414	Merge	1	gi|189235352|ref|XP_001816157.1|	contig13261,contig30925
cluster02416	Merge	0		contig20365,contig28153
cluster02419	Alternative Splicing	2	gi|91094503|ref|XP_971555.1|	contig01584,contig20913,contig33255
cluster02425	Merge	0		contig25916,contig26239
cluster02425	Alternative Splicing	0		contig25916,contig26239,contig28051,contig35471
cluster02431	Merge	1	gi|157136503|ref|XP_001656859.1|	contig11022,contig30317
cluster02440	Merge	1	gi|189236723|ref|XP_001814959.1|	contig01513,contig29546
cluster02441	Alternative Splicing	0		contig33789,contig35507,contig37430
cluster02442	Alternative Splicing	2	gi|189241485|ref|XP_973138.2|	contig14496,contig14497,contig27549
cluster02446	Merge	1	gi|91081399|ref|XP_972623.1|	contig36782,contig36846
cluster02449	Duplication	0		contig27716,contig32325
cluster02449	Alternative Splicing	2	gi|193676610|ref|XP_001944763.1|	contig27716,contig28044,contig32325,contig32392
cluster02451	Merge	1	gi|166919231|gb|ABZ04013.1|	contig26306,contig31928
cluster02453	Alternative Splicing	2	gi|157103259|ref|XP_001647896.1|	contig14598,contig31692,contig33455
cluster02454	Alternative Splicing	2	gi|189238936|ref|XP_971291.2|	contig17763,contig29200,contig32342
cluster02454	Merge	1	gi|189238936|ref|XP_971291.2|	contig30428,contig33514
cluster02455	Alternative Splicing	2	gi|91088645|ref|XP_974426.1|	contig25193,contig31293,contig37871
cluster02456	Merge	1	gi|194206579|ref|XP_001918080.1|	contig29879,contig03538
cluster02457	Merge	0		contig29392,contig33213
cluster02460	Duplication	0		contig12802,contig27220
cluster02460	Merge	0		contig37959,contig37960
cluster02462	Alternative Splicing	2	gi|193704811|ref|XP_001949771.1|	contig14887,contig36413,contig03669
cluster02466	Merge	1	gi|48112232|ref|XP_396320.1|	contig02025,contig29646
cluster02467	Merge	1	gi|91085445|ref|XP_966423.1|	contig28707,contig36992
cluster02468	Merge	0		contig15739,contig26087
cluster02469	Merge	1	gi|189236491|ref|XP_001815774.1|	contig12463,contig30852
cluster02470	Merge	0		contig34490,contig34491
cluster02471	Merge	1	gi|91092376|ref|XP_972248.1|	contig21444,contig31377
cluster02472	Merge	0		contig36573,contig37064
cluster02474	Alternative Splicing	1	gi|62002227|gb|AAX58713.1|	contig16020,contig03365,contig35375,contig35467
cluster02475	Merge	1	gi|91080539|ref|XP_972787.1|	contig36276,contig36739
cluster02477	Merge	1	gi|189234458|ref|XP_001808258.1|	contig11643,contig30463
cluster02478	Merge	1	gi|189239700|ref|XP_974928.2|	contig28861,contig35833
cluster02481	Merge	2	gi|115914001|ref|XP_001200565.1|	contig37680,contig37681
cluster02481	Merge	0		contig37400,contig37401,contig37402
cluster02483	Merge	1	gi|91085303|ref|XP_968612.1|	contig34322,contig36407
cluster02487	Merge	1	gi|124806636|ref|XP_001350779.1|	contig29270,contig34069
cluster02487	Merge	1	gi|91084587|ref|XP_974100.1|	contig32482,contig35203
cluster02488	Merge	1	gi|149745623|ref|XP_001491685.1|	contig36023,contig37326
cluster02491	Merge	1	gi|158293144|ref|XP_314482.4|	contig34380,contig34381
cluster02497	Alternative Splicing	0		contig12211,contig28066,contig28679
cluster02499	Merge	1	gi|194741126|ref|XP_001953040.1|	contig13332,contig15736
cluster02501	Merge	0		contig00184,contig28632,contig29275,contig32551
cluster02503	Merge	1	gi|189241213|ref|XP_970686.2|	contig01868,contig22205
cluster02504	Merge	1	gi|110755112|ref|XP_624775.2|	contig28587,contig32531
cluster02505	Alternative Splicing	1	gi|91088135|ref|XP_970927.1|	contig01325,contig27247,contig31447,contig33243
cluster02506	Merge	1	gi|231885|sp|P29981.1|CP4C1_BLADI	contig01264,contig29505
cluster02509	Alternative Splicing	2	gi|91093349|ref|XP_967855.1|	contig28127,contig32614,contig37012
cluster02512	Alternative Splicing	0		contig31038,contig35996,contig37412,contig04781
cluster02513	Alternative Splicing	1	gi|91077058|ref|XP_968505.1|	contig10830,contig32071,contig34778
cluster02514	Merge	1	gi|189237687|ref|XP_969192.2|	contig15014,contig26503
cluster02515	Alternative Splicing	0		contig27810,contig27811,contig33478,contig03711
cluster02516	Merge	1	gi|189236457|ref|XP_973878.2|	contig27103,contig32128
cluster02517	Alternative Splicing	3	gi|156544674|ref|XP_001605192.1|,gi|91086725|ref|XP_971104.1|	contig27607,contig32091,contig32302
cluster02517	Alternative Splicing	3	gi|156544674|ref|XP_001605192.1|,gi|91086725|ref|XP_971104.1|	contig31294,contig32090,contig32091
cluster02519	Merge	1	gi|66507726|ref|XP_395000.2|	contig28575,contig32523
cluster02521	Alternative Splicing	2	gi|156555059|ref|XP_001603951.1|	contig10545,contig16346,contig00392
cluster02523	Merge	1	gi|91093613|ref|XP_971884.1|	contig30010,contig04559
cluster02523	Merge	1	gi|91093613|ref|XP_971884.1|	contig27650,contig32305
cluster02526	Duplication	1	gi|86279301|gb|ABC88746.1|	contig33715,contig37434
cluster02529	Merge	0		contig21042,contig31362
cluster02533	Duplication	0		contig36814,contig36815
cluster02533	Merge	0		contig31314,contig33780
cluster02535	Alternative Splicing	2	gi|54311781|emb|CAH64509.1|	contig10604,contig34736,contig35938
cluster02536	Merge	0		contig25088,contig35635
cluster02536	Merge	1	gi|189235292|ref|XP_974571.2|	contig29005,contig32863
cluster02536	Merge	1	gi|189235292|ref|XP_974571.2|	contig01112,contig29475
cluster02539	Alternative Splicing	1	gi|193610973|ref|XP_001948286.1|	contig26961,contig28129,contig36554
cluster02539	Duplication	0		contig28832,contig32741
cluster02542	Alternative Splicing	2	gi|91076912|ref|XP_975074.1|	contig16023,contig25999,contig27504
cluster02543	Alternative Splicing	0		contig10958,contig29067,contig35184,contig36695
cluster02547	Alternative Splicing	2	gi|66817216|ref|XP_642486.1|	contig28452,contig28453,contig35580,contig05546
cluster02549	Duplication	0		contig12048,contig30764
cluster02550	Merge	1	gi|91093861|ref|XP_967295.1|	contig02449,contig29702
cluster02551	Merge	1	gi|91079260|ref|XP_971902.1|	contig16901,contig31164
cluster02552	Merge	0		contig30185,contig07428
cluster02553	Merge	1	gi|157129571|ref|XP_001661730.1|	contig32629,contig34146
cluster02560	Merge	1	gi|91083325|ref|XP_974870.1|	contig33744,contig36318
cluster02563	Merge	1	gi|91083111|ref|XP_970182.1|	contig32810,contig34225
cluster02563	Alternative Splicing	1	gi|91083111|ref|XP_970182.1|	contig26753,contig32809,contig33775
cluster02564	Merge	0		contig35555,contig36646
cluster02565	Alternative Splicing	1	gi|91084231|ref|XP_969408.1|	contig17102,contig34537,contig34538
cluster02568	Merge	0		contig01618,contig29566
cluster02569	Merge	1	gi|91095067|ref|XP_972655.1|	contig28563,contig32508
cluster02570	Alternative Splicing	2	gi|189235802|ref|XP_976325.2|	contig36523,contig36956,contig37484
cluster02571	Merge	1	gi|91081097|ref|XP_975497.1|	contig00249,contig29287
cluster02571	Alternative Splicing	2	gi|91081097|ref|XP_975497.1|	contig15880,contig15881,contig00249,contig29287
cluster02573	Merge	1	gi|91094533|ref|XP_972403.1|	contig18639,contig33137,contig35028,contig35474,contig37220
cluster02580	Merge	1	gi|189242201|ref|XP_972508.2|	contig34607,contig37368
cluster02582	Merge	1	gi|91081067|ref|XP_975439.1|	contig01401,contig27779,contig29524,contig37557
cluster02585	Merge	1	gi|189239489|ref|XP_001815879.1|	contig27927,contig36990
cluster02586	Merge	1	gi|91084261|ref|XP_970599.1|	contig32642,contig34152
cluster02587	Merge	1	gi|91079184|ref|XP_968431.1|	contig11711,contig26005
cluster02588	Alternative Splicing	3	gi|156540318|ref|XP_001600981.1|,gi|91077604|ref|XP_976419.1|	contig10568,contig33622,contig00557
cluster02589	Merge	0		contig28734,contig32674
cluster02590	Merge	1	gi|189233817|ref|XP_971502.2|	contig01045,contig29456
cluster02592	Merge	1	gi|158290594|ref|XP_312188.4|	contig34840,contig00819
cluster02595	Merge	1	gi|193629562|ref|XP_001950069.1|	contig35554,contig37508
cluster02596	Alternative Splicing	3	gi|110758149|ref|XP_623669.2|,gi|91091770|ref|XP_966678.1|	contig21746,contig27127,contig27664,contig32227
cluster02597	Merge	1	gi|91077190|ref|XP_972742.1|	contig12107,contig12108
cluster02598	Alternative Splicing	0		contig11197,contig14126,contig07491,contig07492
cluster02601	Alternative Splicing	3	gi|157772032|ref|XP_001677836.1|,gi|91083223|ref|XP_973567.1|	contig11880,contig26958,contig37011,contig00954
cluster02602	Merge	1	gi|91076164|ref|XP_971197.1|	contig28251,contig32431
cluster02606	Merge	0		contig31390,contig36025
cluster02608	Merge	0		contig29294,contig00297
cluster02608	Alternative Splicing	2	gi|66804691|ref|XP_636078.1|	contig29161,contig29294,contig29295,contig00297,contig32978,contig34861
cluster02614	Alternative Splicing	0		contig25564,contig36556,contig07521,contig07522
cluster02615	Merge	0		contig29838,contig03207
cluster02616	Merge	1	gi|91093746|ref|XP_969081.1|	contig33616,contig36299
cluster02616	Merge	1	gi|91093746|ref|XP_969081.1|	contig11886,contig30652
cluster02617	Merge	1	gi|91087075|ref|XP_974896.1|	contig15527,contig31102
cluster02618	Alternative Splicing	2	gi|91080025|ref|XP_972114.1|	contig31200,contig31744,contig35551
cluster02620	Merge	1	gi|91091662|ref|XP_971384.1|	contig11743,contig30551
cluster02630	Merge	0		contig23321,contig31460
cluster02631	Alternative Splicing	2	gi|189237234|ref|XP_970515.2|	contig13974,contig22169,contig35056,contig36879
cluster02632	Merge	0		contig12567,contig27152
cluster02633	Merge	1	gi|110755392|ref|XP_395729.3|	contig29989,contig04405
cluster02635	Merge	0		contig28102,contig28103
cluster02636	Merge	0		contig28402,contig32457
cluster02636	Alternative Splicing	3	gi|47211422|emb|CAF92698.1|,gi|91077014|ref|XP_966444.1|	contig17685,contig28402,contig31207,contig31208,contig32457,contig33752
cluster02637	Merge	1	gi|91078600|ref|XP_966795.1|	contig15811,contig37814
cluster02638	Merge	1	gi|91081381|ref|XP_972215.1|	contig30084,contig05422
cluster02640	Alternative Splicing	2	gi|115625721|ref|XP_787059.2|	contig11026,contig11027,contig14319
cluster02641	Merge	0		contig31854,contig36077
cluster02643	Merge	0		contig14051,contig00895
cluster02645	Merge	1	gi|158302261|ref|XP_001689367.1|	contig29387,contig00739
cluster02651	Merge	1	gi|189242024|ref|XP_967940.2|	contig37463,contig37932
cluster02654	Merge	1	gi|91094535|ref|XP_972454.1|	contig11891,contig27574
cluster02656	Merge	1	gi|189233817|ref|XP_971502.2|	contig35266,contig35267
cluster02656	Merge	1	gi|189233817|ref|XP_971502.2|	contig26067,contig28484
cluster02657	Merge	1	gi|189236792|ref|XP_966417.2|	contig33021,contig34334
cluster02659	Merge	1	gi|91082233|ref|XP_972708.1|	contig30924,contig33669
cluster02663	Alternative Splicing	2	gi|91090394|ref|XP_970270.1|	contig28356,contig30215,contig33998
cluster02664	Merge	1	gi|91089685|ref|XP_974670.1|	contig30154,contig06691
cluster02666	Merge	1	gi|189240166|ref|XP_975044.2|	contig13216,contig30922,contig33624,contig33625
cluster02668	Merge	1	gi|189240124|ref|XP_001814796.1|	contig11699,contig30520
cluster02669	Merge	0		contig27683,contig36825
cluster02669	Merge	2	gi|110758074|ref|XP_001121015.1|	contig30735,contig33610,contig36426
cluster02669	Merge	1	gi|221058611|ref|XP_002259951.1|	contig36896,contig36897
cluster02669	Alternative Splicing	2	gi|221058611|ref|XP_002259951.1|	contig19853,contig28334,contig30802,contig33043,contig33189
cluster02669	Alternative Splicing	2	gi|221058611|ref|XP_002259951.1|	contig32350,contig36881,contig37534
cluster02673	Merge	0		contig37659,contig37660
cluster02674	Alternative Splicing	3	gi|189234757|ref|XP_001814678.1|,gi|189241949|ref|XP_001807412.1|	contig29199,contig31640,contig03841
cluster02675	Alternative Splicing	0		contig11342,contig01416,contig01417
cluster02678	Merge	0		contig26919,contig37002
cluster02679	Merge	1	gi|91091154|ref|XP_970935.1|	contig02958,contig29785
cluster02687	Merge	1	gi|189236126|ref|XP_974415.2|	contig10484,contig30219
cluster02695	Merge	1	gi|91078318|ref|XP_972826.1|	contig10741,contig32281
cluster02696	Merge	1	gi|189236588|ref|XP_001816425.1|	contig11824,contig30613
cluster02700	Merge	0		contig30387,contig33502
cluster02702	Merge	1	gi|157137842|ref|XP_001657190.1|	contig11345,contig30351
cluster02703	Merge	1	gi|189237311|ref|XP_972405.2|	contig11682,contig30511
cluster02707	Alternative Splicing	2	gi|221109126|ref|XP_002161449.1|	contig13631,contig25530,contig06488
cluster02709	Merge	0		contig32774,contig34207
cluster02710	Merge	1	gi|189236812|ref|XP_971852.2|	contig16932,contig37967
cluster02711	Alternative Splicing	2	gi|189235165|ref|XP_968097.2|	contig10507,contig24365,contig27987
cluster02715	Merge	1	gi|189233963|ref|XP_968577.2|	contig37152,contig37875
cluster02716	Merge	0		contig30730,contig33609
cluster02717	Merge	0		contig30417,contig31993,contig36100,contig37300
cluster02720	Merge	1	gi|189241227|ref|XP_971823.2|	contig30004,contig04527
cluster02721	Duplication	0		contig31401,contig33795,contig36608
cluster02721	Alternative Splicing	0		contig31401,contig33795,contig34985,contig36608,contig36680
cluster02722	Merge	1	gi|91085997|ref|XP_972384.1|	contig37850,contig37851
cluster02723	Merge	0		contig11058,contig30320
cluster02725	Alternative Splicing	3	gi|195125912|ref|XP_002007418.1|,gi|23395809|ref|NP_694906.1|	contig23557,contig24181,contig24902
cluster02726	Merge	1	gi|91083877|ref|XP_974355.1|	contig30029,contig04745
cluster02728	Merge	2	gi|124010185|ref|ZP_01694842.1|	contig31658,contig33399,contig37289
cluster02732	Merge	1	gi|91088857|ref|XP_971416.1|	contig25969,contig29368,contig35686,contig00655
cluster02742	Merge	0		contig28713,contig35827
cluster02743	Merge	1	gi|189235739|ref|XP_966540.2|	contig34283,contig36679
cluster02745	Merge	0		contig13852,contig30966
cluster02747	Merge	1	gi|166998251|ref|NP_001107796.1|	contig38019,contig38020
cluster02749	Merge	1	gi|189239912|ref|XP_971042.2|	contig28803,contig36812
cluster02752	Merge	1	gi|193716018|ref|XP_001951454.1|	contig26816,contig27330
cluster02753	Merge	1	gi|170046392|ref|XP_001850751.1|	contig36715,contig36716
cluster02754	Merge	1	gi|91078978|ref|XP_974473.1|	contig35382,contig04249
cluster02755	Alternative Splicing	2	gi|91093150|ref|XP_970085.1|	contig10810,contig02357,contig26003,contig30284
cluster02756	Merge	1	gi|91089855|ref|XP_970930.1|	contig31017,contig33697
cluster02766	Alternative Splicing	2	gi|91085057|ref|XP_974544.1|	contig20721,contig02793,contig29756
cluster02767	Merge	1	gi|139949019|ref|NP_001077306.1|	contig11549,contig30395
cluster02767	Alternative Splicing	2	gi|139949019|ref|NP_001077306.1|	contig21332,contig26511,contig27849,contig03361
cluster02769	Merge	1	gi|91082161|ref|XP_970591.1|	contig11906,contig30681,contig30895,contig35983
cluster02770	Merge	0		contig29337,contig00498
cluster02770	Merge	1	gi|91094571|ref|XP_968574.1|	contig25010,contig31543
cluster02771	Merge	1	gi|91076846|ref|XP_974788.1|	contig33384,contig37403
cluster02772	Merge	1	gi|121511968|gb|ABM55435.1|	contig35222,contig36522
cluster02773	Merge	0		contig29327,contig00468
cluster02773	Merge	0		contig29329,contig00470
cluster02775	Merge	0		contig34753,contig36626
cluster02775	Alternative Splicing	2	gi|8822|emb|CAA35586.1|	contig28061,contig28062,contig28465,contig34753,contig36626
cluster02777	Alternative Splicing	2	gi|221103409|ref|XP_002167725.1|	contig11132,contig25507,contig06180,contig06181
cluster02780	Merge	1	gi|91086777|ref|XP_972763.1|	contig27234,contig37561
cluster02780	Alternative Splicing	3	gi|218290007|ref|ZP_03494184.1|,gi|91086777|ref|XP_972763.1|	contig13438,contig25342,contig32258
cluster02782	Alternative Splicing	1	gi|157117996|ref|XP_001658957.1|	contig11142,contig11143,contig20667,contig06298
cluster02785	Merge	1	gi|91079078|ref|XP_975242.1|	contig11641,contig30460
cluster02790	Merge	0		contig27368,contig37827
cluster02791	Merge	0		contig34387,contig34388
cluster02793	Merge	0		contig28742,contig32683
cluster02794	Merge	1	gi|91089063|ref|XP_970679.1|	contig20863,contig31356
cluster02794	Merge	0		contig25019,contig31546
cluster02795	Merge	1	gi|91085407|ref|XP_967344.1|	contig30214,contig33454
cluster02799	Merge	1	gi|110766188|ref|XP_624270.2|	contig13559,contig30948
cluster02801	Merge	0		contig35155,contig36509
cluster02812	Alternative Splicing	3	gi|17536975|ref|NP_494440.1|,gi|189240798|ref|XP_968550.2|	contig25850,contig28704,contig30643
cluster02812	Alternative Splicing	2	gi|189240798|ref|XP_968550.2|	contig11479,contig23616,contig28704
cluster02813	Merge	0		contig37146,contig37864
cluster02816	Merge	1	gi|189241488|ref|XP_973252.2|	contig30064,contig05221
cluster02819	Merge	1	gi|91082507|ref|XP_973065.1|	contig13217,contig05275
cluster02822	Merge	0		contig36555,contig07229
cluster02825	Alternative Splicing	0		contig18113,contig18114,contig31226
cluster02831	Merge	1	gi|91089397|ref|XP_974004.1|	contig36553,contig06613
cluster02834	Merge	1	gi|212510897|gb|EEB13988.1|	contig11747,contig30554
cluster02838	Merge	1	gi|91085887|ref|XP_976168.1|	contig12725,contig12726
cluster02840	Merge	1	gi|91080745|ref|XP_966455.1|	contig28951,contig32825
cluster02842	Alternative Splicing	2	gi|189234904|ref|XP_968114.2|	contig13690,contig34484,contig35264,contig36615
cluster02844	Merge	0		contig29740,contig35898
cluster02847	Merge	1	gi|91079782|ref|XP_967732.1|	contig33086,contig34571
cluster02848	Merge	1	gi|189236133|ref|XP_974572.2|	contig23660,contig31477
cluster02849	Merge	2	gi|201025409|ref|NP_997614.2|	contig28463,contig28879
cluster02851	Merge	1	gi|91086739|ref|XP_971533.1|	contig28677,contig32610
cluster02852	Alternative Splicing	2	gi|66813194|ref|XP_640776.1|	contig12830,contig12831,contig27593
cluster02854	Merge	0		contig28580,contig32528
cluster02860	Merge	3	gi|198473602|ref|XP_001356365.2|,gi|552196|gb|AAA29616.1|	contig26580,contig31111
cluster02862	Merge	0		contig29990,contig04419
cluster02862	Merge	0		contig15607,contig31109
cluster02864	Alternative Splicing	2	gi|91077084|ref|XP_969828.1|	contig13574,contig16987,contig04448
cluster02865	Alternative Splicing	2	gi|215495335|gb|EEC04976.1|	contig12704,contig12705,contig12706
cluster02866	Merge	1	gi|100811814|dbj|BAE94686.1|	contig32145,contig34002
cluster02868	Merge	0		contig11697,contig35452
cluster02869	Merge	1	gi|91087219|ref|XP_975481.1|	contig24155,contig31496
cluster02870	Merge	2	gi|189238751|ref|XP_972536.2|	contig31527,contig36686
cluster02874	Merge	0		contig26965,contig37550
cluster02874	Alternative Splicing	0		contig26965,contig36303,contig37544,contig37550
cluster02881	Alternative Splicing	2	gi|126323603|ref|XP_001371955.1|	contig17882,contig27006,contig31216
cluster02882	Merge	2	gi|91080523|ref|XP_972010.1|	contig00134,contig36580,contig37866,contig37867
cluster02883	Merge	1	gi|167466224|ref|NP_001107853.1|	contig11568,contig30404
cluster02884	Alternative Splicing	2	gi|91085019|ref|XP_973601.1|	contig12758,contig31905,contig33659
cluster02888	Alternative Splicing	3	gi|123417461|ref|XP_001305118.1|,gi|212505871|gb|EEB10217.1|	contig12037,contig27665,contig35470,contig35998
cluster02890	Merge	1	gi|91082745|ref|XP_973149.1|	contig12098,contig26124
cluster02892	Alternative Splicing	2	gi|195493042|ref|XP_002094249.1|	contig15796,contig27623,contig31117
cluster02893	Merge	1	gi|91090594|ref|XP_972814.1|	contig30150,contig06607
cluster02893	Merge	1	gi|91090594|ref|XP_972814.1|	contig18946,contig31265
cluster02895	Alternative Splicing	2	gi|7229537|gb|AAF42868.1|AF227628_1	contig20607,contig24271,contig27026
cluster02896	Merge	1	gi|189236477|ref|XP_974791.2|	contig27470,contig32251
cluster02900	Alternative Splicing	0		contig32905,contig34280,contig34281,contig36396
cluster02903	Merge	1	gi|91083309|ref|XP_974698.1|	contig29812,contig03081
cluster02905	Merge	1	gi|189236393|ref|XP_970963.2|	contig29761,contig33329
cluster02908	Merge	0		contig31424,contig37568
cluster02909	Merge	1	gi|91087279|ref|XP_975547.1|	contig37154,contig37880
cluster02909	Merge	0		contig34482,contig36418
cluster02910	Merge	1	gi|91086077|ref|XP_974205.1|	contig01796,contig29604
cluster02914	Merge	1	gi|91089501|ref|XP_970071.1|	contig36208,contig37975
cluster02914	Alternative Splicing	2	gi|91089501|ref|XP_970071.1|	contig34582,contig35973,contig36208,contig37975
cluster02916	Alternative Splicing	3	gi|194768216|ref|XP_001966209.1|,gi|91080879|ref|XP_972622.1|	contig28480,contig30066,contig36327
cluster02918	Merge	1	gi|91077202|ref|XP_968105.1|	contig30642,contig33574
cluster02919	Merge	1	gi|195433114|ref|XP_002064560.1|	contig12094,contig27161
cluster02920	Merge	1	gi|189239270|ref|XP_001810058.1|	contig30196,contig08298
cluster02920	Alternative Splicing	2	gi|118374983|ref|XP_001020679.1|	contig13540,contig14015,contig26318,contig31914,contig32596
cluster02920	Merge	0		contig37729,contig37784
cluster02926	Merge	1	gi|91085473|ref|XP_970453.1|	contig02013,contig29642
cluster02926	Alternative Splicing	2	gi|91085473|ref|XP_970453.1|	contig11538,contig02014,contig25946
cluster02929	Alternative Splicing	1	gi|193659604|ref|XP_001952720.1|	contig11936,contig15044,contig30716,contig36657
cluster02930	Merge	1	gi|91086173|ref|XP_970673.1|	contig28611,contig32539
cluster02930	Merge	1	gi|91086173|ref|XP_970673.1|	contig02880,contig35228
cluster02940	Merge	0		contig12101,contig26128
cluster02942	Merge	1	gi|91085177|ref|XP_971099.1|	contig28664,contig32595
cluster02943	Merge	1	gi|91094851|ref|XP_972051.1|	contig31955,contig33937
cluster02945	Merge	1	gi|195396103|ref|XP_002056672.1|	contig28782,contig32710
cluster02945	Merge	0		contig29398,contig33215
cluster02945	Merge	0		contig26975,contig27911
cluster02951	Merge	1	gi|157118381|ref|XP_001659087.1|	contig01070,contig37207
cluster02952	Merge	1	gi|66513649|ref|XP_623691.1|	contig15377,contig31087
cluster02956	Merge	1	gi|156537382|ref|XP_001606709.1|	contig01544,contig29554
cluster02957	Merge	1	gi|91082195|ref|XP_971684.1|	contig14299,contig17245
cluster02959	Merge	1	gi|91082465|ref|XP_971630.1|	contig31778,contig35268
cluster02960	Merge	1	gi|91087793|ref|XP_967090.1|	contig29851,contig03352
cluster02963	Merge	0		contig24017,contig24367
cluster02967	Alternative Splicing	2	gi|189236904|ref|XP_968602.2|	contig11870,contig27884,contig36993
cluster02969	Merge	1	gi|189233803|ref|XP_966699.2|	contig26029,contig26030
cluster02971	Alternative Splicing	2	gi|91081837|ref|XP_975727.1|	contig21299,contig30239,contig00763
cluster02973	Alternative Splicing	2	gi|91081017|ref|XP_975236.1|	contig26141,contig31879,contig33835
cluster02974	Merge	1	gi|91087311|ref|XP_975575.1|	contig12099,contig30799
cluster02977	Merge	1	gi|189233764|ref|XP_001814283.1|	contig11493,contig30375
cluster02979	Merge	1	gi|91085773|ref|XP_974282.1|	contig37342,contig37789
cluster02980	Merge	1	gi|224032483|gb|ACN35317.1|	contig25157,contig35492
cluster02981	Alternative Splicing	2	gi|91083709|ref|XP_969911.1|	contig12730,contig18041,contig33201,contig37228,contig06342
cluster02982	Merge	0		contig36922,contig36923
cluster02983	Alternative Splicing	2	gi|193713882|ref|XP_001949009.1|	contig14724,contig14725,contig29059,contig35714
cluster02984	Merge	1	gi|115924164|ref|XP_001188102.1|	contig28683,contig32621
cluster02985	Merge	1	gi|91091224|ref|XP_967197.1|	contig30173,contig07167
cluster02988	Merge	1	gi|91078418|ref|XP_974674.1|	contig32598,contig32600,contig34132,contig37369
cluster02989	Merge	1	gi|91077784|ref|XP_966410.1|	contig16563,contig22690,contig31148,contig33138
cluster02989	Alternative Splicing	1	gi|91077784|ref|XP_966410.1|	contig16563,contig22690,contig27791,contig31148,contig33138
cluster02990	Merge	0		contig30157,contig06727
cluster02991	Alternative Splicing	2	gi|115770549|ref|XP_795504.2|	contig10368,contig25919,contig05338
cluster02994	Merge	0		contig30162,contig33437
cluster02995	Merge	0		contig29858,contig03388
cluster02998	Merge	1	gi|189236168|ref|XP_001809512.1|	contig29934,contig03956
cluster02998	Merge	1	gi|189236168|ref|XP_001809512.1|	contig29932,contig03955
cluster03002	Alternative Splicing	2	gi|189241819|ref|XP_971611.2|	contig13323,contig33670,contig37114
cluster03003	Merge	1	gi|91078892|ref|XP_973256.1|	contig29863,contig03412
cluster03006	Alternative Splicing	1	gi|91085611|ref|XP_969415.1|	contig34370,contig34371,contig05992
cluster03011	Merge	1	gi|189240374|ref|XP_974183.2|	contig22210,contig31409
cluster03011	Alternative Splicing	1	gi|189240374|ref|XP_974183.2|	contig12499,contig22210,contig31409,contig32234
cluster03013	Merge	0		contig10872,contig30297
cluster03013	Merge	0		contig29798,contig33338
cluster03014	Merge	1	gi|220678413|emb|CAX12931.1|	contig37370,contig37893
cluster03014	Alternative Splicing	1	gi|220678413|emb|CAX12931.1|	contig16807,contig34159,contig37370,contig37893
cluster03016	Alternative Splicing	2	gi|91093207|ref|XP_969509.1|	contig10935,contig22803,contig35002
cluster03017	Alternative Splicing	2	gi|91093789|ref|XP_967550.1|	contig23182,contig27346,contig05292
cluster03021	Alternative Splicing	1	gi|91087273|ref|XP_975542.1|	contig26188,contig30501,contig31716,contig35211,contig35318
cluster03023	Merge	1	gi|156552482|ref|XP_001601946.1|	contig37739,contig37962
cluster03023	Alternative Splicing	2	gi|156552482|ref|XP_001601946.1|	contig26155,contig34522,contig37221,contig37456
cluster03026	Merge	0		contig26083,contig26084,contig28071,contig28072,contig31902
cluster03030	Merge	1	gi|189239082|ref|XP_967598.2|	contig11286,contig30636
cluster03032	Alternative Splicing	0		contig11410,contig11411,contig21749,contig35920
cluster03033	Alternative Splicing	2	gi|91090646|ref|XP_973894.1|	contig16912,contig23706,contig25865
cluster03034	Merge	1	gi|189236528|ref|XP_975467.2|	contig36535,contig37233
cluster03038	Alternative Splicing	1	gi|91092524|ref|XP_967201.1|	contig20657,contig23271,contig25953
cluster03042	Alternative Splicing	0		contig22202,contig22203,contig28543,contig35444,contig36593
cluster03043	Alternative Splicing	2	gi|91089207|ref|XP_967013.1|	contig13841,contig13842,contig25840,contig29768
cluster03045	Merge	1	gi|91082463|ref|XP_971521.1|	contig25951,contig37248
cluster03047	Merge	1	gi|156548202|ref|XP_001607031.1|	contig13779,contig30963
cluster03050	Merge	1	gi|91093925|ref|XP_972358.1|	contig28680,contig32617
cluster03052	Alternative Splicing	2	gi|91090794|ref|XP_976004.1|	contig28682,contig33130,contig36774
cluster03052	Alternative Splicing	2	gi|91090794|ref|XP_976004.1|	contig30840,contig33130,contig00087
cluster03055	Alternative Splicing	1	gi|189234730|ref|XP_973752.2|	contig27937,contig32334,contig34441
cluster03055	Merge	1	gi|189234730|ref|XP_973752.2|	contig01495,contig29542
cluster03058	Alternative Splicing	1	gi|189239779|ref|XP_001811526.1|	contig33989,contig35139,contig35157
cluster03060	Alternative Splicing	2	gi|145504665|ref|XP_001438299.1|	contig22365,contig24341,contig25444,contig25445
cluster03065	Merge	3	gi|118084385|ref|XP_001234811.1|,gi|123426559|ref|XP_001307063.1|	contig15781,contig17894
cluster03065	Merge	0		contig36936,contig36937
cluster03066	Merge	1	gi|91091942|ref|XP_975905.1|	contig25459,contig31667
cluster03067	Merge	1	gi|91079070|ref|XP_975209.1|	contig29025,contig32908
cluster03068	Merge	0		contig29083,contig32969
cluster03069	Alternative Splicing	1	gi|91087403|ref|XP_975666.1|	contig14402,contig30114,contig34505,contig34506
cluster03071	Merge	0		contig25864,contig35677
cluster03074	Alternative Splicing	2	gi|193596747|ref|XP_001951770.1|	contig26394,contig26395,contig26396
cluster03074	Alternative Splicing	2	gi|193596747|ref|XP_001951770.1|	contig26395,contig26619,contig35051
cluster03074	Alternative Splicing	0		contig11274,contig26619,contig29628,contig32451
cluster03076	Alternative Splicing	1	gi|91077538|ref|XP_971075.1|	contig20560,contig31254,contig33134
cluster03079	Merge	1	gi|158288048|ref|XP_309934.4|	contig30633,contig35967
cluster03080	Alternative Splicing	2	gi|91081293|ref|XP_976218.1|	contig30870,contig36799,contig36800,contig37066
cluster03080	Merge	0		contig28489,contig32471
cluster03080	Alternative Splicing	2	gi|67593904|ref|XP_665758.1|	contig11384,contig28489,contig30870,contig31001,contig32471,contig34497
cluster03080	Merge	0		contig34360,contig37077
cluster03082	Merge	0		contig19513,contig29356,contig00603
cluster03083	Merge	1	gi|91083311|ref|XP_974718.1|	contig34366,contig34367
cluster03086	Alternative Splicing	0		contig18785,contig18786,contig25453,contig26887
cluster03087	Merge	1	gi|91094383|ref|XP_971062.1|	contig29924,contig03904
cluster03088	Alternative Splicing	2	gi|91077136|ref|XP_971386.1|	contig10548,contig16293,contig32383,contig34473,contig00411
cluster03089	Merge	1	gi|91093752|ref|XP_969444.1|	contig25205,contig35035
cluster03092	Alternative Splicing	1	gi|189241862|ref|XP_971243.2|	contig21452,contig21453,contig02798
cluster03096	Merge	1	gi|215490106|ref|NP_001135924.1|	contig33431,contig37409
cluster03099	Alternative Splicing	1	gi|212515264|gb|EEB17435.1|	contig21608,contig25457,contig05415
cluster03104	Merge	1	gi|91078818|ref|XP_970843.1|	contig36880,contig36924,contig36995
cluster03107	Merge	1	gi|115803045|ref|XP_780208.2|	contig24082,contig36612
cluster03109	Merge	1	gi|189238453|ref|XP_974381.2|	contig34298,contig36401,contig36834,contig36835
cluster03112	Alternative Splicing	2	gi|91082045|ref|XP_971146.1|	contig31130,contig34510,contig34511
cluster03116	Merge	1	gi|189240896|ref|XP_972687.2|	contig17206,contig25978
cluster03117	Merge	1	gi|91094033|ref|XP_967942.1|	contig15590,contig02188
cluster03117	Merge	1	gi|91094033|ref|XP_967942.1|	contig36818,contig36819
cluster03118	Merge	1	gi|66505576|ref|XP_393347.2|	contig32779,contig34209
cluster03119	Alternative Splicing	1	gi|189237292|ref|XP_001813804.1|	contig20401,contig27917,contig28420
cluster03120	Merge	1	gi|156550085|ref|XP_001605560.1|	contig32573,contig34116
cluster03122	Alternative Splicing	2	gi|91077774|ref|XP_968953.1|	contig15156,contig18188,contig27116
cluster03124	Merge	1	gi|91079648|ref|XP_968350.1|	contig19497,contig32421
cluster03125	Alternative Splicing	2	gi|91094433|ref|XP_969675.1|	contig26947,contig03414,contig35742
cluster03129	Alternative Splicing	1	gi|189241915|ref|XP_971248.2|	contig21161,contig34765,contig34859
cluster03130	Merge	1	gi|91091586|ref|XP_968421.1|	contig37686,contig37687
cluster03131	Alternative Splicing	3	gi|115898522|ref|XP_001198001.1|,gi|221091152|ref|XP_002169942.1|	contig15555,contig26573,contig26574,contig27415
cluster03135	Merge	1	gi|189235559|ref|XP_968512.2|	contig02504,contig29711
cluster03140	Merge	1	gi|189238015|ref|XP_970186.2|	contig11789,contig30590
cluster03142	Alternative Splicing	2	gi|157117158|ref|XP_001652963.1|	contig26388,contig27609,contig36155
cluster03144	Merge	1	gi|48097336|ref|XP_391878.1|	contig29958,contig04105
cluster03145	Alternative Splicing	2	gi|189237939|ref|XP_001813105.1|	contig13311,contig26297,contig33256
cluster03147	Merge	2	gi|158302352|ref|XP_321914.4|	contig11283,contig30336,contig33968,contig34048,contig36610,contig37725
cluster03147	Duplication	1	gi|158302352|ref|XP_321914.4|	contig11283,contig30336,contig34137,contig37724,contig37725
cluster03150	Merge	2	gi|189521195|ref|XP_706380.3|	contig29251,contig00094
cluster03150	Alternative Splicing	3	gi|110756487|ref|XP_396472.3|,gi|189521195|ref|XP_706380.3|	contig24960,contig29251,contig34715,contig00094
cluster03152	Merge	0		contig36764,contig36765
cluster03154	Merge	1	gi|123438135|ref|XP_001309855.1|	contig20967,contig25084
cluster03157	Duplication	1	gi|91085235|ref|XP_972927.1|	contig29196,contig37490
cluster03160	Merge	1	gi|91087007|ref|XP_973971.1|	contig34199,contig35204
cluster03162	Alternative Splicing	2	gi|189240117|ref|XP_001814019.1|	contig00244,contig27826,contig27978
cluster03162	Alternative Splicing	2	gi|91087673|ref|XP_976428.1|	contig31875,contig33077,contig34029
cluster03164	Merge	0		contig37645,contig37646
cluster03165	Merge	1	gi|91084647|ref|XP_966816.1|	contig28746,contig32688
cluster03167	Merge	1	gi|91085783|ref|XP_974443.1|	contig12272,contig27585
cluster03168	Merge	1	gi|212506543|gb|EEB10717.1|	contig28735,contig32677
cluster03170	Merge	1	gi|91088779|ref|XP_967442.1|	contig29428,contig00901
cluster03171	Merge	0		contig32912,contig34284
cluster03171	Merge	1	gi|189235908|ref|XP_968668.2|	contig28687,contig32628
cluster03179	Merge	0		contig28986,contig32835
cluster03184	Merge	1	gi|91087403|ref|XP_975666.1|	contig35082,contig36501
cluster03186	Alternative Splicing	2	gi|189236651|ref|XP_969621.2|	contig25573,contig31684,contig07206
cluster03188	Merge	0		contig02774,contig29754
cluster03190	Merge	0		contig30867,contig36125
cluster03190	Alternative Splicing	0		contig15617,contig30867,contig35214,contig35320,contig36125
cluster03191	Merge	1	gi|67523821|ref|XP_659970.1|	contig12097,contig30797
cluster03193	Merge	0		contig11733,contig30547
cluster03194	Alternative Splicing	2	gi|91080175|ref|XP_970509.1|	contig25907,contig26384,contig27833
cluster03194	Alternative Splicing	1	gi|91080175|ref|XP_970509.1|	contig25907,contig27894,contig02945
cluster03196	Alternative Splicing	0		contig11946,contig18234,contig30814,contig36747
cluster03201	Merge	1	gi|91079210|ref|XP_966588.1|	contig12297,contig36082
cluster03202	Merge	1	gi|189236105|ref|XP_973811.2|	contig28570,contig32519
cluster03203	Merge	1	gi|91093513|ref|XP_969441.1|	contig27230,contig29509
cluster03204	Merge	1	gi|156548765|ref|XP_001604584.1|	contig32690,contig37372
cluster03205	Merge	1	gi|91093671|ref|XP_969443.1|	contig01846,contig29613
cluster03206	Merge	1	gi|91083667|ref|XP_967985.1|	contig28801,contig32723
cluster03216	Merge	1	gi|189241490|ref|XP_001810768.1|	contig17098,contig31177
cluster03218	Merge	0		contig37654,contig37655
cluster03218	Alternative Splicing	2	gi|91077706|ref|XP_974890.1|	contig14987,contig37118,contig37578,contig37654,contig37655
cluster03219	Merge	2	gi|195425755|ref|XP_002061135.1|	contig36504,contig37478
cluster03220	Merge	1	gi|91093895|ref|XP_969005.1|	contig30418,contig30419
cluster03220	Merge	1	gi|91093895|ref|XP_969005.1|	contig35238,contig35303
cluster03220	Merge	0		contig29250,contig00091
cluster03222	Merge	0		contig34182,contig37515
cluster03224	Alternative Splicing	2	gi|91079328|ref|XP_968347.1|	contig14843,contig27109,contig35615
cluster03225	Merge	1	gi|189236327|ref|XP_975279.2|	contig34330,contig00745
cluster03228	Merge	1	gi|91079945|ref|XP_968596.1|	contig12652,contig26211
cluster03228	Merge	1	gi|91079945|ref|XP_968596.1|	contig14390,contig00214,contig31867,contig37742
cluster03228	Alternative Splicing	1	gi|91079945|ref|XP_968596.1|	contig14390,contig00214,contig27667,contig31016,contig31867,contig33561,contig37742
cluster03229	Merge	1	gi|195129790|ref|XP_002009337.1|	contig28929,contig32813
cluster03229	Merge	1	gi|195129790|ref|XP_002009337.1|	contig37638,contig37648
cluster03230	Merge	1	gi|189237255|ref|XP_972068.2|	contig01950,contig29636
cluster03231	Merge	1	gi|189240963|ref|XP_972394.2|	contig26072,contig31834
cluster03232	Merge	1	gi|91085733|ref|XP_973505.1|	contig02227,contig37281
cluster03234	Alternative Splicing	2	gi|190702583|gb|ACE75466.1|	contig35494,contig35700,contig06545
cluster03235	Merge	1	gi|91087799|ref|XP_967345.1|	contig11931,contig37219
cluster03239	Merge	1	gi|209171184|gb|ACI42858.1|	contig11757,contig30567
cluster03242	Alternative Splicing	2	gi|91094211|ref|XP_972733.1|	contig10555,contig17173,contig24136
cluster03243	Merge	1	gi|91086581|ref|XP_973438.1|	contig12011,contig30736
cluster03244	Merge	0		contig11512,contig30380
cluster03245	Merge	1	gi|91086129|ref|XP_968616.1|	contig01731,contig29590
cluster03250	Merge	1	gi|91087199|ref|XP_966953.1|	contig35281,contig36532
cluster03255	Merge	2	gi|4239843|dbj|BAA74713.1|	contig35405,contig06769
cluster03258	Merge	1	gi|3320596|gb|AAC26513.1|	contig25702,contig31688
cluster03261	Alternative Splicing	0		contig22440,contig33394,contig35605,contig36548
cluster03264	Merge	0		contig35371,contig37912
cluster03268	Merge	0		contig27413,contig32232
cluster03269	Merge	0		contig23488,contig31470
cluster03269	Merge	1	gi|124512046|ref|XP_001349156.1|	contig12079,contig35473
cluster03269	Merge	0		contig33876,contig37447
cluster03269	Merge	0		contig00131,contig24964
cluster03271	Merge	0		contig25189,contig31599
cluster03273	Merge	3	gi|110766101|ref|XP_001122857.1|,gi|157132502|ref|XP_001656042.1|	contig28826,contig32737
cluster03275	Alternative Splicing	1	gi|189240047|ref|XP_966393.2|	contig11853,contig16233,contig27570
cluster03275	Merge	1	gi|189240047|ref|XP_966393.2|	contig18690,contig03993
cluster03279	Merge	1	gi|156547939|ref|XP_001604628.1|	contig26170,contig35695
cluster03280	Merge	1	gi|212512217|gb|EEB15025.1|	contig10403,contig30216
cluster03282	Merge	1	gi|110756115|ref|XP_392320.2|	contig19734,contig31303
cluster03283	Merge	1	gi|91089391|ref|XP_973919.1|	contig30020,contig04673
cluster03284	Alternative Splicing	3	gi|52345468|ref|NP_001004782.1|,gi|91089165|ref|XP_973951.1|	contig22149,contig22150,contig33277
cluster03285	Merge	0		contig37781,contig37782
cluster03287	Alternative Splicing	3	gi|1335691|emb|CAA41925.1|,gi|221126073|ref|XP_002162607.1|	contig11118,contig30325,contig31428
cluster03288	Merge	1	gi|91083213|ref|XP_966501.1|	contig11563,contig30401
cluster03291	Alternative Splicing	0		contig31307,contig35571,contig36017,contig36018
cluster03293	Merge	1	gi|212506606|gb|EEB10764.1|	contig15591,contig02827
cluster03295	Merge	1	gi|189238450|ref|XP_001813808.1|	contig30801,contig35978
cluster03297	Merge	1	gi|189237186|ref|XP_967079.2|	contig02926,contig29780
cluster03298	Merge	0		contig13358,contig36983
cluster03298	Alternative Splicing	2	gi|189241157|ref|XP_974551.2|	contig14867,contig25030,contig26485
cluster03301	Merge	0		contig14596,contig31029
cluster03302	Merge	1	gi|189233599|ref|XP_001810775.1|	contig25824,contig27751
cluster03305	Alternative Splicing	2	gi|91093266|ref|XP_971119.1|	contig21171,contig26054,contig28913
cluster03305	Merge	1	gi|91092802|ref|XP_966671.1|	contig11640,contig30456
cluster03306	Merge	1	gi|91089609|ref|XP_973084.1|	contig26157,contig31882
cluster03307	Merge	1	gi|189233973|ref|XP_975713.2|	contig33096,contig35257
cluster03307	Merge	1	gi|91078830|ref|XP_971270.1|	contig11851,contig30630
cluster03310	Alternative Splicing	2	gi|110765268|ref|XP_001122946.1|	contig24411,contig27989,contig30285
cluster03311	Merge	1	gi|91090962|ref|XP_974635.1|	contig13393,contig25051
cluster03315	Merge	1	gi|212514723|gb|EEB16979.1|	contig29586,contig33267
cluster03315	Alternative Splicing	2	gi|212514723|gb|EEB16979.1|	contig28918,contig29586,contig33109,contig33267
cluster03315	Alternative Splicing	2	gi|212514723|gb|EEB16979.1|	contig01711,contig30264,contig36240
cluster03317	Merge	1	gi|189242399|ref|XP_968099.2|	contig11787,contig30589,contig32186,contig35505
cluster03318	Merge	0		contig14540,contig37791
cluster03319	Alternative Splicing	1	gi|91089275|ref|XP_970398.1|	contig25756,contig25757,contig00328,contig35671
cluster03320	Merge	1	gi|91079298|ref|XP_966796.1|	contig13328,contig13329
cluster03323	Merge	2	gi|91076442|ref|XP_971382.1|	contig11665,contig29579,contig33262,contig36786,contig37677,contig37678
cluster03326	Merge	1	gi|189235966|ref|XP_969617.2|	contig32571,contig34114,contig37080,contig37736
cluster03326	Alternative Splicing	1	gi|189235966|ref|XP_969617.2|	contig28648,contig34299,contig37080,contig37736
cluster03329	Merge	0		contig36718,contig36719
cluster03331	Merge	1	gi|91080663|ref|XP_974713.1|	contig12015,contig30743
cluster03332	Merge	0		contig30800,contig35977
cluster03332	Alternative Splicing	0		contig11280,contig17935,contig30800,contig35977
cluster03335	Merge	1	gi|193659558|ref|XP_001946448.1|	contig30052,contig05106
cluster03337	Alternative Splicing	0		contig10491,contig11289,contig28043
cluster03338	Merge	1	gi|91086701|ref|XP_969993.1|	contig33660,contig36306
cluster03339	Alternative Splicing	2	gi|189539279|ref|XP_001919250.1|	contig18070,contig18071,contig28761,contig37435
cluster03340	Merge	1	gi|189238796|ref|XP_974873.2|	contig20703,contig31352
cluster03341	Merge	1	gi|189239472|ref|XP_975326.2|	contig31492,contig33823
cluster03342	Merge	1	gi|189236133|ref|XP_974572.2|	contig36187,contig37983
cluster03347	Merge	1	gi|189238494|ref|XP_969784.2|	contig14167,contig31000
cluster03348	Merge	1	gi|189236103|ref|XP_001813325.1|	contig28940,contig35838
cluster03349	Merge	1	gi|157785647|ref|NP_001099128.1|	contig21631,contig31388
cluster03350	Merge	1	gi|193610731|ref|XP_001943084.1|	contig25509,contig35666
cluster03353	Merge	1	gi|73921478|gb|AAZ94269.1|	contig11855,contig11856
cluster03354	Merge	0		contig35322,contig00008
cluster03356	Merge	1	gi|22779444|dbj|BAC15602.1|	contig11573,contig30406
cluster03357	Merge	1	gi|91090288|ref|XP_971422.1|	contig29237,contig35859
cluster03359	Merge	0		contig29881,contig03562
cluster03361	Merge	1	gi|109503258|ref|XP_001072188.1|	contig29827,contig03157
cluster03362	Alternative Splicing	2	gi|212510523|gb|EEB13686.1|	contig16525,contig03655,contig09586
cluster03364	Merge	1	gi|189236353|ref|XP_001807129.1|	contig28924,contig32807
cluster03366	Merge	0		contig30683,contig36566,contig36848,contig37543
cluster03367	Alternative Splicing	3	gi|189235014|ref|XP_971014.2|,gi|66805419|ref|XP_636442.1|	contig20150,contig23717,contig31373,contig33006
cluster03367	Alternative Splicing	1	gi|189235014|ref|XP_971014.2|	contig31291,contig32404,contig33006
cluster03372	Alternative Splicing	2	gi|156397384|ref|XP_001637871.1|	contig16564,contig16565,contig26681,contig35544
cluster03374	Merge	0		contig30203,contig08868
cluster03377	Merge	1	gi|189238624|ref|XP_001810113.1|	contig12093,contig33122
cluster03377	Merge	1	gi|189238624|ref|XP_001810113.1|	contig27647,contig37494
cluster03377	Merge	1	gi|189238624|ref|XP_001810113.1|	contig32108,contig33988
cluster03382	Merge	1	gi|91089297|ref|XP_971482.1|	contig27062,contig27524,contig35752,contig05399
cluster03383	Alternative Splicing	2	gi|156398391|ref|XP_001638172.1|	contig11001,contig18617,contig27722
cluster03388	Merge	1	gi|189240927|ref|XP_969726.2|	contig12315,contig00936
cluster03389	Alternative Splicing	1	gi|91094007|ref|XP_971310.1|	contig32239,contig35639,contig37031
cluster03390	Merge	1	gi|149921639|ref|ZP_01910088.1|	contig29824,contig03136
cluster03396	Alternative Splicing	0		contig11153,contig24031,contig06465
cluster03397	Merge	0		contig34515,contig35058
cluster03399	Merge	1	gi|156548656|ref|XP_001601962.1|	contig29994,contig04440
cluster03400	Alternative Splicing	1	gi|91083073|ref|XP_967744.1|	contig30617,contig35478,contig37947
cluster03401	Merge	1	gi|189236799|ref|XP_970309.2|	contig36951,contig36952
cluster03407	Merge	1	gi|189234454|ref|XP_967960.2|	contig11775,contig26024
cluster03411	Merge	1	gi|189234764|ref|XP_001815546.1|	contig32847,contig34243
cluster03414	Alternative Splicing	2	gi|91083553|ref|XP_966900.1|	contig11378,contig11609,contig24988
cluster03415	Merge	1	gi|91078148|ref|XP_973780.1|	contig14864,contig35241,contig37873,contig37874
cluster03417	Merge	1	gi|110762308|ref|XP_623643.2|	contig25846,contig31727
cluster03418	Merge	1	gi|189240018|ref|XP_971295.2|	contig36549,contig04522
cluster03419	Merge	0		contig30073,contig05306
cluster03422	Merge	1	gi|189238518|ref|XP_001811514.1|	contig29857,contig30703,contig33594,contig03381
cluster03425	Alternative Splicing	1	gi|193688136|ref|XP_001945514.1|	contig12116,contig33641,contig37079
cluster03427	Merge	1	gi|189238048|ref|XP_001811309.1|	contig36547,contig03685
cluster03434	Merge	1	gi|91088453|ref|XP_969131.1|	contig11754,contig33115
cluster03436	Merge	0		contig30105,contig05775
cluster03437	Alternative Splicing	2	gi|110757719|ref|XP_396028.3|	contig15171,contig15172,contig34838
cluster03441	Merge	0		contig32842,contig34239,contig36874
cluster03443	Merge	1	gi|114052941|ref|NP_001040332.1|	contig29283,contig35864
cluster03444	Alternative Splicing	2	gi|91087643|ref|XP_973269.1|	contig02369,contig27185,contig27947
cluster03447	Merge	1	gi|156550309|ref|XP_001603446.1|	contig01225,contig29498
cluster03447	Merge	1	gi|156550309|ref|XP_001603446.1|	contig01224,contig28775,contig29496,contig32703
cluster03447	Duplication	1	gi|156550309|ref|XP_001603446.1|	contig33045,contig36196
cluster03449	Alternative Splicing	0		contig23303,contig25043,contig36581,contig00783
cluster03451	Merge	1	gi|189235671|ref|XP_971082.2|	contig02355,contig29690
cluster03452	Alternative Splicing	3	gi|91077802|ref|XP_969964.1|,gi|91093050|ref|XP_967369.1|	contig27832,contig34661,contig35042
cluster03453	Alternative Splicing	1	gi|212514447|gb|EEB16767.1|	contig10914,contig18965,contig03437,contig34846
cluster03454	Merge	0		contig37747,contig37964
cluster03454	Alternative Splicing	3	gi|1196520|gb|AAB02109.1|,gi|189240866|ref|XP_970073.2|	contig26058,contig37196,contig37691,contig37747,contig37963,contig37964
cluster03455	Alternative Splicing	2	gi|189240806|ref|XP_001811380.1|	contig29374,contig37612,contig37613
cluster03457	Merge	2	gi|189235372|ref|XP_968511.2|	contig26071,contig31833,contig34009,contig37375
cluster03464	Merge	1	gi|189239344|ref|XP_973859.2|	contig11636,contig25976
cluster03465	Alternative Splicing	3	gi|189235256|ref|XP_971790.2|,gi|91092914|ref|XP_971430.1|	contig18540,contig26358,contig34708
cluster03468	Alternative Splicing	2	gi|16903179|gb|AAK61417.1|	contig30327,contig31040,contig35522
cluster03471	Merge	1	gi|212507033|gb|EEB11079.1|	contig36916,contig36917
cluster03474	Alternative Splicing	2	gi|91088701|ref|XP_975057.1|	contig32343,contig32432,contig36143
cluster03474	Merge	0		contig28897,contig32785
cluster03474	Alternative Splicing	2	gi|91088701|ref|XP_975057.1|	contig11874,contig12540,contig28897,contig32432,contig32785,contig34214
cluster03477	Alternative Splicing	2	gi|91085589|ref|XP_968685.1|	contig27464,contig35152,contig36519
cluster03479	Merge	1	gi|56605896|ref|NP_001008450.1|	contig26757,contig32038
cluster03481	Alternative Splicing	0		contig24188,contig24189,contig27328
cluster03482	Merge	1	gi|195030929|ref|XP_001988254.1|	contig29415,contig00848
cluster03482	Merge	1	gi|110760427|ref|XP_624181.2|	contig25052,contig00847
cluster03483	Merge	2	gi|91084287|ref|XP_966951.1|	contig36708,contig37075
cluster03486	Merge	1	gi|91083189|ref|XP_972753.1|	contig29369,contig00658
cluster03487	Alternative Splicing	2	gi|110757462|ref|XP_001121607.1|	contig11150,contig11866,contig32279,contig33430
cluster03490	Merge	1	gi|170039680|ref|XP_001847655.1|	contig34630,contig35317
cluster03491	Merge	0		contig14342,contig26422
cluster03492	Merge	1	gi|91084163|ref|XP_970915.1|	contig15609,contig33723
cluster03494	Merge	1	gi|189234195|ref|XP_970345.2|	contig35620,contig37132
cluster03499	Merge	1	gi|91089719|ref|XP_974982.1|	contig37828,contig37829
cluster03501	Merge	0		contig10819,contig25828
cluster03501	Alternative Splicing	0		contig10819,contig10820,contig25828,contig31989
cluster03503	Alternative Splicing	2	gi|156539736|ref|XP_001599086.1|	contig21507,contig32076,contig32077
cluster03506	Merge	1	gi|157114774|ref|XP_001652415.1|	contig37745,contig37819
cluster03507	Merge	2	gi|82705043|ref|XP_726804.1|	contig16432,contig29085,contig31141,contig32972
cluster03508	Merge	1	gi|91091444|ref|XP_972566.1|	contig30090,contig05554
cluster03511	Merge	1	gi|189235501|ref|XP_969437.2|	contig28568,contig32516
cluster03512	Merge	1	gi|91089513|ref|XP_970464.1|	contig15447,contig31097
cluster03514	Merge	1	gi|13811433|gb|AAK40119.1|	contig14828,contig31047
cluster03515	Merge	0		contig29853,contig33354
cluster03520	Alternative Splicing	0		contig11313,contig24428,contig29061,contig34943
cluster03522	Merge	1	gi|195451597|ref|XP_002072993.1|	contig33227,contig37783
cluster03522	Alternative Splicing	3	gi|189239061|ref|XP_970759.2|,gi|195035605|ref|XP_001989266.1|	contig20580,contig20773,contig26041,contig32322,contig36742
cluster03523	Alternative Splicing	2	gi|170048969|ref|XP_001853638.1|	contig01826,contig01827,contig28032,contig28033
cluster03525	Merge	2	gi|91084269|ref|XP_971097.1|	contig30137,contig06355
cluster03527	Merge	1	gi|91080725|ref|XP_975392.1|	contig03046,contig35901
cluster03531	Alternative Splicing	2	gi|66520515|ref|XP_392840.2|	contig01836,contig01837,contig29611
cluster03532	Merge	1	gi|91085931|ref|XP_970194.1|	contig12155,contig30815,contig35272,contig36530
cluster03533	Merge	1	gi|91095073|ref|XP_972818.1|	contig31369,contig36022
cluster03535	Merge	1	gi|198455916|ref|XP_001360163.2|	contig13387,contig30935
cluster03537	Merge	1	gi|189241616|ref|XP_966968.2|	contig01010,contig29445
cluster03539	Alternative Splicing	2	gi|91088255|ref|XP_966658.1|	contig13241,contig19381,contig26290
cluster03540	Merge	1	gi|170030439|ref|XP_001843096.1|	contig33443,contig36268
cluster03543	Merge	1	gi|189238634|ref|XP_001811204.1|	contig27263,contig32177
cluster03545	Merge	1	gi|189234787|ref|XP_975167.2|	contig11503,contig30377
cluster03546	Alternative Splicing	2	gi|91084445|ref|XP_969553.1|	contig19697,contig24184,contig35342
cluster03547	Alternative Splicing	2	gi|91092842|ref|XP_968480.1|	contig32111,contig34362,contig34487
cluster03547	Merge	1	gi|91092842|ref|XP_968480.1|	contig29218,contig33079
cluster03551	Merge	2	gi|91078076|ref|XP_971952.1|	contig35399,contig06080
cluster03552	Merge	1	gi|189235868|ref|XP_001811347.1|	contig11925,contig30704
cluster03554	Merge	0		contig11894,contig30665
cluster03555	Merge	1	gi|157132701|ref|XP_001662618.1|	contig29796,contig02996
cluster03557	Merge	1	gi|189233817|ref|XP_971502.2|	contig29320,contig00421
cluster03561	Merge	1	gi|91087169|ref|XP_975384.1|	contig29233,contig00031
cluster03563	Merge	1	gi|189235434|ref|XP_001813433.1|	contig02969,contig29788
cluster03567	Merge	1	gi|194354009|ref|NP_001123894.1|	contig11694,contig30518
cluster03568	Merge	1	gi|91081553|ref|XP_975065.1|	contig33671,contig37429
cluster03570	Alternative Splicing	2	gi|91094301|ref|XP_971831.1|	contig10828,contig11846,contig02547
cluster03571	Merge	1	gi|189234794|ref|XP_001807213.1|	contig35388,contig04729
cluster03572	Alternative Splicing	2	gi|91094527|ref|XP_972254.1|	contig32402,contig32927,contig34053
cluster03575	Merge	1	gi|189233738|ref|XP_971576.2|	contig29987,contig35919
cluster03577	Merge	1	gi|91091556|ref|XP_966788.1|	contig36722,contig36723
cluster03582	Merge	1	gi|91076252|ref|XP_967051.1|	contig29192,contig33071
cluster03583	Alternative Splicing	0		contig35785,contig36649,contig36652,contig00781
cluster03584	Merge	0		contig29516,contig35881
cluster03586	Alternative Splicing	2	gi|189234573|ref|XP_974489.2|	contig12078,contig31513,contig33942
cluster03592	Merge	1	gi|91082807|ref|XP_968134.1|	contig24237,contig31502
cluster03597	Merge	1	gi|91079174|ref|XP_967807.1|	contig29621,contig35889
cluster03598	Merge	1	gi|189236582|ref|XP_001816521.1|	contig36905,contig36906
cluster03599	Merge	0		contig37757,contig37907
cluster03599	Merge	0		contig11883,contig30646
cluster03600	Merge	1	gi|189236382|ref|XP_969620.2|	contig11566,contig30402
cluster03601	Merge	1	gi|189240952|ref|XP_971597.2|	contig34082,contig34606
cluster03602	Merge	1	gi|91077314|ref|XP_974673.1|	contig36826,contig36827
cluster03602	Alternative Splicing	1	gi|91077314|ref|XP_974673.1|	contig19871,contig32218,contig36826,contig36827,contig37502
cluster03603	Merge	0		contig25845,contig31726
cluster03604	Merge	0		contig34033,contig36361
cluster03604	Merge	1	gi|189235381|ref|XP_969029.2|	contig33259,contig37556
cluster03605	Alternative Splicing	1	gi|189240839|ref|XP_001812334.1|	contig01042,contig25080,contig31422
cluster03606	Merge	1	gi|189237354|ref|XP_969475.2|	contig10638,contig30244
cluster03608	Alternative Splicing	2	gi|212516604|gb|EEB18598.1|	contig11857,contig12083,contig21167
cluster03610	Merge	0		contig12367,contig30842,contig30843,contig33646
cluster03610	Merge	0		contig23156,contig31446
cluster03611	Alternative Splicing	2	gi|193617863|ref|XP_001942753.1|	contig14134,contig21282,contig32272,contig36135
cluster03612	Merge	0		contig32988,contig34324
cluster03613	Alternative Splicing	0		contig16571,contig16572,contig26683
cluster03614	Alternative Splicing	0		contig18266,contig23373,contig02955,contig35614
cluster03622	Merge	1	gi|40365371|gb|AAR85358.1|	contig11481,contig30371
cluster03625	Merge	0		contig30436,contig38022
cluster03625	Alternative Splicing	0		contig27481,contig30436,contig37606,contig38022
cluster03625	Merge	1	gi|156547605|ref|XP_001603385.1|	contig31816,contig33892
cluster03625	Merge	0		contig26657,contig35728
cluster03634	Merge	1	gi|91088711|ref|XP_975115.1|	contig29419,contig00856
cluster03636	Alternative Splicing	1	gi|21357415|ref|NP_649139.1|	contig31179,contig33741,contig35534
cluster03638	Duplication	1	gi|54311781|emb|CAH64509.1|	contig11658,contig30492
cluster03639	Alternative Splicing	2	gi|170578204|ref|XP_001894312.1|	contig35331,contig35770,contig37939
cluster03640	Duplication	2	gi|8247506|emb|CAB92983.1|	contig32397,contig34050
cluster03641	Merge	2	gi|195500968|ref|XP_002097600.1|	contig29204,contig37163,contig37521,contig37522,contig37916
cluster03642	Merge	0		contig11466,contig30366
cluster03644	Merge	0		contig32826,contig37796
cluster03644	Merge	0		contig31894,contig35484
cluster03644	Alternative Splicing	0		contig31893,contig31894,contig35484,contig04044
cluster03645	Merge	1	gi|110764019|ref|XP_001121003.1|	contig29351,contig00573
cluster03645	Merge	1	gi|110764019|ref|XP_001121003.1|	contig29352,contig29353,contig36233,contig00574
cluster03646	Merge	1	gi|156546144|ref|XP_001602614.1|	contig35232,contig36525
cluster03647	Merge	1	gi|91093507|ref|XP_969226.1|	contig30519,contig35957
cluster03647	Alternative Splicing	1	gi|91093507|ref|XP_969226.1|	contig18064,contig02175,contig33297
cluster03649	Merge	1	gi|189240051|ref|XP_967188.2|	contig02587,contig29721
cluster03649	Merge	1	gi|189240051|ref|XP_967188.2|	contig28835,contig32744
cluster03650	Alternative Splicing	2	gi|91076682|ref|XP_971262.1|	contig11752,contig24555,contig27015,contig37159
cluster03654	Merge	1	gi|170058036|ref|XP_001864746.1|	contig11710,contig30536
cluster03655	Merge	1	gi|158297323|ref|XP_317578.4|	contig20045,contig31323
cluster03656	Merge	1	gi|189237136|ref|XP_973189.2|	contig29664,contig33298
cluster03656	Merge	3	gi|66802358|ref|XP_629961.1|,gi|86170764|ref|XP_966080.1|	contig11468,contig30367,contig36246,contig36674
cluster03661	Merge	0		contig30959,contig33682
cluster03662	Merge	1	gi|170035033|ref|XP_001845376.1|	contig37856,contig37857
cluster03664	Merge	1	gi|189239803|ref|XP_970743.2|	contig30761,contig37765
cluster03665	Duplication	0		contig35221,contig36996
cluster03665	Merge	0		contig34603,contig34604
cluster03665	Merge	0		contig33643,contig35890,contig36419,contig36851,contig37994
cluster03667	Merge	0		contig18214,contig31232
cluster03667	Duplication	2	gi|67903498|ref|XP_682005.1|	contig34657,contig35299
cluster03669	Merge	1	gi|91077484|ref|XP_968656.1|	contig37268,contig37662
cluster03670	Merge	1	gi|91085479|ref|XP_975880.1|	contig31555,contig37331
cluster03673	Alternative Splicing	2	gi|91092044|ref|XP_970008.1|	contig18954,contig24764,contig26896,contig26900
cluster03674	Merge	1	gi|91087635|ref|XP_973117.1|	contig17889,contig32050
cluster03683	Merge	1	gi|91087239|ref|XP_975511.1|	contig19542,contig04413
cluster03684	Merge	1	gi|189240966|ref|XP_966573.2|	contig11709,contig30533
cluster03685	Merge	0		contig27523,contig05257
cluster03686	Merge	1	gi|91094833|ref|XP_971377.1|	contig36546,contig36789,contig36790
cluster03688	Duplication	2	gi|190702583|gb|ACE75466.1|	contig31741,contig36066
cluster03689	Alternative Splicing	0		contig13063,contig13064,contig25306,contig27606
cluster03689	Alternative Splicing	3	gi|149640492|ref|XP_001511803.1|,gi|91080461|ref|XP_969971.1|,gi|91092340|ref|XP_970937.1|	contig10769,contig02051,contig36375,contig37053
cluster03692	Merge	1	gi|157134833|ref|XP_001656465.1|	contig31979,contig33945
cluster03692	Merge	1	gi|212518432|gb|EEB20185.1|	contig29293,contig33199
cluster03692	Merge	0		contig37718,contig37719
cluster03692	Merge	0		contig33037,contig36195
cluster03693	Alternative Splicing	1	gi|91084199|ref|XP_967748.1|	contig30474,contig35460,contig36075
cluster03698	Merge	0		contig26643,contig33107,contig35192,contig35727
cluster03698	Duplication	0		contig30206,contig36454
cluster03698	Alternative Splicing	0		contig14435,contig30206,contig33107,contig35192,contig36454
cluster03699	Alternative Splicing	2	gi|189240760|ref|XP_969222.2|	contig27256,contig27963,contig07277
cluster03699	Alternative Splicing	2	gi|189240760|ref|XP_969222.2|	contig27963,contig28014,contig34847
cluster03702	Merge	0		contig30775,contig33626
cluster03703	Alternative Splicing	0		contig27608,contig28442,contig28443,contig34030
cluster03704	Merge	1	gi|91090924|ref|XP_974164.1|	contig36544,contig37016
cluster03708	Merge	1	gi|91092994|ref|XP_968241.1|	contig30028,contig33397,contig33398,contig36638
cluster03709	Merge	1	gi|189236728|ref|XP_974937.2|	contig28668,contig32604
cluster03710	Merge	1	gi|91093254|ref|XP_970552.1|	contig25760,contig37246
cluster03711	Alternative Splicing	1	gi|91088223|ref|XP_973543.1|	contig02306,contig02307,contig28231,contig28232
cluster03713	Merge	1	gi|189235137|ref|XP_001807432.1|	contig28898,contig32787
cluster03714	Merge	0		contig29280,contig33196
cluster03714	Merge	0		contig35015,contig36467
cluster03715	Alternative Splicing	2	gi|189234206|ref|XP_970568.2|	contig01853,contig26749,contig27812,contig27813
cluster03715	Alternative Splicing	1	gi|189234206|ref|XP_970568.2|	contig26684,contig27812,contig33156,contig34012
cluster03716	Merge	2	gi|149241638|ref|XP_001526331.1|	contig26705,contig33907,contig36341,contig36971
cluster03716	Merge	0		contig02360,contig29693
cluster03716	Merge	0		contig11918,contig30694
cluster03717	Merge	1	gi|189238778|ref|XP_001814855.1|	contig30178,contig07301
cluster03723	Merge	0		contig34533,contig34534
cluster03723	Merge	0		contig29391,contig35873
cluster03724	Merge	0		contig13245,contig13246
cluster03726	Merge	1	gi|91088387|ref|XP_972439.1|	contig11574,contig30407
cluster03729	Merge	1	gi|189238402|ref|XP_972337.2|	contig37849,contig37898
cluster03730	Alternative Splicing	1	gi|91083923|ref|XP_974734.1|	contig24344,contig25123,contig31344
cluster03731	Merge	1	gi|189241794|ref|XP_976078.2|	contig11651,contig13870
cluster03731	Merge	1	gi|189241794|ref|XP_976078.2|	contig28336,contig34841
cluster03734	Merge	1	gi|195161336|ref|XP_002021524.1|	contig12586,contig35490
cluster03735	Merge	1	gi|187937187|ref|NP_001120783.1|	contig29212,contig33074
cluster03736	Merge	1	gi|91083671|ref|XP_968137.1|	contig37288,contig04187
cluster03744	Alternative Splicing	0		contig12115,contig24712,contig26134
cluster03745	Duplication	0		contig14277,contig31006
cluster03746	Merge	0		contig28760,contig32695
cluster03751	Duplication	0		contig20186,contig35576
cluster03751	Merge	1	gi|156544692|ref|XP_001605385.1|	contig36619,contig00940
cluster03751	Alternative Splicing	0		contig10405,contig10442,contig18462,contig21552
cluster03752	Merge	1	gi|91081847|ref|XP_967332.1|	contig01091,contig29469
cluster03767	Merge	1	gi|91089871|ref|XP_971540.1|	contig23100,contig27076
cluster03768	Alternative Splicing	2	gi|110775792|ref|XP_396987.3|	contig01262,contig20258,contig20259
cluster03770	Merge	1	gi|91085197|ref|XP_971808.1|	contig37327,contig37328
cluster03773	Merge	0		contig29841,contig03222
[truncated: 724 more rows]
