# Supplementary material for: Gene discovery in the horned beetle Onthophagus taurus
Source: BMC Genomics. 2010 Dec 14;11:703. doi: 10.1186/1471-2164-11-703 (PMC3019233; doi:10.1186/1471-2164-11-703)
Supplement: Additional file 5 — HomoloGene clusters. An excel file showing HomoloGene clusters. [file 1471-2164-11-703-S5.XLS]

## Sheet: homologene_clusters.txt
#ID	HomoloGen	Annotation
contig11724	3	Gene conserved in Bilateria
contig22824	3	Gene conserved in Bilateria
contig32436	3	Gene conserved in Bilateria
contig32760	3	Gene conserved in Bilateria
contig37361	3	Gene conserved in Bilateria
contig37362	3	Gene conserved in Bilateria
contig37790	3	Gene conserved in Bilateria
contig17001	5	Gene conserved in Bilateria
contig36977	6	Gene conserved in Eukaryota
FQTIJGT01DCZ1K	6	Gene conserved in Eukaryota
contig13490	7	Gene conserved in Coelomata
contig01905	12	Gene conserved in Fungi/Metazoa group
contig36298	12	Gene conserved in Fungi/Metazoa group
contig05204	13	Gene conserved in Eukaryota
contig06216	13	Gene conserved in Eukaryota
contig03896	16	Gene conserved in Eukaryota
contig30666	32	Gene conserved in Eukaryota
contig30667	32	Gene conserved in Eukaryota
contig33580	32	Gene conserved in Eukaryota
contig36403	32	Gene conserved in Eukaryota
contig18150	39	Gene conserved in Eukaryota
contig33497	41	Gene conserved in Eukaryota
contig33498	41	Gene conserved in Eukaryota
contig36660	41	Gene conserved in Eukaryota
contig37414	41	Gene conserved in Eukaryota
contig31991	69	Gene conserved in Euteleostomi
contig34063	73	Gene conserved in Eutheria
contig03350	74	Gene conserved in Coelomata
contig03352	74	Gene conserved in Coelomata
contig03353	74	Gene conserved in Coelomata
contig08128	74	Gene conserved in Coelomata
contig10906	74	Gene conserved in Coelomata
contig29851	74	Gene conserved in Coelomata
contig12895	76	Gene conserved in Eukaryota
contig31508	76	Gene conserved in Eukaryota
contig05333	77	Gene conserved in Fungi/Metazoa group
contig25833	84	Gene conserved in Eukaryota
contig36322	84	Gene conserved in Eukaryota
contig37345	84	Gene conserved in Eukaryota
contig05216	85	Gene conserved in Eukaryota
contig05217	85	Gene conserved in Eukaryota
contig24072	85	Gene conserved in Eukaryota
contig32536	85	Gene conserved in Eukaryota
contig34267	85	Gene conserved in Eukaryota
contig25322	94	Gene conserved in Fungi/Metazoa group
contig36880	94	Gene conserved in Fungi/Metazoa group
contig36924	94	Gene conserved in Fungi/Metazoa group
contig36995	94	Gene conserved in Fungi/Metazoa group
contig16801	96	Gene conserved in Eukaryota
contig17499	100	Gene conserved in Eukaryota
contig35953	100	Gene conserved in Eukaryota
contig05152	106	Gene conserved in Euteleostomi
contig15761	107	Gene conserved in Euteleostomi
contig26156	110	Gene conserved in Eukaryota
contig33817	110	Gene conserved in Eukaryota
contig21694	113	Gene conserved in Eukaryota
contig05119	115	Gene conserved in Eukaryota
contig05120	115	Gene conserved in Eukaryota
contig08531	115	Gene conserved in Eukaryota
contig08681	115	Gene conserved in Eukaryota
contig09673	115	Gene conserved in Eukaryota
contig15816	115	Gene conserved in Eukaryota
contig26110	115	Gene conserved in Eukaryota
contig32509	115	Gene conserved in Eukaryota
contig33274	115	Gene conserved in Eukaryota
contig33739	115	Gene conserved in Eukaryota
contig37803	115	Gene conserved in Eukaryota
contig37941	115	Gene conserved in Eukaryota
contig02978	119	Gene conserved in Bilateria
contig04531	119	Gene conserved in Bilateria
contig30006	119	Gene conserved in Bilateria
contig12388	125	Gene conserved in Eukaryota
contig16562	125	Gene conserved in Eukaryota
contig30848	125	Gene conserved in Eukaryota
contig34149	125	Gene conserved in Eukaryota
contig29850	126	Gene conserved in Fungi/Metazoa group
contig03093	129	Gene conserved in Eukaryota
contig12336	130	Gene conserved in Eukaryota
mira_c226	130	Gene conserved in Eukaryota
contig16882	132	Gene conserved in Fungi/Metazoa group
contig17788	132	Gene conserved in Fungi/Metazoa group
FQTIJGT01DRNLR	141	Gene conserved in Eukaryota
contig18841	145	Gene conserved in Eukaryota
FQTIJGT02GQ1CO	148	Gene conserved in Eukaryota
FQTIJGT02IVSXH	148	Gene conserved in Eukaryota
contig02739	149	Gene conserved in Eukaryota
contig10022	149	Gene conserved in Eukaryota
contig16506	149	Gene conserved in Eukaryota
contig06062	152	Gene conserved in Eukaryota
contig00192	153	Gene conserved in Bilateria
contig30720	153	Gene conserved in Bilateria
contig31444	153	Gene conserved in Bilateria
contig37555	153	Gene conserved in Bilateria
contig21667	156	Gene conserved in Eukaryota
contig21877	156	Gene conserved in Eukaryota
contig21878	156	Gene conserved in Eukaryota
contig28622	158	Gene conserved in Eukaryota
contig11327	159	Gene conserved in Eukaryota
contig32828	159	Gene conserved in Eukaryota
contig00525	167	Gene conserved in Coelomata
contig20863	167	Gene conserved in Coelomata
contig27839	167	Gene conserved in Coelomata
contig31356	167	Gene conserved in Coelomata
contig32553	167	Gene conserved in Coelomata
contig18884	169	Gene conserved in Coelomata
contig10215	180	Gene conserved in Euteleostomi
contig16173	180	Gene conserved in Euteleostomi
contig05461	197	Gene conserved in Eukaryota
contig10476	197	Gene conserved in Eukaryota
FQTIJGT01EVLYN	197	Gene conserved in Eukaryota
contig01930	199	Gene conserved in Euteleostomi
contig29631	199	Gene conserved in Euteleostomi
contig05283	208	Gene conserved in Eukaryota
contig30069	208	Gene conserved in Eukaryota
contig31197	208	Gene conserved in Eukaryota
contig33408	208	Gene conserved in Eukaryota
contig14982	210	Gene conserved in Eukaryota
contig17085	210	Gene conserved in Eukaryota
contig28551	212	Gene conserved in Coelomata
contig29476	212	Gene conserved in Coelomata
contig33231	212	Gene conserved in Coelomata
contig33232	212	Gene conserved in Coelomata
contig03460	219	Gene conserved in Bilateria
contig15872	219	Gene conserved in Bilateria
contig15901	219	Gene conserved in Bilateria
contig20633	219	Gene conserved in Bilateria
contig29866	219	Gene conserved in Bilateria
contig29867	219	Gene conserved in Bilateria
contig33991	219	Gene conserved in Bilateria
contig35904	219	Gene conserved in Bilateria
FQTIJGT02H7J4S	219	Gene conserved in Bilateria
contig00065	221	Gene conserved in Eukaryota
contig21115	221	Gene conserved in Eukaryota
contig29247	221	Gene conserved in Eukaryota
contig32142	221	Gene conserved in Eukaryota
contig16584	222	Gene conserved in Eukaryota
contig22885	222	Gene conserved in Eukaryota
contig03266	226	Gene conserved in Fungi/Metazoa group
contig05742	226	Gene conserved in Fungi/Metazoa group
contig08620	226	Gene conserved in Fungi/Metazoa group
contig04555	227	Gene conserved in Fungi/Metazoa group
contig10762	227	Gene conserved in Fungi/Metazoa group
contig30238	227	Gene conserved in Fungi/Metazoa group
contig09585	228	Gene conserved in Eukaryota
contig13668	228	Gene conserved in Eukaryota
contig31454	228	Gene conserved in Eukaryota
contig32485	228	Gene conserved in Eukaryota
contig11832	231	Gene conserved in Eukaryota
contig13302	231	Gene conserved in Eukaryota
contig15939	231	Gene conserved in Eukaryota
contig19696	231	Gene conserved in Eukaryota
contig31179	231	Gene conserved in Eukaryota
contig33741	231	Gene conserved in Eukaryota
contig35275	231	Gene conserved in Eukaryota
contig35534	231	Gene conserved in Eukaryota
FQTIJGT01B6JBW	231	Gene conserved in Eukaryota
contig18539	234	Gene conserved in Bilateria
contig24565	234	Gene conserved in Bilateria
contig03620	239	Gene conserved in Eukaryota
contig28322	239	Gene conserved in Eukaryota
contig29987	239	Gene conserved in Eukaryota
contig33393	239	Gene conserved in Eukaryota
contig35919	239	Gene conserved in Eukaryota
contig30214	240	Gene conserved in Eukaryota
contig33454	240	Gene conserved in Eukaryota
contig36462	240	Gene conserved in Eukaryota
contig37156	240	Gene conserved in Eukaryota
contig02835	242	Gene conserved in Eukaryota
contig02836	242	Gene conserved in Eukaryota
contig35012	242	Gene conserved in Eukaryota
contig16535	246	Gene conserved in Bilateria
FQTIJGT01BCJHJ	247	Gene conserved in Bilateria
FQTIJGT01DHLKM	247	Gene conserved in Bilateria
FQTIJGT01DM5HX	247	Gene conserved in Bilateria
FQTIJGT02FZWVS	247	Gene conserved in Bilateria
contig31545	257	Gene conserved in Eukaryota
contig16747	262	Gene conserved in Eukaryota
contig26215	265	Gene conserved in Coelomata
contig27787	265	Gene conserved in Coelomata
contig02881	269	Gene conserved in Eukaryota
contig01868	270	Gene conserved in Eukaryota
contig01869	270	Gene conserved in Eukaryota
contig15319	270	Gene conserved in Eukaryota
contig22205	270	Gene conserved in Eukaryota
contig26103	270	Gene conserved in Eukaryota
contig02678	271	Gene conserved in Bilateria
contig14257	271	Gene conserved in Bilateria
contig35753	271	Gene conserved in Bilateria
contig04735	281	Gene conserved in Euteleostomi
contig04757	285	Gene conserved in Coelomata
contig37359	295	Gene conserved in Euteleostomi
contig10023	306	Gene conserved in Coelomata
contig16676	306	Gene conserved in Coelomata
contig22623	306	Gene conserved in Coelomata
contig24490	306	Gene conserved in Coelomata
contig32162	306	Gene conserved in Coelomata
contig35195	306	Gene conserved in Coelomata
contig12998	307	Gene conserved in Bilateria
contig22072	307	Gene conserved in Bilateria
contig01834	311	Gene conserved in Eukaryota
contig02518	314	Gene conserved in Coelomata
contig27087	314	Gene conserved in Coelomata
contig29714	314	Gene conserved in Coelomata
contig30635	314	Gene conserved in Coelomata
contig23767	319	Gene conserved in Eukaryota
contig11486	320	Gene conserved in Eukaryota
FQTIJGT01A1AAT	320	Gene conserved in Eukaryota
contig03212	324	Gene conserved in Eukaryota
contig03561	324	Gene conserved in Eukaryota
contig04846	324	Gene conserved in Eukaryota
contig21359	324	Gene conserved in Eukaryota
FQTIJGT01DT1XR	324	Gene conserved in Eukaryota
FQTIJGT02G7V25	324	Gene conserved in Eukaryota
contig22125	330	Gene conserved in Fungi/Metazoa group
contig02923	331	Gene conserved in Eukaryota
contig29779	331	Gene conserved in Eukaryota
contig28964	334	Gene conserved in Coelomata
FQTIJGT02I1CNY	335	Gene conserved in Fungi/Metazoa group
FQTIJGT02GFBT0	344	Gene conserved in Eukaryota
FQTIJGT02GWBM3	344	Gene conserved in Eukaryota
FQTIJGT02JTBW0	344	Gene conserved in Eukaryota
contig04424	345	Gene conserved in Eukaryota
contig28603	345	Gene conserved in Eukaryota
contig35111	345	Gene conserved in Eukaryota
contig01731	347	Gene conserved in Eukaryota
contig01732	347	Gene conserved in Eukaryota
contig29590	347	Gene conserved in Eukaryota
contig30687	347	Gene conserved in Eukaryota
contig06615	349	Gene conserved in Euteleostomi
contig13739	350	Gene conserved in Coelomata
contig04513	352	Gene conserved in Eukaryota
contig28663	352	Gene conserved in Eukaryota
contig32594	352	Gene conserved in Eukaryota
contig33556	352	Gene conserved in Eukaryota
contig34131	352	Gene conserved in Eukaryota
contig29973	358	Gene conserved in Eukaryota
contig32896	358	Gene conserved in Eukaryota
contig34799	358	Gene conserved in Eukaryota
FQTIJGT01C293A	358	Gene conserved in Eukaryota
contig19949	371	Gene conserved in Fungi/Metazoa group
contig08931	372	Gene conserved in Eukaryota
contig05860	377	Gene conserved in Fungi/Metazoa group
contig11284	377	Gene conserved in Fungi/Metazoa group
contig16804	377	Gene conserved in Fungi/Metazoa group
contig33049	377	Gene conserved in Fungi/Metazoa group
contig35554	389	Gene conserved in Amniota
contig37508	389	Gene conserved in Amniota
contig05271	392	Gene conserved in Eukaryota
contig16672	392	Gene conserved in Eukaryota
contig25229	392	Gene conserved in Eukaryota
contig29074	392	Gene conserved in Eukaryota
contig31610	392	Gene conserved in Eukaryota
contig35095	392	Gene conserved in Eukaryota
contig11525	393	Gene conserved in Bilateria
contig27449	393	Gene conserved in Bilateria
contig06133	394	Gene conserved in Eukaryota
contig26235	395	Gene conserved in Bilateria
contig27323	395	Gene conserved in Bilateria
contig32382	395	Gene conserved in Bilateria
contig09586	400	Gene conserved in Euteleostomi
contig08917	409	Gene conserved in Eukaryota
contig17986	409	Gene conserved in Eukaryota
contig13422	413	Gene conserved in Eukaryota
contig01197	416	Gene conserved in Bilateria
contig09618	416	Gene conserved in Bilateria
contig11782	416	Gene conserved in Bilateria
contig18633	416	Gene conserved in Bilateria
contig27364	416	Gene conserved in Bilateria
contig30197	416	Gene conserved in Bilateria
contig35925	416	Gene conserved in Bilateria
mira_c624	416	Gene conserved in Bilateria
contig01572	437	Gene conserved in Eukaryota
contig04363	443	Gene conserved in Bilateria
contig05418	443	Gene conserved in Bilateria
contig05566	443	Gene conserved in Bilateria
contig31647	443	Gene conserved in Bilateria
contig10179	450	Gene conserved in Eukaryota
contig15840	450	Gene conserved in Eukaryota
contig24384	457	Gene conserved in Fungi/Metazoa group
contig28806	460	Gene conserved in Euteleostomi
contig15630	462	Gene conserved in Coelomata
contig16756	462	Gene conserved in Coelomata
contig05594	466	Gene conserved in Amniota
contig12939	466	Gene conserved in Amniota
contig16698	466	Gene conserved in Amniota
contig23153	466	Gene conserved in Amniota
contig01675	530	Gene conserved in Eukaryota
contig02082	536	Gene conserved in Fungi/Metazoa group
contig03719	536	Gene conserved in Fungi/Metazoa group
contig10578	536	Gene conserved in Fungi/Metazoa group
contig02126	542	Gene conserved in Fungi/Metazoa group
contig30516	542	Gene conserved in Fungi/Metazoa group
contig31434	542	Gene conserved in Fungi/Metazoa group
contig36030	542	Gene conserved in Fungi/Metazoa group
contig16510	543	Gene conserved in Fungi/Metazoa group
contig08857	554	Gene conserved in Eukaryota
contig15485	554	Gene conserved in Eukaryota
contig33786	554	Gene conserved in Eukaryota
contig34016	554	Gene conserved in Eukaryota
FQTIJGT01BUV4C	554	Gene conserved in Eukaryota
contig24304	564	Gene conserved in Euteleostomi
contig24735	564	Gene conserved in Euteleostomi
contig00148	569	Gene conserved in Eukaryota
contig11807	569	Gene conserved in Eukaryota
contig12811	573	Gene conserved in Coelomata
contig00741	574	Gene conserved in Fungi/Metazoa group
contig09833	578	Gene conserved in Bilateria
contig14026	578	Gene conserved in Bilateria
contig14283	578	Gene conserved in Bilateria
contig26414	578	Gene conserved in Bilateria
FQTIJGT01EHXTB	592	Gene conserved in Coelomata
FQTIJGT02FU8SB	592	Gene conserved in Coelomata
FQTIJGT02FVRIG	592	Gene conserved in Coelomata
contig07903	593	Gene conserved in Bilateria
contig14590	595	Gene conserved in Coelomata
contig11099	598	Gene conserved in Fungi/Metazoa group
contig14480	598	Gene conserved in Fungi/Metazoa group
contig30107	598	Gene conserved in Fungi/Metazoa group
contig30323	598	Gene conserved in Fungi/Metazoa group
contig03408	615	Gene conserved in Bilateria
contig10609	618	Gene conserved in Eukaryota
contig16980	618	Gene conserved in Eukaryota
contig04902	623	Gene conserved in Bilateria
FQTIJGT02H4UJ8	623	Gene conserved in Bilateria
contig17619	633	Gene conserved in Bilateria
contig11285	635	Gene conserved in Fungi/Metazoa group
contig07669	637	Gene conserved in Eukaryota
contig21318	637	Gene conserved in Eukaryota
FQTIJGT02HHEXZ	637	Gene conserved in Eukaryota
contig16419	639	Gene conserved in Coelomata
contig25478	648	Gene conserved in Bilateria
FQTIJGT02I0K6R	648	Gene conserved in Bilateria
contig18006	654	Gene conserved in Coelomata
contig21777	654	Gene conserved in Coelomata
FQTIJGT02GZD5W	654	Gene conserved in Coelomata
contig06296	664	Gene conserved in Coelomata
contig08536	664	Gene conserved in Coelomata
contig27628	665	Gene conserved in Eukaryota
contig03909	669	Gene conserved in Coelomata
contig16345	694	Gene exclusive to C.elegans
contig07354	710	Gene conserved in Bilateria
contig21287	710	Gene conserved in Bilateria
contig07692	712	Gene conserved in Eukaryota
contig13042	712	Gene conserved in Eukaryota
contig28752	712	Gene conserved in Eukaryota
contig30502	712	Gene conserved in Eukaryota
contig32690	712	Gene conserved in Eukaryota
contig37372	712	Gene conserved in Eukaryota
contig07325	721	Gene conserved in Eukaryota
contig09247	721	Gene conserved in Eukaryota
contig16407	721	Gene conserved in Eukaryota
contig17121	721	Gene conserved in Eukaryota
contig17575	721	Gene conserved in Eukaryota
contig20825	721	Gene conserved in Eukaryota
contig21735	721	Gene conserved in Eukaryota
FQTIJGT02H4SC1	721	Gene conserved in Eukaryota
contig02652	722	Gene conserved in Eukaryota
contig25600	722	Gene conserved in Eukaryota
contig28870	722	Gene conserved in Eukaryota
FQTIJGT01A9N2S	722	Gene conserved in Eukaryota
contig29101	725	Gene conserved in Eukaryota
contig32083	725	Gene conserved in Eukaryota
contig37596	726	Gene conserved in Eukaryota
contig12135	730	Gene conserved in Eukaryota
contig37554	730	Gene conserved in Eukaryota
contig05986	731	Gene conserved in Eukaryota
contig27452	731	Gene conserved in Eukaryota
contig32246	731	Gene conserved in Eukaryota
contig33419	731	Gene conserved in Eukaryota
contig26399	747	Gene conserved in Eukaryota
contig34973	747	Gene conserved in Eukaryota
contig00580	748	Gene conserved in Eukaryota
contig07686	748	Gene conserved in Eukaryota
FQTIJGT02H4GAN	748	Gene conserved in Eukaryota
contig12485	756	Gene conserved in Eukaryota
contig29466	756	Gene conserved in Eukaryota
contig24938	763	Gene conserved in Eukaryota
mira_c535	766	Gene conserved in Eukaryota
contig27404	768	Gene conserved in Coelomata
contig26765	776	Gene conserved in Eukaryota
mira_lrc974	776	Gene conserved in Eukaryota
contig17220	779	Gene conserved in Eukaryota
contig31898	779	Gene conserved in Eukaryota
contig31063	783	Gene conserved in Eukaryota
contig33655	788	Gene conserved in Eukaryota
contig03785	794	Gene conserved in Eukaryota
contig30289	799	Gene conserved in Eukaryota
FQTIJGT01BF4DS	803	Gene conserved in Eukaryota
contig13958	806	Gene conserved in Eukaryota
contig09537	816	Gene conserved in Bilateria
contig09474	824	Gene conserved in Bilateria
contig17378	833	Gene conserved in Eukaryota
contig29846	834	Gene conserved in Eukaryota
contig36743	834	Gene conserved in Eukaryota
contig36744	834	Gene conserved in Eukaryota
FQTIJGT02JCSES	834	Gene conserved in Eukaryota
contig05553	840	Gene conserved in Eukaryota
contig05554	840	Gene conserved in Eukaryota
contig30090	840	Gene conserved in Eukaryota
contig32665	840	Gene conserved in Eukaryota
contig20346	842	Gene conserved in Coelomata
contig24107	842	Gene conserved in Coelomata
contig25101	843	Gene conserved in Bilateria
contig10884	846	Gene conserved in Eukaryota
FQTIJGT01A8VBT	846	Gene conserved in Eukaryota
contig26679	849	Gene conserved in Eukaryota
contig34071	849	Gene conserved in Eukaryota
contig34462	849	Gene conserved in Eukaryota
contig37745	849	Gene conserved in Eukaryota
contig37819	849	Gene conserved in Eukaryota
FQTIJGT02H24QP	849	Gene conserved in Eukaryota
contig01239	854	Gene conserved in Eukaryota
contig14961	854	Gene conserved in Eukaryota
contig35347	854	Gene conserved in Eukaryota
contig04334	856	Gene conserved in Fungi/Metazoa group
contig04335	856	Gene conserved in Fungi/Metazoa group
contig29983	856	Gene conserved in Fungi/Metazoa group
contig29984	856	Gene conserved in Fungi/Metazoa group
FQTIJGT02FQ5P2	856	Gene conserved in Fungi/Metazoa group
FQTIJGT02IPSS2	856	Gene conserved in Fungi/Metazoa group
contig01412	865	Gene conserved in Coelomata
contig31938	865	Gene conserved in Coelomata
contig06501	868	Gene conserved in Bilateria
contig09926	868	Gene conserved in Bilateria
contig15349	868	Gene conserved in Bilateria
contig19609	871	Gene conserved in Fungi/Metazoa group
contig05256	875	Gene conserved in Eukaryota
contig08728	888	Gene conserved in Bilateria
contig21617	888	Gene conserved in Bilateria
contig01093	896	Gene conserved in Eukaryota
contig15487	899	Gene conserved in Coelomata
contig11655	900	Gene conserved in Euteleostomi
contig30481	900	Gene conserved in Euteleostomi
contig00113	906	Gene conserved in Eukaryota
contig12785	906	Gene conserved in Eukaryota
contig25135	908	Gene conserved in Eukaryota
contig06264	910	Gene conserved in Coelomata
contig32369	910	Gene conserved in Coelomata
contig04997	913	Gene conserved in Eukaryota
contig14254	913	Gene conserved in Eukaryota
contig18159	913	Gene conserved in Eukaryota
contig33404	913	Gene conserved in Eukaryota
contig13096	926	Gene conserved in Coelomata
contig32197	936	Gene conserved in Bilateria
contig34588	936	Gene conserved in Bilateria
contig35231	936	Gene conserved in Bilateria
contig28836	946	Gene conserved in Eukaryota
contig02988	947	Gene conserved in Eukaryota
contig15749	947	Gene conserved in Eukaryota
contig34067	960	Gene conserved in Eukaryota
contig16422	981	Gene conserved in Eukaryota
FQTIJGT02JKRFT	981	Gene conserved in Eukaryota
contig02368	987	Gene conserved in Coelomata
contig08817	989	Gene conserved in Coelomata
contig03248	990	Gene conserved in Euteleostomi
contig15201	993	Gene conserved in Euteleostomi
contig36897	994	Gene conserved in Coelomata
contig35930	995	Gene conserved in Coelomata
contig14674	996	Gene conserved in Euteleostomi
contig16649	999	Gene conserved in Eukaryota
contig18909	999	Gene conserved in Eukaryota
contig28746	999	Gene conserved in Eukaryota
contig32688	999	Gene conserved in Eukaryota
contig16890	1003	Gene conserved in Coelomata
FQTIJGT01BI9XY	1006	Gene conserved in Eukaryota
contig04187	1012	Gene conserved in Eukaryota
contig04188	1012	Gene conserved in Eukaryota
contig29971	1012	Gene conserved in Eukaryota
contig37288	1012	Gene conserved in Eukaryota
contig10107	1014	Gene conserved in Eukaryota
contig13803	1020	Gene conserved in Coelomata
contig04690	1027	Gene conserved in Eukaryota
FQTIJGT02ICIAE	1027	Gene conserved in Eukaryota
contig00626	1029	Gene conserved in Euteleostomi
contig11639	1032	Gene conserved in Eukaryota
contig17712	1032	Gene conserved in Eukaryota
contig25977	1032	Gene conserved in Eukaryota
contig29062	1032	Gene conserved in Eukaryota
contig32954	1032	Gene conserved in Eukaryota
contig32955	1032	Gene conserved in Eukaryota
contig33754	1032	Gene conserved in Eukaryota
contig03095	1039	Gene conserved in Bilateria
contig03096	1039	Gene conserved in Bilateria
contig25273	1039	Gene conserved in Bilateria
contig31617	1039	Gene conserved in Bilateria
contig33340	1039	Gene conserved in Bilateria
FQTIJGT01D6WZX	1039	Gene conserved in Bilateria
contig13562	1040	Gene conserved in Eukaryota
contig06067	1043	Gene conserved in Eukaryota
FQTIJGT02IL4U0	1043	Gene conserved in Eukaryota
contig22091	1045	Gene conserved in Eukaryota
contig32389	1045	Gene conserved in Eukaryota
FQTIJGT01DKDWK	1045	Gene conserved in Eukaryota
contig07519	1048	Gene conserved in Coelomata
contig19813	1048	Gene conserved in Coelomata
contig22178	1048	Gene conserved in Coelomata
FQTIJGT01AJ7TP	1048	Gene conserved in Coelomata
contig06372	1049	Gene conserved in Eukaryota
contig07740	1049	Gene conserved in Eukaryota
contig16485	1049	Gene conserved in Eukaryota
contig18672	1049	Gene conserved in Eukaryota
contig20022	1049	Gene conserved in Eukaryota
contig22444	1049	Gene conserved in Eukaryota
FQTIJGT01AVAT5	1049	Gene conserved in Eukaryota
FQTIJGT02G79M7	1049	Gene conserved in Eukaryota
FQTIJGT02J2M79	1049	Gene conserved in Eukaryota
FQTIJGT02IW0ON	1052	Gene conserved in Euteleostomi
contig01532	1053	Gene conserved in Eukaryota
contig03805	1053	Gene conserved in Eukaryota
contig06617	1053	Gene conserved in Eukaryota
contig13523	1053	Gene conserved in Eukaryota
contig21346	1053	Gene conserved in Eukaryota
contig23000	1053	Gene conserved in Eukaryota
contig23039	1053	Gene conserved in Eukaryota
contig31440	1053	Gene conserved in Eukaryota
contig08920	1055	Gene conserved in Eukaryota
contig00887	1058	Gene conserved in Eukaryota
contig26428	1058	Gene conserved in Eukaryota
contig34776	1059	Gene conserved in Eukaryota
contig17707	1060	Gene conserved in Eukaryota
contig31209	1060	Gene conserved in Eukaryota
contig32380	1061	Gene conserved in Eukaryota
contig32466	1061	Gene conserved in Eukaryota
contig33008	1061	Gene conserved in Eukaryota
contig33260	1061	Gene conserved in Eukaryota
contig36147	1061	Gene conserved in Eukaryota
contig37881	1061	Gene conserved in Eukaryota
contig37882	1061	Gene conserved in Eukaryota
contig11520	1068	Gene conserved in Bilateria
contig14353	1068	Gene conserved in Bilateria
FQTIJGT02IQLGZ	1068	Gene conserved in Bilateria
contig13429	1069	Gene conserved in Eukaryota
contig13430	1069	Gene conserved in Eukaryota
contig33125	1069	Gene conserved in Eukaryota
contig33318	1069	Gene conserved in Eukaryota
contig36248	1069	Gene conserved in Eukaryota
contig05888	1080	Gene conserved in Eukaryota
contig19268	1094	Gene conserved in Bilateria
contig21675	1094	Gene conserved in Bilateria
FQTIJGT02JJGHI	1094	Gene conserved in Bilateria
contig25441	1099	Gene conserved in Eukaryota
contig13846	1103	Gene conserved in Bilateria
contig21201	1103	Gene conserved in Bilateria
FQTIJGT02HCW9M	1103	Gene conserved in Bilateria
contig23349	1117	Gene conserved in Euteleostomi
contig18661	1119	Gene conserved in Eutheria
contig04310	1132	Gene conserved in Bilateria
contig08003	1132	Gene conserved in Bilateria
contig12799	1132	Gene conserved in Bilateria
contig15460	1135	Gene conserved in Eukaryota
contig05184	1137	Gene conserved in Fungi/Metazoa group
contig04802	1148	Gene conserved in Eukaryota
contig00555	1158	Gene conserved in Eukaryota
contig25771	1158	Gene conserved in Eukaryota
contig31700	1158	Gene conserved in Eukaryota
contig03377	1159	Gene conserved in Eukaryota
FQTIJGT02G1MTN	1159	Gene conserved in Eukaryota
contig01720	1160	Gene conserved in Eukaryota
contig25152	1160	Gene conserved in Eukaryota
contig18421	1161	Gene conserved in Eukaryota
contig33348	1161	Gene conserved in Eukaryota
contig04387	1168	Gene conserved in Bilateria
contig09580	1168	Gene conserved in Bilateria
contig23258	1168	Gene conserved in Bilateria
FQTIJGT02HMZ5O	1168	Gene conserved in Bilateria
FQTIJGT02HTM43	1168	Gene conserved in Bilateria
contig17471	1171	Gene conserved in Euteleostomi
contig01626	1174	Gene conserved in Bilateria
contig10724	1174	Gene conserved in Bilateria
contig31455	1174	Gene conserved in Bilateria
contig34966	1185	Gene conserved in Eukaryota
contig30330	1205	Gene conserved in Eukaryota
contig08702	1212	Gene conserved in Bilateria
contig18025	1212	Gene conserved in Bilateria
contig02123	1213	Gene conserved in Eukaryota
contig24256	1213	Gene conserved in Eukaryota
contig36245	1213	Gene conserved in Eukaryota
contig04559	1216	Gene conserved in Fungi/Metazoa group
contig27650	1216	Gene conserved in Fungi/Metazoa group
contig29012	1216	Gene conserved in Fungi/Metazoa group
contig30010	1216	Gene conserved in Fungi/Metazoa group
contig32305	1216	Gene conserved in Fungi/Metazoa group
contig32877	1216	Gene conserved in Fungi/Metazoa group
contig33396	1216	Gene conserved in Fungi/Metazoa group
contig35256	1216	Gene conserved in Fungi/Metazoa group
contig35790	1216	Gene conserved in Fungi/Metazoa group
contig37378	1216	Gene conserved in Fungi/Metazoa group
contig01807	1217	Gene conserved in Bilateria
contig00527	1222	Gene conserved in Eukaryota
contig07668	1222	Gene conserved in Eukaryota
contig15409	1222	Gene conserved in Eukaryota
contig34335	1227	Gene conserved in Eukaryota
contig37815	1227	Gene conserved in Eukaryota
contig37816	1227	Gene conserved in Eukaryota
contig07165	1235	Gene conserved in Eukaryota
contig25163	1240	Gene conserved in Eukaryota
contig25164	1240	Gene conserved in Eukaryota
contig30789	1240	Gene conserved in Eukaryota
contig11478	1241	Gene conserved in Eukaryota
contig00461	1246	Gene conserved in Coelomata
contig05454	1246	Gene conserved in Coelomata
contig14303	1246	Gene conserved in Coelomata
contig31767	1246	Gene conserved in Coelomata
contig04261	1250	Gene conserved in Eukaryota
contig32593	1250	Gene conserved in Eukaryota
contig01954	1256	Gene conserved in Fungi/Metazoa group
contig17275	1260	Gene conserved in Eukaryota
FQTIJGT01BL30C	1261	Gene conserved in Bilateria
contig34031	1266	Gene conserved in Euteleostomi
contig03060	1273	Gene conserved in Eukaryota
contig16300	1275	Gene conserved in Coelomata
contig32407	1275	Gene conserved in Coelomata
contig15134	1276	Gene conserved in Coelomata
contig08924	1277	Gene conserved in Eukaryota
FQTIJGT01BTS0V	1277	Gene conserved in Eukaryota
contig27237	1279	Gene conserved in Eukaryota
contig28769	1279	Gene conserved in Eukaryota
contig31853	1279	Gene conserved in Eukaryota
contig15666	1281	Gene conserved in Eukaryota
FQTIJGT02FW7QJ	1281	Gene conserved in Eukaryota
mira_c287	1281	Gene conserved in Eukaryota
contig01049	1282	Gene conserved in Eukaryota
contig33602	1282	Gene conserved in Eukaryota
contig29573	1283	Gene conserved in Eukaryota
contig33758	1283	Gene conserved in Eukaryota
contig36186	1283	Gene conserved in Eukaryota
contig13847	1284	Gene conserved in Eukaryota
contig04905	1287	Gene conserved in Euteleostomi
contig19388	1292	Gene conserved in Euteleostomi
contig04903	1300	Gene conserved in Coelomata
contig00005	1302	Gene conserved in Coelomata
contig10484	1302	Gene conserved in Coelomata
contig11975	1302	Gene conserved in Coelomata
contig29224	1302	Gene conserved in Coelomata
contig30219	1302	Gene conserved in Coelomata
contig11095	1303	Gene conserved in Coelomata
contig04507	1307	Gene conserved in Coelomata
contig24374	1307	Gene conserved in Coelomata
FQTIJGT02I07I6	1324	Gene conserved in Eukaryota
contig11751	1328	Gene conserved in Eukaryota
contig30396	1328	Gene conserved in Eukaryota
contig30770	1328	Gene conserved in Eukaryota
contig33060	1328	Gene conserved in Eukaryota
contig33152	1328	Gene conserved in Eukaryota
contig35262	1328	Gene conserved in Eukaryota
contig35974	1328	Gene conserved in Eukaryota
contig36521	1328	Gene conserved in Eukaryota
contig37872	1328	Gene conserved in Eukaryota
FQTIJGT01CDV6Z	1328	Gene conserved in Eukaryota
contig30474	1336	Gene conserved in Eukaryota
contig35460	1336	Gene conserved in Eukaryota
contig36075	1336	Gene conserved in Eukaryota
contig25364	1352	Gene conserved in Fungi/Metazoa group
contig17147	1354	Gene conserved in Fungi/Metazoa group
contig32117	1354	Gene conserved in Fungi/Metazoa group
contig17280	1357	Gene conserved in Bilateria
contig04207	1363	Gene conserved in Eukaryota
contig03586	1368	Gene conserved in Euteleostomi
FQTIJGT01ELPZ6	1380	Gene conserved in Eukaryota
contig31462	1384	Gene conserved in Coelomata
contig32439	1384	Gene conserved in Coelomata
contig35245	1384	Gene conserved in Coelomata
contig03243	1393	Gene conserved in Euteleostomi
contig01497	1399	Gene conserved in Bilateria
contig34942	1399	Gene conserved in Bilateria
contig02826	1412	Gene conserved in Fungi/Metazoa group
contig08465	1412	Gene conserved in Fungi/Metazoa group
contig15986	1412	Gene conserved in Fungi/Metazoa group
contig18900	1412	Gene conserved in Fungi/Metazoa group
contig04303	1413	Gene conserved in Bilateria
contig22535	1413	Gene conserved in Bilateria
contig03125	1418	Gene conserved in Coelomata
contig05018	1432	Gene conserved in Fungi/Metazoa group
contig17309	1434	Gene conserved in Bilateria
contig18756	1434	Gene conserved in Bilateria
contig15440	1444	Gene conserved in Eukaryota
contig20293	1444	Gene conserved in Eukaryota
contig32925	1444	Gene conserved in Eukaryota
contig32926	1444	Gene conserved in Eukaryota
contig36576	1444	Gene conserved in Eukaryota
contig09940	1448	Gene conserved in Eukaryota
contig18805	1448	Gene conserved in Eukaryota
contig22403	1448	Gene conserved in Eukaryota
contig09810	1453	Gene conserved in Eukaryota
contig00522	1455	Gene conserved in Bilateria
contig00523	1455	Gene conserved in Bilateria
contig25768	1455	Gene conserved in Bilateria
contig01742	1456	Gene conserved in Eukaryota
contig11913	1456	Gene conserved in Eukaryota
contig21594	1468	Gene conserved in Bilateria
contig31473	1471	Gene conserved in Euteleostomi
contig24162	1480	Gene conserved in Eukaryota
contig26125	1480	Gene conserved in Eukaryota
contig33007	1480	Gene conserved in Eukaryota
contig34965	1480	Gene conserved in Eukaryota
contig03299	1485	Gene conserved in Amniota
contig35056	1487	Gene conserved in Eukaryota
contig36879	1487	Gene conserved in Eukaryota
contig11460	1490	Gene conserved in Fungi/Metazoa group
contig23294	1503	Gene conserved in Eukaryota
contig35007	1503	Gene conserved in Eukaryota
contig08740	1514	Gene conserved in Coelomata
contig15619	1514	Gene conserved in Coelomata
contig02640	1515	Gene conserved in Coelomata
contig09459	1515	Gene conserved in Coelomata
contig09598	1515	Gene conserved in Coelomata
contig22012	1515	Gene conserved in Coelomata
contig01686	1519	Gene conserved in Eukaryota
contig10279	1519	Gene conserved in Eukaryota
contig15300	1519	Gene conserved in Eukaryota
contig21022	1519	Gene conserved in Eukaryota
contig37162	1519	Gene conserved in Eukaryota
contig12738	1534	Gene conserved in Eukaryota
contig33428	1535	Gene conserved in Eukaryota
contig01726	1539	Gene conserved in Eukaryota
contig16338	1539	Gene conserved in Eukaryota
contig03140	1543	Gene conserved in Coelomata
contig28968	1545	Gene conserved in Euteleostomi
contig02884	1547	Gene conserved in Eukaryota
contig24187	1548	Gene conserved in Euteleostomi
contig07076	1550	Gene conserved in Coelomata
FQTIJGT01EOMTG	1550	Gene conserved in Coelomata
contig17726	1551	Gene conserved in Coelomata
contig27786	1551	Gene conserved in Coelomata
contig01849	1557	Gene conserved in Bilateria
contig01205	1566	Gene conserved in Bilateria
contig10664	1566	Gene conserved in Bilateria
contig26466	1566	Gene conserved in Bilateria
contig31041	1566	Gene conserved in Bilateria
FQTIJGT01B1T9K	1566	Gene conserved in Bilateria
contig26781	1568	Gene conserved in Fungi/Metazoa group
contig32047	1568	Gene conserved in Fungi/Metazoa group
contig35401	1568	Gene conserved in Fungi/Metazoa group
contig24978	1571	Gene conserved in Eukaryota
contig02064	1572	Gene conserved in Eukaryota
contig15180	1572	Gene conserved in Eukaryota
contig27024	1572	Gene conserved in Eukaryota
contig27519	1572	Gene conserved in Eukaryota
contig27888	1572	Gene conserved in Eukaryota
contig28802	1572	Gene conserved in Eukaryota
contig29182	1572	Gene conserved in Eukaryota
contig33051	1572	Gene conserved in Eukaryota
contig10788	1576	Gene conserved in Bilateria
contig16952	1576	Gene conserved in Bilateria
contig22732	1585	Gene conserved in Eukaryota
contig27205	1585	Gene conserved in Eukaryota
contig35607	1585	Gene conserved in Eukaryota
contig03333	1592	Gene conserved in Eukaryota
contig04639	1593	Gene conserved in Euteleostomi
contig08110	1593	Gene conserved in Euteleostomi
contig08791	1593	Gene conserved in Euteleostomi
contig09268	1593	Gene conserved in Euteleostomi
contig15996	1593	Gene conserved in Euteleostomi
FQTIJGT02IVLYX	1593	Gene conserved in Euteleostomi
contig02799	1609	Gene conserved in Eukaryota
contig02800	1609	Gene conserved in Eukaryota
contig29757	1609	Gene conserved in Eukaryota
contig29758	1609	Gene conserved in Eukaryota
contig29731	1620	Gene conserved in Eukaryota
contig29809	1620	Gene conserved in Eukaryota
contig16732	1622	Gene conserved in Euteleostomi
contig00744	1624	Gene conserved in Eukaryota
contig00745	1624	Gene conserved in Eukaryota
contig34329	1624	Gene conserved in Eukaryota
contig34330	1624	Gene conserved in Eukaryota
contig12798	1626	Gene conserved in Eukaryota
contig31777	1626	Gene conserved in Eukaryota
contig31778	1626	Gene conserved in Eukaryota
contig34279	1626	Gene conserved in Eukaryota
contig35268	1626	Gene conserved in Eukaryota
contig35448	1626	Gene conserved in Eukaryota
contig25126	1632	Gene conserved in Euteleostomi
contig18886	1655	Gene conserved in Coelomata
contig09125	1657	Gene conserved in Eukaryota
FQTIJGT01EBAQM	1657	Gene conserved in Eukaryota
contig01727	1661	Gene conserved in Bilateria
contig01890	1669	Gene conserved in Euteleostomi
contig29622	1669	Gene conserved in Euteleostomi
contig29623	1670	Gene conserved in Euteleostomi
contig31985	1670	Gene conserved in Euteleostomi
contig33278	1670	Gene conserved in Euteleostomi
contig00579	1671	Gene conserved in Coelomata
contig25024	1671	Gene conserved in Coelomata
contig28199	1671	Gene conserved in Coelomata
FQTIJGT02F8OII	1671	Gene conserved in Coelomata
contig08820	1673	Gene conserved in Coelomata
contig11060	1673	Gene conserved in Coelomata
contig12707	1673	Gene conserved in Coelomata
contig14741	1673	Gene conserved in Coelomata
contig28593	1673	Gene conserved in Coelomata
FQTIJGT01B3AG5	1673	Gene conserved in Coelomata
contig19634	1676	Gene conserved in Eukaryota
contig21169	1676	Gene conserved in Eukaryota
contig31367	1676	Gene conserved in Eukaryota
contig33025	1676	Gene conserved in Eukaryota
contig36397	1676	Gene conserved in Eukaryota
contig09794	1677	Gene conserved in Coelomata
contig03965	1679	Gene conserved in Coelomata
contig26856	1679	Gene conserved in Coelomata
contig23960	1691	Gene conserved in Bilateria
contig07252	1692	Gene conserved in Bilateria
contig11992	1692	Gene conserved in Bilateria
contig08361	1693	Gene conserved in Bilateria
contig13765	1693	Gene conserved in Bilateria
contig18740	1693	Gene conserved in Bilateria
FQTIJGT01EIIYD	1693	Gene conserved in Bilateria
contig24470	1707	Gene conserved in Eukaryota
contig31239	1707	Gene conserved in Eukaryota
contig15333	1708	Gene conserved in Coelomata
FQTIJGT02G5QIP	1708	Gene conserved in Coelomata
FQTIJGT02H5AAH	1708	Gene conserved in Coelomata
contig02170	1710	Gene conserved in Eukaryota
contig29662	1710	Gene conserved in Eukaryota
contig33296	1710	Gene conserved in Eukaryota
contig00152	1723	Gene conserved in Bilateria
contig04273	1723	Gene conserved in Bilateria
contig22787	1723	Gene conserved in Bilateria
contig29268	1723	Gene conserved in Bilateria
contig35862	1723	Gene conserved in Bilateria
contig15438	1724	Gene conserved in Bilateria
contig21418	1724	Gene conserved in Bilateria
contig28683	1736	Gene conserved in Eukaryota
contig32621	1736	Gene conserved in Eukaryota
contig36178	1736	Gene conserved in Eukaryota
contig00538	1738	Gene conserved in Coelomata
contig27486	1738	Gene conserved in Coelomata
contig03999	1742	Gene conserved in Coelomata
contig13046	1742	Gene conserved in Coelomata
contig30913	1742	Gene conserved in Coelomata
contig06358	1744	Gene conserved in Coelomata
contig18250	1744	Gene conserved in Coelomata
contig18809	1744	Gene conserved in Coelomata
contig18859	1744	Gene conserved in Coelomata
contig21647	1744	Gene conserved in Coelomata
contig06170	1746	Gene conserved in Coelomata
contig20780	1746	Gene conserved in Coelomata
contig21720	1746	Gene conserved in Coelomata
FQTIJGT02HAQFV	1746	Gene conserved in Coelomata
contig24676	1754	Gene conserved in Eutheria
contig01735	1768	Gene conserved in Eukaryota
contig16166	1770	Gene conserved in Coelomata
contig00274	1776	Gene conserved in Bilateria
contig01118	1791	Gene conserved in Eukaryota
contig30471	1791	Gene conserved in Eukaryota
contig37301	1791	Gene conserved in Eukaryota
contig37545	1791	Gene conserved in Eukaryota
contig26059	1794	Gene conserved in Euteleostomi
contig02343	1804	Gene conserved in Eukaryota
contig03414	1806	Gene conserved in Eukaryota
contig06645	1806	Gene conserved in Eukaryota
contig35742	1806	Gene conserved in Eukaryota
contig06988	1821	Gene conserved in Fungi/Metazoa group
contig01844	1824	Gene conserved in Euteleostomi
contig01845	1824	Gene conserved in Euteleostomi
contig29612	1824	Gene conserved in Euteleostomi
contig00119	1825	Gene conserved in Eukaryota
contig00581	1833	Gene conserved in Bilateria
contig26704	1833	Gene conserved in Bilateria
contig27190	1833	Gene conserved in Bilateria
contig33582	1833	Gene conserved in Bilateria
contig17450	1838	Gene conserved in Fungi/Metazoa group
contig30193	1838	Gene conserved in Fungi/Metazoa group
contig20179	1840	Gene conserved in Eukaryota
contig32750	1840	Gene conserved in Eukaryota
contig34199	1840	Gene conserved in Eukaryota
contig35204	1840	Gene conserved in Eukaryota
FQTIJGT02FI4OB	1840	Gene conserved in Eukaryota
contig02890	1843	Gene conserved in Eukaryota
FQTIJGT02GZNXD	1843	Gene conserved in Eukaryota
contig03869	1849	Gene conserved in Coelomata
contig11756	1849	Gene conserved in Coelomata
contig28522	1855	Gene conserved in Bilateria
contig31291	1855	Gene conserved in Bilateria
contig33006	1855	Gene conserved in Bilateria
contig03871	1856	Gene conserved in Eukaryota
contig14095	1857	Gene conserved in Eukaryota
contig28931	1857	Gene conserved in Eukaryota
contig32817	1857	Gene conserved in Eukaryota
contig04198	1858	Gene conserved in Euteleostomi
contig33042	1858	Gene conserved in Euteleostomi
contig34344	1858	Gene conserved in Euteleostomi
FQTIJGT02GKPW7	1858	Gene conserved in Euteleostomi
contig28092	1859	Gene conserved in Eukaryota
contig34389	1859	Gene conserved in Eukaryota
contig24880	1860	Gene conserved in Diptera
contig14265	1861	Gene conserved in Coelomata
contig14349	1866	Gene conserved in Eukaryota
contig14643	1866	Gene conserved in Eukaryota
contig09035	1867	Gene conserved in Eukaryota
contig32616	1867	Gene conserved in Eukaryota
contig05455	1875	Gene conserved in Eukaryota
contig37069	1875	Gene conserved in Eukaryota
contig02436	1895	Gene conserved in Fungi/Metazoa group
contig08853	1895	Gene conserved in Fungi/Metazoa group
contig08930	1895	Gene conserved in Fungi/Metazoa group
contig14290	1895	Gene conserved in Fungi/Metazoa group
contig16930	1895	Gene conserved in Fungi/Metazoa group
contig18147	1895	Gene conserved in Fungi/Metazoa group
contig18666	1895	Gene conserved in Fungi/Metazoa group
contig19896	1895	Gene conserved in Fungi/Metazoa group
contig19996	1895	Gene conserved in Fungi/Metazoa group
contig22419	1895	Gene conserved in Fungi/Metazoa group
contig22420	1895	Gene conserved in Fungi/Metazoa group
FQTIJGT01CHS69	1895	Gene conserved in Fungi/Metazoa group
FQTIJGT02FJ0W3	1895	Gene conserved in Fungi/Metazoa group
FQTIJGT02HZSRY	1895	Gene conserved in Fungi/Metazoa group
mira_c775	1895	Gene conserved in Fungi/Metazoa group
contig15934	1897	Gene conserved in Eukaryota
contig16557	1901	Gene conserved in Coelomata
contig28719	1902	Gene conserved in Eukaryota
contig30176	1902	Gene conserved in Eukaryota
contig34851	1902	Gene conserved in Eukaryota
contig02065	1906	Gene conserved in Eukaryota
contig33816	1906	Gene conserved in Eukaryota
contig34495	1906	Gene conserved in Eukaryota
contig36211	1906	Gene conserved in Eukaryota
contig18439	1909	Gene conserved in Eukaryota
contig21639	1909	Gene conserved in Eukaryota
contig35597	1909	Gene conserved in Eukaryota
contig01033	1930	Gene conserved in Bilateria
contig10464	1930	Gene conserved in Bilateria
contig31918	1930	Gene conserved in Bilateria
contig05211	1932	Gene conserved in Coelomata
contig21834	1936	Gene conserved in Fungi/Metazoa group
contig29975	1936	Gene conserved in Fungi/Metazoa group
contig01526	1944	Gene conserved in Coelomata
mira_c598	1944	Gene conserved in Coelomata
contig03774	1945	Gene conserved in Eukaryota
FQTIJGT02HZKQ5	1945	Gene conserved in Eukaryota
contig05517	1951	Gene conserved in Eukaryota
contig15172	1952	Gene conserved in Coelomata
contig10518	1954	Gene conserved in Bilateria
contig06562	1956	Gene conserved in Coelomata
contig18692	1956	Gene conserved in Coelomata
FQTIJGT02G3TQF	1957	Gene conserved in Bilateria
contig33794	1967	Gene conserved in Fungi/Metazoa group
contig36169	1967	Gene conserved in Fungi/Metazoa group
contig13849	1972	Gene conserved in Eukaryota
contig23365	1979	Gene conserved in Eukaryota
contig08036	1980	Gene conserved in Eukaryota
contig08566	1982	Gene conserved in Eukaryota
contig08698	1986	Gene conserved in Eukaryota
contig10499	1986	Gene conserved in Eukaryota
contig28842	1986	Gene conserved in Eukaryota
contig30721	1986	Gene conserved in Eukaryota
contig32749	1986	Gene conserved in Eukaryota
contig34198	1986	Gene conserved in Eukaryota
contig02030	1997	Gene conserved in Eukaryota
contig06258	1997	Gene conserved in Eukaryota
contig11686	1997	Gene conserved in Eukaryota
contig26876	1997	Gene conserved in Eukaryota
contig31439	1997	Gene conserved in Eukaryota
contig12457	2004	Gene conserved in Eukaryota
contig34311	2004	Gene conserved in Eukaryota
contig19144	2013	Gene conserved in Amniota
contig05260	2014	Gene conserved in Eukaryota
contig24342	2014	Gene conserved in Eukaryota
FQTIJGT01DAQAV	2014	Gene conserved in Eukaryota
contig08162	2016	Gene conserved in Fungi/Metazoa group
contig37266	2017	Gene conserved in Eukaryota
FQTIJGT01ADXKZ	2017	Gene conserved in Eukaryota
contig07067	2018	Gene conserved in Eukaryota
contig07155	2019	Gene conserved in Eukaryota
contig13197	2027	Gene conserved in Bilateria
contig00951	2032	Gene conserved in Eukaryota
contig12104	2032	Gene conserved in Eukaryota
contig19915	2032	Gene conserved in Eukaryota
contig20132	2032	Gene conserved in Eukaryota
contig29436	2032	Gene conserved in Eukaryota
contig31376	2032	Gene conserved in Eukaryota
contig32814	2033	Gene conserved in Coelomata
contig33304	2033	Gene conserved in Coelomata
FQTIJGT01BNQU3	2033	Gene conserved in Coelomata
FQTIJGT02H17CN	2033	Gene conserved in Coelomata
contig07320	2038	Gene conserved in Eukaryota
contig11420	2042	Gene conserved in Eukaryota
contig11934	2042	Gene conserved in Eukaryota
contig30714	2042	Gene conserved in Eukaryota
contig32345	2042	Gene conserved in Eukaryota
FQTIJGT01DHH4Y	2042	Gene conserved in Eukaryota
FQTIJGT02HD7IU	2042	Gene conserved in Eukaryota
FQTIJGT02IOKX7	2042	Gene conserved in Eukaryota
contig01693	2054	Gene conserved in Bilateria
contig16740	2055	Gene conserved in Bilateria
contig16762	2055	Gene conserved in Bilateria
contig20396	2056	Gene conserved in Eukaryota
contig09942	2063	Gene conserved in Eukaryota
contig06691	2073	Gene conserved in Bilateria
contig24261	2073	Gene conserved in Bilateria
contig30154	2073	Gene conserved in Bilateria
contig33432	2073	Gene conserved in Bilateria
contig09042	2075	Gene conserved in Euteleostomi
contig29339	2080	Gene conserved in Eukaryota
contig15272	2081	Gene conserved in Eukaryota
FQTIJGT01AFLJS	2081	Gene conserved in Eukaryota
contig02145	2082	Gene conserved in Eukaryota
contig18685	2082	Gene conserved in Eukaryota
contig35578	2082	Gene conserved in Eukaryota
contig02726	2083	Gene conserved in Eukaryota
contig17888	2084	Gene conserved in Eukaryota
contig17889	2084	Gene conserved in Eukaryota
contig32050	2084	Gene conserved in Eukaryota
contig32987	2084	Gene conserved in Eukaryota
FQTIJGT02FUNQS	2084	Gene conserved in Eukaryota
FQTIJGT02J0B2E	2084	Gene conserved in Eukaryota
contig01604	2085	Gene conserved in Eukaryota
contig33890	2085	Gene conserved in Eukaryota
contig12936	2086	Gene conserved in Eukaryota
contig30906	2086	Gene conserved in Eukaryota
contig37653	2086	Gene conserved in Eukaryota
contig37770	2086	Gene conserved in Eukaryota
contig37825	2086	Gene conserved in Eukaryota
contig37957	2086	Gene conserved in Eukaryota
contig03116	2087	Gene conserved in Eukaryota
contig14153	2088	Gene conserved in Eukaryota
contig07530	2089	Gene conserved in Eukaryota
contig11704	2089	Gene conserved in Eukaryota
contig00563	2090	Gene conserved in Eukaryota
contig11902	2092	Gene conserved in Eukaryota
contig28541	2092	Gene conserved in Eukaryota
contig32490	2092	Gene conserved in Eukaryota
contig32491	2092	Gene conserved in Eukaryota
contig18267	2093	Gene conserved in Eukaryota
contig26146	2093	Gene conserved in Eukaryota
contig33845	2093	Gene conserved in Eukaryota
contig36156	2093	Gene conserved in Eukaryota
contig00213	2095	Gene conserved in Eukaryota
contig31218	2095	Gene conserved in Eukaryota
contig33578	2095	Gene conserved in Eukaryota
contig36863	2095	Gene conserved in Eukaryota
contig37559	2095	Gene conserved in Eukaryota
contig23288	2096	Gene conserved in Eukaryota
contig29865	2096	Gene conserved in Eukaryota
contig34272	2096	Gene conserved in Eukaryota
contig01174	2097	Gene conserved in Eukaryota
contig13366	2097	Gene conserved in Eukaryota
contig13367	2097	Gene conserved in Eukaryota
contig31250	2097	Gene conserved in Eukaryota
contig37273	2097	Gene conserved in Eukaryota
FQTIJGT01B6SMD	2097	Gene conserved in Eukaryota
contig00541	2098	Gene conserved in Eukaryota
contig33001	2098	Gene conserved in Eukaryota
contig17244	2100	Gene conserved in Eukaryota
contig19730	2100	Gene conserved in Eukaryota
contig30599	2100	Gene conserved in Eukaryota
contig13348	2101	Gene conserved in Eukaryota
contig20938	2101	Gene conserved in Eukaryota
contig26299	2101	Gene conserved in Eukaryota
contig30952	2101	Gene conserved in Eukaryota
contig31328	2101	Gene conserved in Eukaryota
contig32565	2101	Gene conserved in Eukaryota
contig32873	2101	Gene conserved in Eukaryota
contig34203	2101	Gene conserved in Eukaryota
contig36185	2101	Gene conserved in Eukaryota
contig36528	2101	Gene conserved in Eukaryota
FQTIJGT01C4U7B	2101	Gene conserved in Eukaryota
contig02671	2102	Gene conserved in Eukaryota
contig30537	2102	Gene conserved in Eukaryota
contig35172	2102	Gene conserved in Eukaryota
contig35173	2102	Gene conserved in Eukaryota
contig29220	2104	Gene conserved in Eukaryota
contig34355	2104	Gene conserved in Eukaryota
contig28054	2106	Gene conserved in Eukaryota
contig35803	2106	Gene conserved in Eukaryota
contig37205	2106	Gene conserved in Eukaryota
contig13077	2108	Gene conserved in Eukaryota
contig31917	2108	Gene conserved in Eukaryota
contig35339	2108	Gene conserved in Eukaryota
contig02444	2109	Gene conserved in Eukaryota
contig25219	2109	Gene conserved in Eukaryota
contig07747	2110	Gene conserved in Eukaryota
contig02690	2111	Gene conserved in Eukaryota
contig18384	2111	Gene conserved in Eukaryota
contig25125	2119	Gene conserved in Coelomata
contig16670	2120	Gene conserved in Bilateria
contig26344	2121	Gene conserved in Euteleostomi
contig10857	2122	Gene conserved in Bilateria
contig19708	2122	Gene conserved in Bilateria
contig07636	2125	Gene conserved in Coelomata
contig07939	2125	Gene conserved in Coelomata
contig20390	2125	Gene conserved in Coelomata
contig25632	2125	Gene conserved in Coelomata
contig07916	2129	Gene conserved in Euteleostomi
contig27238	2130	Gene conserved in Euteleostomi
contig04061	2140	Gene conserved in Eukaryota
contig06772	2142	Gene conserved in Eukaryota
contig32980	2143	Gene conserved in Eukaryota
contig36235	2143	Gene conserved in Eukaryota
contig02007	2145	Gene conserved in Bilateria
contig02008	2145	Gene conserved in Bilateria
contig11684	2145	Gene conserved in Bilateria
contig25994	2145	Gene conserved in Bilateria
contig29640	2145	Gene conserved in Bilateria
contig33284	2145	Gene conserved in Bilateria
contig03664	2155	Gene conserved in Eukaryota
contig20907	2155	Gene conserved in Eukaryota
contig29896	2155	Gene conserved in Eukaryota
contig36257	2155	Gene conserved in Eukaryota
contig18238	2156	Gene conserved in Eukaryota
contig25259	2162	Gene conserved in Bilateria
contig17661	2163	Gene conserved in Bilateria
contig06279	2168	Gene conserved in Coelomata
FQTIJGT02GM9UM	2168	Gene conserved in Coelomata
contig22198	2169	Gene conserved in Euteleostomi
contig15878	2172	Gene conserved in Eukaryota
contig11906	2176	Gene conserved in Coelomata
contig28851	2176	Gene conserved in Coelomata
contig30681	2176	Gene conserved in Coelomata
contig12313	2178	Gene conserved in Coelomata
contig32043	2178	Gene conserved in Coelomata
contig05048	2180	Gene conserved in Coelomata
contig30046	2180	Gene conserved in Coelomata
contig06420	2185	Gene conserved in Eukaryota
contig16710	2185	Gene conserved in Eukaryota
contig18065	2187	Gene conserved in Eukaryota
contig23702	2187	Gene conserved in Eukaryota
contig30036	2188	Gene conserved in Eukaryota
contig06969	2193	Gene conserved in Bilateria
contig19692	2193	Gene conserved in Bilateria
contig10161	2195	Gene conserved in Euteleostomi
contig32134	2198	Gene conserved in Coelomata
contig17150	2199	Gene conserved in Coelomata
contig08975	2202	Gene conserved in Fungi/Metazoa group
contig23017	2202	Gene conserved in Fungi/Metazoa group
FQTIJGT01AIIME	2202	Gene conserved in Fungi/Metazoa group
contig02003	2205	Gene conserved in Eukaryota
contig36081	2205	Gene conserved in Eukaryota
contig05850	2207	Gene conserved in Coelomata
contig05851	2207	Gene conserved in Coelomata
contig10450	2207	Gene conserved in Coelomata
contig12696	2207	Gene conserved in Coelomata
contig14792	2207	Gene conserved in Coelomata
contig25332	2207	Gene conserved in Coelomata
contig28581	2207	Gene conserved in Coelomata
FQTIJGT02IY61P	2207	Gene conserved in Coelomata
contig03517	2208	Gene conserved in Eukaryota
contig07897	2208	Gene conserved in Eukaryota
contig33362	2208	Gene conserved in Eukaryota
FQTIJGT01C1JA4	2208	Gene conserved in Eukaryota
contig13563	2212	Gene conserved in Eukaryota
contig15541	2213	Gene conserved in Eukaryota
contig30684	2213	Gene conserved in Eukaryota
contig31105	2213	Gene conserved in Eukaryota
contig32922	2213	Gene conserved in Eukaryota
contig34025	2213	Gene conserved in Eukaryota
contig29869	2214	Gene conserved in Eukaryota
contig37530	2214	Gene conserved in Eukaryota
contig03369	2220	Gene conserved in Euteleostomi
contig21608	2230	Gene conserved in Coelomata
contig25457	2230	Gene conserved in Coelomata
contig03556	2234	Gene conserved in Coelomata
contig03602	2234	Gene conserved in Coelomata
contig16850	2253	Gene conserved in Euteleostomi
contig20551	2255	Gene conserved in Eukaryota
contig25255	2255	Gene conserved in Eukaryota
contig31528	2255	Gene conserved in Eukaryota
contig33504	2255	Gene conserved in Eukaryota
contig34663	2255	Gene conserved in Eukaryota
contig37245	2255	Gene conserved in Eukaryota
contig01426	2256	Gene conserved in Coelomata
contig01112	2277	Gene conserved in Bilateria
contig01113	2277	Gene conserved in Bilateria
contig05092	2277	Gene conserved in Bilateria
contig20522	2277	Gene conserved in Bilateria
contig20523	2277	Gene conserved in Bilateria
contig27661	2277	Gene conserved in Bilateria
contig29474	2277	Gene conserved in Bilateria
contig29475	2277	Gene conserved in Bilateria
contig33967	2277	Gene conserved in Bilateria
contig16287	2281	Gene conserved in Coelomata
contig07924	2290	Gene conserved in Bilateria
contig09101	2290	Gene conserved in Bilateria
contig17818	2290	Gene conserved in Bilateria
contig15790	2298	Gene conserved in Bilateria
FQTIJGT01DFTTR	2298	Gene conserved in Bilateria
contig21664	2308	Gene conserved in Fungi/Metazoa group
contig02997	2310	Gene conserved in Bilateria
contig01042	2312	Gene conserved in Fungi/Metazoa group
contig25080	2312	Gene conserved in Fungi/Metazoa group
contig31422	2312	Gene conserved in Fungi/Metazoa group
contig19291	2314	Gene conserved in Fungi/Metazoa group
contig33774	2314	Gene conserved in Fungi/Metazoa group
FQTIJGT02JSJIL	2314	Gene conserved in Fungi/Metazoa group
contig05206	2317	Gene conserved in Euteleostomi
contig27394	2325	Gene conserved in Eukaryota
contig33872	2325	Gene conserved in Eukaryota
contig16760	2328	Gene conserved in Eukaryota
contig12624	2332	Gene conserved in Fungi/Metazoa group
contig35281	2332	Gene conserved in Fungi/Metazoa group
contig36532	2332	Gene conserved in Fungi/Metazoa group
contig37834	2332	Gene conserved in Fungi/Metazoa group
contig37835	2332	Gene conserved in Fungi/Metazoa group
contig19475	2333	Gene conserved in Bilateria
contig23164	2333	Gene conserved in Bilateria
contig15743	2336	Gene conserved in Coelomata
FQTIJGT01AT0PY	2336	Gene conserved in Coelomata
FQTIJGT02IPDN9	2336	Gene conserved in Coelomata
FQTIJGT02IYADK	2341	Gene conserved in Bilateria
contig13253	2342	Gene conserved in Eukaryota
contig06487	2353	Gene conserved in Bilateria
contig07672	2353	Gene conserved in Bilateria
contig11685	2353	Gene conserved in Bilateria
contig15159	2353	Gene conserved in Bilateria
contig15377	2353	Gene conserved in Bilateria
contig31086	2353	Gene conserved in Bilateria
contig31087	2353	Gene conserved in Bilateria
contig31396	2353	Gene conserved in Bilateria
contig31595	2353	Gene conserved in Bilateria
contig34651	2353	Gene conserved in Bilateria
FQTIJGT01ERJII	2353	Gene conserved in Bilateria
contig02000	2354	Gene conserved in Bilateria
contig11683	2354	Gene conserved in Bilateria
contig12494	2354	Gene conserved in Bilateria
contig30390	2354	Gene conserved in Bilateria
contig30512	2354	Gene conserved in Bilateria
contig37358	2354	Gene conserved in Bilateria
contig06112	2361	Gene conserved in Eukaryota
contig05369	2362	Gene conserved in Eukaryota
contig28924	2364	Gene conserved in Eukaryota
contig30272	2364	Gene conserved in Eukaryota
contig31052	2364	Gene conserved in Eukaryota
contig32807	2364	Gene conserved in Eukaryota
contig13676	2366	Gene conserved in Eukaryota
contig31156	2366	Gene conserved in Eukaryota
contig30309	2368	Gene conserved in Eukaryota
contig24977	2369	Gene conserved in Bilateria
contig29283	2369	Gene conserved in Bilateria
contig35864	2369	Gene conserved in Bilateria
contig36520	2369	Gene conserved in Bilateria
contig01645	2381	Gene conserved in Eukaryota
contig01708	2382	Gene conserved in Eukaryota
contig32351	2382	Gene conserved in Eukaryota
contig05432	2384	Gene conserved in Eukaryota
contig12736	2386	Gene conserved in Eukaryota
contig13176	2386	Gene conserved in Eukaryota
contig19562	2393	Gene conserved in Coelomata
contig19871	2395	Gene conserved in Bilateria
contig32218	2395	Gene conserved in Bilateria
contig34288	2395	Gene conserved in Bilateria
contig35465	2395	Gene conserved in Bilateria
contig36826	2395	Gene conserved in Bilateria
contig36827	2395	Gene conserved in Bilateria
contig37502	2395	Gene conserved in Bilateria
contig15734	2400	Gene conserved in Euteleostomi
contig15582	2402	Gene conserved in Eukaryota
contig06320	2404	Gene conserved in Eukaryota
contig20576	2404	Gene conserved in Eukaryota
contig30135	2404	Gene conserved in Eukaryota
contig30136	2404	Gene conserved in Eukaryota
contig26953	2415	Gene conserved in Euteleostomi
contig03614	2418	Gene conserved in Coelomata
contig11966	2418	Gene conserved in Coelomata
contig03659	2419	Gene conserved in Eukaryota
contig07058	2421	Gene conserved in Coelomata
FQTIJGT02IZNAD	2425	Gene conserved in Eukaryota
contig05287	2430	Gene conserved in Euteleostomi
contig01185	2445	Gene conserved in Bilateria
contig01186	2445	Gene conserved in Bilateria
contig30477	2445	Gene conserved in Bilateria
contig32278	2445	Gene conserved in Bilateria
contig21807	2449	Gene conserved in Bilateria
FQTIJGT01CPY61	2449	Gene conserved in Bilateria
contig17724	2455	Gene conserved in Fungi/Metazoa group
contig10492	2467	Gene conserved in Eukaryota
contig20699	2467	Gene conserved in Eukaryota
contig31259	2467	Gene conserved in Eukaryota
contig32948	2467	Gene conserved in Eukaryota
contig17424	2469	Gene conserved in Coelomata
contig06273	2471	Gene conserved in Eukaryota
contig09663	2471	Gene conserved in Eukaryota
contig22242	2471	Gene conserved in Eukaryota
FQTIJGT02FPEP9	2471	Gene conserved in Eukaryota
FQTIJGT02G1FFI	2471	Gene conserved in Eukaryota
contig21880	2475	Gene conserved in Bilateria
contig00973	2476	Gene conserved in Eukaryota
contig23100	2476	Gene conserved in Eukaryota
contig27076	2476	Gene conserved in Eukaryota
contig31561	2476	Gene conserved in Eukaryota
contig01870	2481	Gene conserved in Eukaryota
contig00124	2484	Gene conserved in Eukaryota
contig11869	2484	Gene conserved in Eukaryota
contig26056	2484	Gene conserved in Eukaryota
contig04535	2485	Gene conserved in Eukaryota
contig23348	2486	Gene conserved in Fungi/Metazoa group
contig00387	2490	Gene conserved in Eukaryota
contig29313	2490	Gene conserved in Eukaryota
contig32939	2490	Gene conserved in Eukaryota
contig36232	2490	Gene conserved in Eukaryota
contig36164	2491	Gene conserved in Euteleostomi
contig04192	2506	Gene conserved in Eukaryota
contig13928	2506	Gene conserved in Eukaryota
contig18537	2508	Gene conserved in Eukaryota
contig04428	2516	Gene conserved in Eukaryota
contig12490	2516	Gene conserved in Eukaryota
contig27515	2516	Gene conserved in Eukaryota
contig05049	2520	Gene conserved in Eukaryota
contig35477	2520	Gene conserved in Eukaryota
contig02596	2527	Gene conserved in Euteleostomi
contig14388	2528	Gene conserved in Coelomata
contig31782	2528	Gene conserved in Coelomata
contig03302	2531	Gene conserved in Eukaryota
contig13125	2541	Gene conserved in Bilateria
contig30657	2541	Gene conserved in Bilateria
contig34617	2541	Gene conserved in Bilateria
contig35800	2541	Gene conserved in Bilateria
contig36121	2541	Gene conserved in Bilateria
contig22417	2546	Gene conserved in Coelomata
contig03034	2554	Gene conserved in Eukaryota
contig05377	2556	Gene conserved in Euteleostomi
contig04386	2567	Gene conserved in Fungi/Metazoa group
contig07047	2567	Gene conserved in Fungi/Metazoa group
contig19130	2567	Gene conserved in Fungi/Metazoa group
contig22264	2567	Gene conserved in Fungi/Metazoa group
contig27016	2567	Gene conserved in Fungi/Metazoa group
contig18186	2586	Gene conserved in Bilateria
contig03692	2587	Gene conserved in Bilateria
contig24309	2587	Gene conserved in Bilateria
contig01101	2590	Gene conserved in Euteleostomi
contig03852	2592	Gene conserved in Eukaryota
contig10942	2592	Gene conserved in Eukaryota
contig18589	2593	Gene conserved in Eukaryota
contig31357	2593	Gene conserved in Eukaryota
contig37438	2593	Gene conserved in Eukaryota
contig09377	2597	Gene conserved in Bilateria
contig30134	2597	Gene conserved in Bilateria
contig01999	2608	Gene conserved in Eukaryota
contig32346	2608	Gene conserved in Eukaryota
FQTIJGT01CFAVO	2608	Gene conserved in Eukaryota
contig17583	2614	Gene conserved in Coelomata
contig23620	2614	Gene conserved in Coelomata
contig34295	2614	Gene conserved in Coelomata
contig22231	2616	Gene conserved in Eukaryota
contig11825	2634	Gene conserved in Bilateria
contig15866	2634	Gene conserved in Bilateria
contig15921	2635	Gene conserved in Bilateria
contig21640	2635	Gene conserved in Bilateria
contig06129	2637	Gene conserved in Eukaryota
contig06130	2637	Gene conserved in Eukaryota
contig11128	2637	Gene conserved in Eukaryota
contig13691	2637	Gene conserved in Eukaryota
contig18029	2637	Gene conserved in Eukaryota
contig23126	2637	Gene conserved in Eukaryota
contig27337	2637	Gene conserved in Eukaryota
contig28816	2637	Gene conserved in Eukaryota
contig30123	2637	Gene conserved in Eukaryota
contig32733	2637	Gene conserved in Eukaryota
contig33034	2637	Gene conserved in Eukaryota
contig34340	2637	Gene conserved in Eukaryota
contig34341	2637	Gene conserved in Eukaryota
mira_c412	2637	Gene conserved in Eukaryota
contig32757	2640	Gene conserved in Euteleostomi
contig19986	2652	Gene conserved in Coelomata
contig25416	2652	Gene conserved in Coelomata
contig12650	2658	Gene conserved in Eukaryota
contig19443	2658	Gene conserved in Eukaryota
contig14829	2660	Gene conserved in Eukaryota
contig19031	2660	Gene conserved in Eukaryota
contig23428	2660	Gene conserved in Eukaryota
contig25794	2661	Gene conserved in Eukaryota
contig25983	2661	Gene conserved in Eukaryota
contig29595	2662	Gene conserved in Bilateria
contig07373	2663	Gene conserved in Fungi/Metazoa group
contig05560	2667	Gene conserved in Bilateria
contig01612	2670	Gene conserved in Eukaryota
contig17989	2672	Gene conserved in Coelomata
contig01582	2676	Gene conserved in Eukaryota
contig07898	2676	Gene conserved in Eukaryota
contig14991	2680	Gene conserved in Eukaryota
contig15309	2680	Gene conserved in Eukaryota
contig17600	2680	Gene conserved in Eukaryota
contig04450	2683	Gene conserved in Bilateria
contig07609	2683	Gene conserved in Bilateria
contig22515	2683	Gene conserved in Bilateria
contig17303	2685	Gene conserved in Bilateria
contig17304	2685	Gene conserved in Bilateria
contig08058	2691	Gene conserved in Eukaryota
contig22882	2699	Gene conserved in Eukaryota
contig10627	2701	Gene conserved in Eukaryota
contig22485	2705	Gene conserved in Eukaryota
contig26170	2705	Gene conserved in Eukaryota
contig35695	2705	Gene conserved in Eukaryota
contig05993	2710	Gene conserved in Eukaryota
contig13405	2710	Gene conserved in Eukaryota
contig21123	2711	Gene conserved in Coelomata
contig06658	2716	Gene conserved in Bilateria
contig12955	2726	Gene conserved in Eukaryota
contig23910	2729	Gene conserved in Fungi/Metazoa group
contig01281	2730	Gene conserved in Fungi/Metazoa group
contig14842	2731	Gene conserved in Eukaryota
contig02905	2734	Gene conserved in Coelomata
contig00632	2736	Gene conserved in Eukaryota
contig26039	2736	Gene conserved in Eukaryota
contig26934	2736	Gene conserved in Eukaryota
contig03367	2739	Gene conserved in Eukaryota
contig06881	2751	Gene conserved in Euteleostomi
contig04157	2754	Gene conserved in Eukaryota
contig07885	2754	Gene conserved in Eukaryota
contig35897	2754	Gene conserved in Eukaryota
contig37388	2754	Gene conserved in Eukaryota
contig19335	2755	Gene conserved in Bilateria
contig19793	2755	Gene conserved in Bilateria
contig04080	2758	Gene conserved in Coelomata
contig05753	2762	Gene conserved in Fungi/Metazoa group
contig21787	2762	Gene conserved in Fungi/Metazoa group
FQTIJGT02JV6YP	2762	Gene conserved in Fungi/Metazoa group
contig20668	2765	Gene conserved in Coelomata
mira_c15	2765	Gene conserved in Coelomata
contig22271	2766	Gene conserved in Fungi/Metazoa group
contig20045	2771	Gene conserved in Bilateria
contig20466	2771	Gene conserved in Bilateria
contig30097	2771	Gene conserved in Bilateria
contig31322	2771	Gene conserved in Bilateria
contig31323	2771	Gene conserved in Bilateria
FQTIJGT01EN8A6	2771	Gene conserved in Bilateria
FQTIJGT02I0Y45	2771	Gene conserved in Bilateria
mira_c704	2771	Gene conserved in Bilateria
contig23619	2774	Gene conserved in Coelomata
FQTIJGT02G4D2L	2774	Gene conserved in Coelomata
contig27209	2779	Gene conserved in Eukaryota
contig29093	2779	Gene conserved in Eukaryota
contig34640	2779	Gene conserved in Eukaryota
contig34806	2779	Gene conserved in Eukaryota
contig03629	2780	Gene conserved in Eukaryota
contig32615	2780	Gene conserved in Eukaryota
contig02849	2781	Gene conserved in Eukaryota
contig28758	2781	Gene conserved in Eukaryota
contig32693	2781	Gene conserved in Eukaryota
contig01259	2782	Gene conserved in Eukaryota
contig31500	2783	Gene conserved in Eukaryota
contig36313	2783	Gene conserved in Eukaryota
contig11459	2784	Gene conserved in Eukaryota
contig19284	2785	Gene conserved in Eukaryota
contig35971	2786	Gene conserved in Eukaryota
FQTIJGT01CVJ9O	2786	Gene conserved in Eukaryota
contig01998	2791	Gene conserved in Eukaryota
contig13372	2791	Gene conserved in Eukaryota
contig27379	2794	Gene conserved in Eukaryota
contig29802	2794	Gene conserved in Eukaryota
contig05466	2797	Gene conserved in Fungi/Metazoa group
contig07194	2797	Gene conserved in Fungi/Metazoa group
contig07432	2797	Gene conserved in Fungi/Metazoa group
contig10216	2797	Gene conserved in Fungi/Metazoa group
contig23426	2797	Gene conserved in Fungi/Metazoa group
contig23871	2797	Gene conserved in Fungi/Metazoa group
FQTIJGT01BWT39	2797	Gene conserved in Fungi/Metazoa group
FQTIJGT01CT1VR	2797	Gene conserved in Fungi/Metazoa group
FQTIJGT01DIDIH	2797	Gene conserved in Fungi/Metazoa group
FQTIJGT01DM50G	2797	Gene conserved in Fungi/Metazoa group
contig04944	2800	Gene conserved in Bilateria
contig10649	2804	Gene conserved in Bilateria
contig00464	2808	Gene conserved in Eukaryota
contig08615	2808	Gene conserved in Eukaryota
contig25159	2809	Gene conserved in Eukaryota
contig31034	2809	Gene conserved in Eukaryota
contig04683	2814	Gene conserved in Eukaryota
contig14864	2814	Gene conserved in Eukaryota
contig35241	2814	Gene conserved in Eukaryota
contig37145	2814	Gene conserved in Eukaryota
contig37873	2814	Gene conserved in Eukaryota
contig37874	2814	Gene conserved in Eukaryota
contig15193	2815	Gene conserved in Bilateria
contig05353	2816	Gene conserved in Eukaryota
contig06529	2838	Gene conserved in Eukaryota
contig00318	2839	Gene conserved in Eukaryota
contig12098	2839	Gene conserved in Eukaryota
contig14240	2839	Gene conserved in Eukaryota
contig26124	2839	Gene conserved in Eukaryota
FQTIJGT01DJKTW	2839	Gene conserved in Eukaryota
contig18318	2843	Gene conserved in Bilateria
contig32511	2843	Gene conserved in Bilateria
contig02861	2852	Gene conserved in Coelomata
contig16574	2854	Gene conserved in Bilateria
contig20481	2854	Gene conserved in Bilateria
contig28563	2854	Gene conserved in Bilateria
contig32508	2854	Gene conserved in Bilateria
contig02165	2856	Gene conserved in Eukaryota
contig31049	2856	Gene conserved in Eukaryota
contig35999	2856	Gene conserved in Eukaryota
contig31554	2865	Gene conserved in Eukaryota
FQTIJGT01D8HF2	2866	Gene conserved in Bilateria
contig01561	2871	Gene conserved in Coelomata
contig11910	2871	Gene conserved in Coelomata
contig00809	2879	Gene conserved in Amniota
contig14175	2879	Gene conserved in Amniota
contig03316	2881	Gene conserved in Eukaryota
contig11740	2881	Gene conserved in Eukaryota
contig26010	2881	Gene conserved in Eukaryota
contig27737	2881	Gene conserved in Eukaryota
contig33114	2881	Gene conserved in Eukaryota
contig20748	2883	Gene conserved in Euteleostomi
contig00613	2895	Gene conserved in Bilateria
contig12728	2897	Gene conserved in Eukaryota
contig30888	2897	Gene conserved in Eukaryota
contig34989	2897	Gene conserved in Eukaryota
contig37135	2897	Gene conserved in Eukaryota
contig37787	2897	Gene conserved in Eukaryota
contig12484	2899	Gene conserved in Eukaryota
FQTIJGT01BB6ZK	2899	Gene conserved in Eukaryota
contig03406	2900	Gene conserved in Eukaryota
contig05486	2903	Gene conserved in Eukaryota
contig13947	2904	Gene conserved in Eukaryota
contig04815	2906	Gene conserved in Eukaryota
contig18632	2908	Gene conserved in Eukaryota
contig25365	2908	Gene conserved in Eukaryota
contig03099	2916	Gene conserved in Eutheria
contig14261	2918	Gene conserved in Coelomata
contig00867	2921	Gene conserved in Eukaryota
contig34306	2921	Gene conserved in Eukaryota
contig02390	2923	Gene conserved in Eukaryota
contig02391	2923	Gene conserved in Eukaryota
contig29084	2923	Gene conserved in Eukaryota
contig29700	2923	Gene conserved in Eukaryota
contig30695	2923	Gene conserved in Eukaryota
contig32970	2923	Gene conserved in Eukaryota
contig33017	2923	Gene conserved in Eukaryota
contig33307	2923	Gene conserved in Eukaryota
contig12948	2926	Gene conserved in Eukaryota
contig28423	2926	Gene conserved in Eukaryota
contig28424	2926	Gene conserved in Eukaryota
contig36158	2926	Gene conserved in Eukaryota
contig36478	2926	Gene conserved in Eukaryota
contig04068	2930	Gene conserved in Eukaryota
contig13829	2930	Gene conserved in Eukaryota
contig29950	2930	Gene conserved in Eukaryota
contig29951	2930	Gene conserved in Eukaryota
contig32886	2930	Gene conserved in Eukaryota
contig33386	2930	Gene conserved in Eukaryota
contig34263	2930	Gene conserved in Eukaryota
contig35915	2930	Gene conserved in Eukaryota
contig03684	2944	Gene conserved in Euteleostomi
contig04327	2944	Gene conserved in Euteleostomi
contig14179	2944	Gene conserved in Euteleostomi
contig00420	2951	Gene conserved in Eukaryota
contig13646	2952	Gene conserved in Eukaryota
contig01491	2954	Gene conserved in Bilateria
contig01492	2954	Gene conserved in Bilateria
contig17995	2954	Gene conserved in Bilateria
contig29540	2954	Gene conserved in Bilateria
contig29541	2954	Gene conserved in Bilateria
contig02402	2959	Gene conserved in Bilateria
contig10891	2965	Gene conserved in Eukaryota
contig12677	2965	Gene conserved in Eukaryota
contig37068	2967	Gene conserved in Fungi/Metazoa group
contig19711	2970	Gene conserved in Bilateria
contig02918	2971	Gene conserved in Coelomata
contig17701	2978	Gene conserved in Coelomata
FQTIJGT01AM6OX	2978	Gene conserved in Coelomata
contig08721	2979	Gene conserved in Eukaryota
contig22539	2979	Gene conserved in Eukaryota
contig31146	2983	Gene conserved in Eukaryota
contig37153	2983	Gene conserved in Eukaryota
FQTIJGT02G2VKT	2983	Gene conserved in Eukaryota
contig18300	2985	Gene conserved in Eukaryota
contig22315	2985	Gene conserved in Eukaryota
contig01902	2986	Gene conserved in Eukaryota
contig18901	2986	Gene conserved in Eukaryota
contig25349	2991	Gene conserved in Eukaryota
contig04869	2994	Gene conserved in Fungi/Metazoa group
contig19135	2994	Gene conserved in Fungi/Metazoa group
contig30442	2994	Gene conserved in Fungi/Metazoa group
contig32151	2994	Gene conserved in Fungi/Metazoa group
contig33685	2994	Gene conserved in Fungi/Metazoa group
contig37671	2994	Gene conserved in Fungi/Metazoa group
contig12577	3000	Gene conserved in Eukaryota
contig21199	3000	Gene conserved in Eukaryota
contig08056	3001	Gene conserved in Eukaryota
contig01139	3011	Gene conserved in Fungi/Metazoa group
contig26072	3011	Gene conserved in Fungi/Metazoa group
contig27299	3011	Gene conserved in Fungi/Metazoa group
contig29125	3011	Gene conserved in Fungi/Metazoa group
contig31834	3011	Gene conserved in Fungi/Metazoa group
contig38037	3011	Gene conserved in Fungi/Metazoa group
contig17079	3018	Gene conserved in Fungi/Metazoa group
contig25986	3018	Gene conserved in Fungi/Metazoa group
contig19794	3020	Gene conserved in Eukaryota
contig28985	3020	Gene conserved in Eukaryota
contig29358	3020	Gene conserved in Eukaryota
contig29791	3020	Gene conserved in Eukaryota
contig32833	3020	Gene conserved in Eukaryota
contig32920	3020	Gene conserved in Eukaryota
contig34662	3020	Gene conserved in Eukaryota
contig04439	3023	Gene conserved in Coelomata
contig13120	3033	Gene conserved in Eukaryota
contig22432	3033	Gene conserved in Eukaryota
contig32603	3034	Gene conserved in Eukaryota
FQTIJGT02G3NAU	3034	Gene conserved in Eukaryota
mira_c421	3038	Gene conserved in Eukaryota
contig28588	3046	Gene conserved in Eukaryota
contig33621	3046	Gene conserved in Eukaryota
contig34301	3046	Gene conserved in Eukaryota
contig36849	3046	Gene conserved in Eukaryota
contig30295	3059	Gene conserved in Bilateria
FQTIJGT02HGQW3	3060	Gene conserved in Eukaryota
contig15922	3064	Gene conserved in Coelomata
contig04117	3069	Gene conserved in Bilateria
contig09023	3071	Gene conserved in Coelomata
contig08642	3073	Gene conserved in Eukaryota
contig29803	3073	Gene conserved in Eukaryota
contig24175	3074	Gene conserved in Eukaryota
FQTIJGT01DQMZA	3075	Gene conserved in Bilateria
contig06933	3078	Gene conserved in Eukaryota
contig06436	3079	Gene conserved in Bilateria
contig07442	3079	Gene conserved in Bilateria
FQTIJGT02GHMGR	3080	Gene conserved in Coelomata
contig09835	3084	Gene conserved in Eukaryota
contig35141	3084	Gene conserved in Eukaryota
contig27046	3098	Gene conserved in Euteleostomi
contig03813	3100	Gene conserved in Bilateria
contig05548	3106	Gene conserved in Coelomata
contig02037	3119	Gene conserved in Eukaryota
contig04213	3124	Gene conserved in Eukaryota
contig22442	3124	Gene conserved in Eukaryota
contig33390	3124	Gene conserved in Eukaryota
contig33471	3125	Gene conserved in Eukaryota
contig01997	3129	Gene conserved in Euteleostomi
contig02542	3129	Gene conserved in Euteleostomi
contig09417	3132	Gene conserved in Amniota
FQTIJGT02GEYW1	3132	Gene conserved in Amniota
contig04498	3133	Gene conserved in Eukaryota
FQTIJGT01DV45N	3134	Gene conserved in Bilateria
mira_c804	3135	Gene conserved in Bilateria
contig03246	3136	Gene conserved in Coelomata
contig29782	3138	Gene conserved in Eukaryota
contig37284	3144	Gene conserved in Coelomata
FQTIJGT02FQJ5R	3144	Gene conserved in Coelomata
contig19377	3145	Gene conserved in Eukaryota
contig31285	3145	Gene conserved in Eukaryota
contig33772	3145	Gene conserved in Eukaryota
contig06829	3148	Gene conserved in Coelomata
contig13851	3151	Gene conserved in Coelomata
contig29413	3152	Gene conserved in Coelomata
contig35077	3152	Gene conserved in Coelomata
contig04175	3153	Gene conserved in Eukaryota
contig12236	3153	Gene conserved in Eukaryota
contig30823	3153	Gene conserved in Eukaryota
contig16937	3158	Gene conserved in Bilateria
contig03071	3159	Gene conserved in Eukaryota
contig11842	3160	Gene conserved in Eukaryota
contig34055	3160	Gene conserved in Eukaryota
contig02316	3162	Gene conserved in Euteleostomi
contig01681	3165	Gene conserved in Fungi/Metazoa group
contig13575	3171	Gene conserved in Fungi/Metazoa group
contig33903	3171	Gene conserved in Fungi/Metazoa group
contig34262	3171	Gene conserved in Fungi/Metazoa group
contig10106	3175	Gene conserved in Eukaryota
contig03164	3177	Gene conserved in Coelomata
contig18390	3193	Gene conserved in Eukaryota
contig03753	3197	Gene conserved in Bilateria
contig32529	3197	Gene conserved in Bilateria
contig28701	3208	Gene conserved in Coelomata
contig15707	3210	Gene conserved in Fungi/Metazoa group
contig26122	3210	Gene conserved in Fungi/Metazoa group
contig20042	3213	Gene conserved in Bilateria
contig06476	3218	Gene conserved in Eukaryota
contig32713	3218	Gene conserved in Eukaryota
contig37373	3218	Gene conserved in Eukaryota
contig12225	3219	Gene conserved in Coelomata
FQTIJGT02GJ0AH	3219	Gene conserved in Coelomata
contig16500	3220	Gene conserved in Amniota
contig32600	3221	Gene conserved in Eukaryota
contig37369	3221	Gene conserved in Eukaryota
contig13987	3223	Gene conserved in Euteleostomi
contig33804	3234	Gene conserved in Euteleostomi
contig18349	3235	Gene conserved in Euteleostomi
contig02299	3238	Gene conserved in Eukaryota
FQTIJGT02HXK10	3238	Gene conserved in Eukaryota
contig17043	3241	Gene conserved in Coelomata
contig28651	3243	Gene conserved in Coelomata
contig28652	3243	Gene conserved in Coelomata
contig31632	3243	Gene conserved in Coelomata
contig32578	3243	Gene conserved in Coelomata
contig34228	3243	Gene conserved in Coelomata
contig08201	3249	Gene conserved in Eukaryota
contig17057	3272	Gene conserved in Euteleostomi
contig17440	3274	Gene conserved in Eukaryota
FQTIJGT02GSG98	3274	Gene conserved in Eukaryota
contig20572	3275	Gene conserved in Eukaryota
contig33375	3275	Gene conserved in Eukaryota
contig35587	3275	Gene conserved in Eukaryota
contig35588	3275	Gene conserved in Eukaryota
contig08075	3278	Gene conserved in Eukaryota
contig08844	3279	Gene conserved in Fungi/Metazoa group
contig02573	3280	Gene conserved in Eukaryota
contig18550	3281	Gene conserved in Eukaryota
contig26918	3285	Gene conserved in Coelomata
contig31630	3285	Gene conserved in Coelomata
contig01323	3293	Gene conserved in Coelomata
contig15271	3295	Gene conserved in Bilateria
FQTIJGT01AY76K	3295	Gene conserved in Bilateria
contig07206	3297	Gene conserved in Bilateria
contig31684	3297	Gene conserved in Bilateria
contig13127	3300	Gene conserved in Bilateria
contig18225	3300	Gene conserved in Bilateria
contig36436	3300	Gene conserved in Bilateria
contig37968	3300	Gene conserved in Bilateria
contig06118	3309	Gene conserved in Euteleostomi
contig02144	3315	Gene conserved in Eukaryota
contig10784	3315	Gene conserved in Eukaryota
contig12136	3315	Gene conserved in Eukaryota
contig20793	3315	Gene conserved in Eukaryota
contig21450	3318	Gene conserved in Bilateria
contig02853	3320	Gene conserved in Bilateria
contig13482	3320	Gene conserved in Bilateria
contig14289	3322	Gene conserved in Eukaryota
contig21047	3325	Gene conserved in Eukaryota
contig21048	3325	Gene conserved in Eukaryota
contig21336	3325	Gene conserved in Eukaryota
contig02207	3336	Gene conserved in Coelomata
contig19254	3336	Gene conserved in Coelomata
contig28925	3336	Gene conserved in Coelomata
contig32811	3336	Gene conserved in Coelomata
contig04950	3341	Gene conserved in Euteleostomi
contig02583	3343	Gene conserved in Bilateria
contig03514	3344	Gene conserved in Euteleostomi
contig12297	3346	Gene conserved in Eukaryota
contig24568	3346	Gene conserved in Eukaryota
contig35017	3346	Gene conserved in Eukaryota
contig36082	3346	Gene conserved in Eukaryota
FQTIJGT01AECI7	3346	Gene conserved in Eukaryota
FQTIJGT01AM7IO	3346	Gene conserved in Eukaryota
contig06795	3355	Gene conserved in Bilateria
contig30785	3355	Gene conserved in Bilateria
contig31681	3355	Gene conserved in Bilateria
contig36061	3355	Gene conserved in Bilateria
contig19992	3356	Gene conserved in Bilateria
contig29547	3356	Gene conserved in Bilateria
contig29548	3356	Gene conserved in Bilateria
contig33252	3356	Gene conserved in Bilateria
contig24597	3357	Gene conserved in Eukaryota
contig17716	3371	Gene conserved in Eukaryota
FQTIJGT01AJSMA	3371	Gene conserved in Eukaryota
contig19935	3374	Gene conserved in Eukaryota
contig04193	3376	Gene conserved in Eukaryota
contig07733	3376	Gene conserved in Eukaryota
contig30331	3376	Gene conserved in Eukaryota
contig01815	3380	Gene conserved in Eukaryota
contig17194	3381	Gene conserved in Eukaryota
contig37686	3383	Gene conserved in Bilateria
contig27133	3388	Gene conserved in Coelomata
contig06931	3392	Gene conserved in Coelomata
contig12473	3392	Gene conserved in Coelomata
contig29753	3392	Gene conserved in Coelomata
contig30854	3392	Gene conserved in Coelomata
contig36354	3392	Gene conserved in Coelomata
contig16644	3394	Gene conserved in Eukaryota
FQTIJGT01ANDF0	3394	Gene conserved in Eukaryota
contig16028	3395	Gene conserved in Coelomata
contig00207	3397	Gene conserved in Eukaryota
contig31694	3397	Gene conserved in Eukaryota
contig37154	3401	Gene conserved in Eukaryota
contig37880	3401	Gene conserved in Eukaryota
contig29383	3404	Gene conserved in Bilateria
contig27289	3412	Gene conserved in Eukaryota
contig31537	3412	Gene conserved in Eukaryota
contig08893	3418	Gene conserved in Coelomata
contig13993	3418	Gene conserved in Coelomata
contig07613	3419	Gene conserved in Coelomata
contig10545	3419	Gene conserved in Coelomata
contig16346	3419	Gene conserved in Coelomata
contig26107	3421	Gene conserved in Coelomata
contig00310	3425	Gene conserved in Eukaryota
contig21758	3425	Gene conserved in Eukaryota
contig07577	3426	Gene conserved in Eukaryota
contig03281	3430	Gene conserved in Eukaryota
contig05759	3430	Gene conserved in Eukaryota
contig16355	3430	Gene conserved in Eukaryota
contig18882	3430	Gene conserved in Eukaryota
contig20072	3430	Gene conserved in Eukaryota
contig24032	3430	Gene conserved in Eukaryota
FQTIJGT01ATL7O	3430	Gene conserved in Eukaryota
FQTIJGT01B7K6W	3430	Gene conserved in Eukaryota
FQTIJGT02GVVA1	3430	Gene conserved in Eukaryota
contig03078	3436	Gene conserved in Bilateria
contig06047	3437	Gene conserved in Fungi/Metazoa group
contig06188	3437	Gene conserved in Fungi/Metazoa group
contig11748	3437	Gene conserved in Fungi/Metazoa group
contig35995	3437	Gene conserved in Fungi/Metazoa group
contig33585	3438	Gene conserved in Bilateria
contig33938	3438	Gene conserved in Bilateria
contig01339	3442	Gene conserved in Coelomata
contig24239	3442	Gene conserved in Coelomata
contig26956	3442	Gene conserved in Coelomata
contig04110	3444	Gene conserved in Eukaryota
contig15265	3444	Gene conserved in Eukaryota
contig29577	3446	Gene conserved in Eukaryota
contig35836	3446	Gene conserved in Eukaryota
contig15244	3447	Gene conserved in Eukaryota
contig17393	3448	Gene conserved in Eukaryota
contig23431	3451	Gene conserved in Bilateria
contig26063	3451	Gene conserved in Bilateria
contig31824	3451	Gene conserved in Bilateria
contig02511	3452	Gene conserved in Eukaryota
contig02845	3456	Gene conserved in Bilateria
contig03783	3458	Gene conserved in Eukaryota
contig13705	3458	Gene conserved in Eukaryota
contig15024	3458	Gene conserved in Eukaryota
contig32057	3458	Gene conserved in Eukaryota
contig34935	3458	Gene conserved in Eukaryota
FQTIJGT01CO1W0	3458	Gene conserved in Eukaryota
FQTIJGT01EEJA1	3458	Gene conserved in Eukaryota
contig01251	3470	Gene conserved in Eukaryota
contig11537	3475	Gene conserved in Eukaryota
contig31810	3475	Gene conserved in Eukaryota
contig00193	3476	Gene conserved in Fungi/Metazoa group
FQTIJGT02H0ZGM	3476	Gene conserved in Fungi/Metazoa group
contig11821	3486	Gene conserved in Bilateria
contig23466	3499	Gene conserved in Eukaryota
contig28864	3499	Gene conserved in Eukaryota
contig31717	3499	Gene conserved in Eukaryota
contig32761	3499	Gene conserved in Eukaryota
contig03843	3512	Gene conserved in Bilateria
contig30866	3515	Gene conserved in Eukaryota
contig01483	3516	Gene conserved in Bilateria
contig06786	3516	Gene conserved in Bilateria
contig17577	3516	Gene conserved in Bilateria
contig31710	3516	Gene conserved in Bilateria
contig07826	3517	Gene conserved in Coelomata
contig22500	3517	Gene conserved in Coelomata
contig23866	3517	Gene conserved in Coelomata
contig27187	3517	Gene conserved in Coelomata
FQTIJGT01C2GRS	3519	Gene conserved in Euteleostomi
contig02443	3520	Gene conserved in Eukaryota
contig08105	3520	Gene conserved in Eukaryota
contig31024	3520	Gene conserved in Eukaryota
contig03362	3521	Gene conserved in Eukaryota
contig32284	3521	Gene conserved in Eukaryota
contig36621	3521	Gene conserved in Eukaryota
FQTIJGT02JIV7L	3521	Gene conserved in Eukaryota
contig11604	3527	Gene conserved in Euteleostomi
contig01596	3536	Gene conserved in Euteleostomi
contig04394	3537	Gene conserved in Fungi/Metazoa group
contig04111	3538	Gene conserved in Eukaryota
contig07518	3542	Gene conserved in Eukaryota
contig07921	3548	Gene conserved in Euteleostomi
contig01124	3552	Gene conserved in Bilateria
contig21379	3552	Gene conserved in Bilateria
FQTIJGT01EHEWE	3552	Gene conserved in Bilateria
contig02080	3557	Gene conserved in Bilateria
contig00383	3560	Gene conserved in Coelomata
contig08795	3566	Gene conserved in Eukaryota
contig02632	3570	Gene conserved in Eukaryota
contig02633	3570	Gene conserved in Eukaryota
contig11710	3570	Gene conserved in Eukaryota
contig22972	3570	Gene conserved in Eukaryota
contig30536	3570	Gene conserved in Eukaryota
contig31032	3572	Gene conserved in Eukaryota
contig31572	3572	Gene conserved in Eukaryota
FQTIJGT01DZ649	3572	Gene conserved in Eukaryota
contig29732	3573	Gene conserved in Coelomata
contig23627	3577	Gene conserved in Bilateria
contig12775	3581	Gene conserved in Eukaryota
FQTIJGT02I8PU5	3581	Gene conserved in Eukaryota
contig03413	3586	Gene conserved in Eukaryota
contig06451	3588	Gene conserved in Bilateria
contig25529	3588	Gene conserved in Bilateria
contig27019	3589	Gene conserved in Eukaryota
contig36921	3589	Gene conserved in Eukaryota
contig37571	3589	Gene conserved in Eukaryota
contig27472	3595	Gene conserved in Coelomata
contig32772	3597	Gene conserved in Eukaryota
contig37853	3597	Gene conserved in Eukaryota
contig37854	3597	Gene conserved in Eukaryota
FQTIJGT02J35SU	3597	Gene conserved in Eukaryota
contig26378	3603	Gene conserved in Coelomata
contig29878	3603	Gene conserved in Coelomata
contig10683	3604	Gene conserved in Eukaryota
contig07425	3606	Gene conserved in Eukaryota
contig10666	3606	Gene conserved in Eukaryota
contig29493	3606	Gene conserved in Eukaryota
contig29494	3606	Gene conserved in Eukaryota
contig35879	3606	Gene conserved in Eukaryota
contig22968	3610	Gene conserved in Euteleostomi
contig19738	3615	Gene conserved in Eukaryota
contig24192	3615	Gene conserved in Eukaryota
contig15612	3620	Gene conserved in Eukaryota
contig29345	3620	Gene conserved in Eukaryota
FQTIJGT02FQL2A	3620	Gene conserved in Eukaryota
contig04105	3623	Gene conserved in Fungi/Metazoa group
contig04106	3623	Gene conserved in Fungi/Metazoa group
contig29958	3623	Gene conserved in Fungi/Metazoa group
contig37404	3623	Gene conserved in Fungi/Metazoa group
contig05752	3625	Gene conserved in Eukaryota
contig20718	3625	Gene conserved in Eukaryota
contig27290	3625	Gene conserved in Eukaryota
contig29336	3625	Gene conserved in Eukaryota
contig06742	3626	Gene conserved in Bilateria
contig15385	3626	Gene conserved in Bilateria
contig04694	3627	Gene conserved in Eukaryota
contig31656	3627	Gene conserved in Eukaryota
contig13455	3628	Gene conserved in Eukaryota
contig24290	3628	Gene conserved in Eukaryota
contig32629	3628	Gene conserved in Eukaryota
contig34146	3628	Gene conserved in Eukaryota
contig15130	3637	Gene conserved in Eukaryota
contig18120	3637	Gene conserved in Eukaryota
contig20199	3637	Gene conserved in Eukaryota
contig22939	3637	Gene conserved in Eukaryota
contig25191	3637	Gene conserved in Eukaryota
contig16436	3639	Gene conserved in Bilateria
contig18459	3639	Gene conserved in Bilateria
contig06276	3645	Gene conserved in Eukaryota
contig19961	3645	Gene conserved in Eukaryota
contig24983	3645	Gene conserved in Eukaryota
FQTIJGT01CE2HG	3658	Gene conserved in Eukaryota
contig05908	3664	Gene conserved in Bilateria
contig02564	3666	Gene conserved in Eukaryota
contig11708	3666	Gene conserved in Eukaryota
contig30532	3666	Gene conserved in Eukaryota
contig31811	3666	Gene conserved in Eukaryota
contig03080	3668	Gene conserved in Coelomata
contig34600	3669	Gene conserved in Bilateria
FQTIJGT02IBOTL	3669	Gene conserved in Bilateria
contig35263	3670	Gene conserved in Eukaryota
contig36514	3670	Gene conserved in Eukaryota
contig36515	3670	Gene conserved in Eukaryota
contig12896	3672	Gene conserved in Eukaryota
contig11580	3674	Gene conserved in Coelomata
contig00664	3675	Gene conserved in Bilateria
contig16658	3675	Gene conserved in Bilateria
contig27182	3675	Gene conserved in Bilateria
contig07534	3676	Gene conserved in Bilateria
contig30838	3676	Gene conserved in Bilateria
contig34009	3676	Gene conserved in Bilateria
contig37375	3676	Gene conserved in Bilateria
FQTIJGT02HQVIM	3676	Gene conserved in Bilateria
contig00899	3680	Gene conserved in Bilateria
contig12268	3680	Gene conserved in Bilateria
contig03502	3685	Gene conserved in Eukaryota
contig04321	3690	Gene conserved in Fungi/Metazoa group
contig28644	3693	Gene conserved in Eukaryota
contig34235	3693	Gene conserved in Eukaryota
contig05121	3702	Gene conserved in Eukaryota
contig30053	3702	Gene conserved in Eukaryota
contig35393	3702	Gene conserved in Eukaryota
contig37291	3702	Gene conserved in Eukaryota
contig18161	3704	Gene conserved in Eukaryota
contig27347	3704	Gene conserved in Eukaryota
contig27348	3704	Gene conserved in Eukaryota
contig25387	3708	Gene conserved in Bilateria
contig32666	3708	Gene conserved in Bilateria
contig34821	3708	Gene conserved in Bilateria
contig14078	3709	Gene conserved in Eukaryota
contig00257	3714	Gene conserved in Coelomata
contig01703	3714	Gene conserved in Coelomata
contig07088	3714	Gene conserved in Coelomata
contig05780	3715	Gene conserved in Coelomata
contig11488	3715	Gene conserved in Coelomata
contig04242	3722	Gene conserved in Euteleostomi
contig17447	3725	Gene conserved in Euteleostomi
contig01475	3727	Gene conserved in Euteleostomi
contig33493	3728	Gene conserved in Bilateria
contig35984	3728	Gene conserved in Bilateria
contig36710	3728	Gene conserved in Bilateria
contig36711	3728	Gene conserved in Bilateria
contig36934	3728	Gene conserved in Bilateria
contig37541	3728	Gene conserved in Bilateria
contig05931	3742	Gene conserved in Bilateria
contig05932	3742	Gene conserved in Bilateria
contig04676	3746	Gene conserved in Eukaryota
contig15897	3762	Gene conserved in Eukaryota
contig11449	3778	Gene conserved in Coelomata
contig02166	3780	Gene conserved in Eukaryota
contig24874	3780	Gene conserved in Eukaryota
contig20069	3782	Gene conserved in Coelomata
contig29927	3792	Gene conserved in Eukaryota
contig16030	3795	Gene conserved in Eukaryota
contig20662	3795	Gene conserved in Eukaryota
FQTIJGT02I2UMG	3795	Gene conserved in Eukaryota
contig01295	3797	Gene conserved in Coelomata
contig24120	3797	Gene conserved in Coelomata
contig30648	3797	Gene conserved in Coelomata
contig33792	3797	Gene conserved in Coelomata
contig33889	3797	Gene conserved in Coelomata
contig21132	3802	Gene conserved in Bilateria
contig24211	3802	Gene conserved in Bilateria
contig03576	3803	Gene conserved in Eukaryota
contig33416	3809	Gene conserved in Euteleostomi
contig08477	3821	Gene conserved in Eukaryota
contig23864	3827	Gene conserved in Bilateria
contig11499	3836	Gene conserved in Eukaryota
contig26872	3836	Gene conserved in Eukaryota
contig19149	3843	Gene conserved in Euteleostomi
contig28796	3846	Gene conserved in Coelomata
contig25393	3850	Gene conserved in Euteleostomi
contig24766	3862	Gene conserved in Coelomata
contig16004	3864	Gene conserved in Coelomata
contig13606	3879	Gene conserved in Bilateria
contig03521	3885	Gene conserved in Eukaryota
contig27302	3890	Gene conserved in Eukaryota
contig33837	3898	Gene conserved in Bilateria
contig17836	3903	Gene conserved in Eukaryota
contig03504	3904	Gene conserved in Eukaryota
contig23255	3905	Gene conserved in Euteleostomi
contig30615	3908	Gene conserved in Eukaryota
contig33089	3908	Gene conserved in Eukaryota
contig36469	3908	Gene conserved in Eukaryota
contig36926	3908	Gene conserved in Eukaryota
contig36927	3908	Gene conserved in Eukaryota
contig01805	3918	Gene conserved in Eukaryota
[truncated: 22,981 more rows]
