# Supplementary material for: Gene discovery in the horned beetle Onthophagus taurus
Source: BMC Genomics. 2010 Dec 14;11:703. doi: 10.1186/1471-2164-11-703 (PMC3019233; doi:10.1186/1471-2164-11-703)
Supplement: Additional file 6 — Blast matches of non-redundant sequences to NCBI NR proteins. An excel file showing contigs and singletons that match to NCBI NR proteins. [file 1471-2164-11-703-S6.XLS]

## Sheet: additional_file_5_blast_matches
#Contig	Best hit	Score	E-value	Alignment	Identity
contig00025	gi|189241127|ref|XP_973313.2| PREDICTED: similar to Casein kinase I isoform alpha (CKI-alpha) (CK1) [Tribolium castaneum]	557	e-157	276	98
contig00026	gi|189239868|ref|XP_001807187.1| PREDICTED: similar to zinc finger protein [Tribolium castaneum]	328	2e-87	360	68
contig00027	gi|91083749|ref|XP_971342.1| PREDICTED: similar to AGAP008858-PA [Tribolium castaneum]	553	e-157	379	85
contig00028	gi|91092158|ref|XP_967537.1| PREDICTED: similar to COUP-TF/Svp nuclear hormone receptor [Tribolium castaneum]	634	e-180	318	99
contig00030	gi|91079648|ref|XP_968350.1| PREDICTED: similar to Cuticular protein 47Ef CG13214-PA [Tribolium castaneum]	144	3e-33	111	72
contig00031	gi|91087169|ref|XP_975384.1| PREDICTED: similar to AGAP011535-PA [Tribolium castaneum]	127	2e-28	61	100
contig00032	gi|156538186|ref|XP_001601260.1| PREDICTED: similar to RE60058p [Nasonia vitripennis]	135	5e-61	82	96
contig00033	gi|195014222|ref|XP_001983983.1| GH15264 [Drosophila grimshawi]	83.2	7e-15	96	59
contig00036	gi|91087075|ref|XP_974896.1| PREDICTED: similar to CG14749 CG14749-PA [Tribolium castaneum]	59.3	1e-07	100	63
contig00039	gi|145228046|gb|ABP48744.1| COUP-TF/Svp nuclear hormone receptor [Callosobruchus maculatus]	175	1e-42	104	87
contig00042	gi|189242043|ref|XP_968094.2| PREDICTED: similar to SEC16 homolog A [Tribolium castaneum]	59.7	8e-08	137	43
contig00043	gi|189235987|ref|XP_971849.2| PREDICTED: similar to BMKETTIN [Tribolium castaneum]	50.4	5e-05	43	76
contig00044	gi|189234698|ref|XP_971896.2| PREDICTED: similar to mutated in colorectal cancers [Tribolium castaneum]	110	2e-23	67	91
contig11236	gi|109125070|ref|XP_001108376.1| PREDICTED: zinc finger protein 225 isoform 1 [Macaca mulatta]	145	7e-33	193	52
contig11239	gi|221124113|ref|XP_002162371.1| PREDICTED: similar to predicted protein [Hydra magnipapillata]	90.9	6e-21	141	53
contig11240	gi|189237454|ref|XP_967425.2| PREDICTED: similar to histone deacetylase [Tribolium castaneum]	144	4e-44	83	93
contig11242	gi|3282366|gb|AAC24972.1| reverse transcriptase [Drosophila yakuba]	45.1	2e-05	58	62
contig11246	gi|91085721|ref|XP_973270.1| PREDICTED: similar to CG11596 CG11596-PA [Tribolium castaneum]	367	e-146	257	82
contig11252	gi|156540037|ref|XP_001599370.1| PREDICTED: hypothetical protein [Nasonia vitripennis]	118	3e-25	221	55
contig11253	gi|167391687|ref|XP_001739888.1| axoneme-associated protein mst101 [Entamoeba dispar SAW760]	54.3	2e-05	274	44
contig11286	gi|91086427|ref|XP_967835.1| PREDICTED: similar to putative esterase [Tribolium castaneum]	68.6	2e-10	64	67
contig11287	gi|2290213|gb|AAB65093.1| Lian-Aa1 retrotransposon protein [Aedes aegypti]	54.3	2e-05	53	62
contig11290	gi|195048754|ref|XP_001992590.1| GH24123 [Drosophila grimshawi]	60.5	2e-07	116	53
contig11291	gi|195453703|ref|XP_002073903.1| GK14364 [Drosophila willistoni]	52.8	3e-05	79	53
contig11293	gi|215504483|gb|EEC13977.1| F-box containing protein, putative [Ixodes scapularis]	49.3	0.0001	29	86
contig11294	gi|91094203|ref|XP_971608.1| PREDICTED: similar to glycosyltransferase [Tribolium castaneum]	138	7e-31	85	90
contig11295	gi|194767433|ref|XP_001965820.1| GF20548 [Drosophila ananassae]	50.1	0.0001	51	60
contig11297	gi|193683656|ref|XP_001942834.1| PREDICTED: similar to Y54G2A.42 [Acyrthosiphon pisum]	69.3	1e-10	60	70
contig11299	gi|189236089|ref|XP_973185.2| PREDICTED: similar to 4-nitrophenylphosphatase [Tribolium castaneum]	91.3	3e-17	104	61
contig11303	gi|189239061|ref|XP_970759.2| PREDICTED: similar to conserved hypothetical protein [Tribolium castaneum]	53.5	6e-06	38	81
contig11305	gi|91079830|ref|XP_970174.1| PREDICTED: similar to GA10531-PA [Tribolium castaneum]	159	1e-37	78	94
contig11312	gi|189234177|ref|XP_969094.2| PREDICTED: similar to CG3209 CG3209-PA [Tribolium castaneum]	445	e-123	259	90
contig11315	gi|91085255|ref|XP_973402.1| PREDICTED: similar to AGAP002684-PA [Tribolium castaneum]	233	2e-63	277	63
contig11317	gi|91080015|ref|XP_971793.1| PREDICTED: similar to zormin CG33484-PD [Tribolium castaneum]	110	5e-23	71	85
contig11321	gi|91086167|ref|XP_970329.1| PREDICTED: similar to PRP39 pre-mRNA processing factor 39 homolog (yeast) [Tribolium castaneum]	316	8e-85	193	86
contig11324	gi|189239691|ref|XP_974700.2| PREDICTED: similar to phenylalanyl-tRNA synthetase, mitochondrial [Tribolium castaneum]	62.8	1e-08	52	75
contig11325	gi|91088841|ref|XP_970807.1| PREDICTED: similar to enoki mushroom CG11290-PA [Tribolium castaneum]	510	e-143	328	85
contig11327	gi|91092732|ref|XP_973049.1| PREDICTED: similar to AGAP008717-PA [Tribolium castaneum]	140	4e-32	88	84
contig11330	gi|219431226|ref|XP_002213399.1| hypothetical protein BRAFLDRAFT_214910 [Branchiostoma floridae]	89.7	7e-17	72	76
contig11331	gi|198463147|ref|XP_001352712.2| GA16887 [Drosophila pseudoobscura pseudoobscura]	50.1	6e-05	35	77
contig11332	gi|189238253|ref|XP_001813297.1| PREDICTED: similar to AGAP001152-PA [Tribolium castaneum]	97.8	1e-24	53	94
contig11335	gi|48104167|ref|XP_392921.1| PREDICTED: similar to Nuclear transport factor-2 CG1740-PA [Apis mellifera]	63.5	1e-08	33	87
contig11341	gi|195122586|ref|XP_002005792.1| GI18882 [Drosophila mojavensis]	148	2e-34	91	85
contig11344	gi|78033430|emb|CAJ30045.1| conserved hypothetical protein [Magnetospirillum gryphiswaldense]	102	6e-20	142	51
contig11345	gi|170043338|ref|XP_001849348.1| glucosamine-6-phosphate isomerase [Culex quinquefasciatus]	106	6e-22	55	96
contig11346	gi|189241544|ref|XP_970708.2| PREDICTED: similar to YEATS domain-containing protein 2 [Tribolium castaneum]	268	1e-69	374	58
contig11473	gi|189237437|ref|XP_001815618.1| PREDICTED: similar to CRAL/TRIO domain-containing protein [Tribolium castaneum]	167	6e-62	149	72
contig11474	gi|156550269|ref|XP_001602692.1| PREDICTED: similar to conserved hypothetical protein [Nasonia vitripennis]	58.2	2e-07	52	71
contig11475	gi|212512971|gb|EEB15621.1| conserved hypothetical protein [Pediculus humanus corporis]	130	3e-28	383	47
contig11476	gi|115730813|ref|XP_794400.2| PREDICTED: similar to trans-sialidase [Strongylocentrotus purpuratus]	50.4	0.0001	83	49
contig11477	gi|189235011|ref|XP_970954.2| PREDICTED: similar to family with sequence similarity 60, member A [Tribolium castaneum]	57.4	4e-07	58	68
contig11478	gi|158298437|ref|XP_318609.4| AGAP009587-PA [Anopheles gambiae str. PEST]	352	5e-95	354	62
contig11480	gi|40365371|gb|AAR85358.1| angiotensin converting enzyme [Locusta migratoria]	73.9	4e-12	65	70
contig11481	gi|40365371|gb|AAR85358.1| angiotensin converting enzyme [Locusta migratoria]	66.2	9e-10	50	80
contig11482	gi|145500568|ref|XP_001436267.1| hypothetical protein [Paramecium tetraurelia strain d4-2]	48.5	0.0002	93	40
contig11483	gi|91078584|ref|XP_971954.1| PREDICTED: similar to GA20113-PA [Tribolium castaneum]	325	3e-87	204	88
contig11484	gi|193610695|ref|XP_001951107.1| PREDICTED: similar to juvenile hormone esterase [Acyrthosiphon pisum]	236	2e-60	215	68
contig11486	gi|91095059|ref|XP_972457.1| PREDICTED: similar to uroporphyrinogen decarboxylase [Tribolium castaneum]	485	e-135	333	84
contig11488	gi|189241710|ref|XP_967930.2| PREDICTED: similar to Single minded [Tribolium castaneum]	92.8	9e-18	55	90
contig11524	gi|189233833|ref|XP_972257.2| PREDICTED: similar to RhoGAP93B CG3421-PA [Tribolium castaneum]	305	e-137	169	91
contig11525	gi|91089965|ref|XP_973678.1| PREDICTED: similar to serine/threonine kinase 11 [Tribolium castaneum]	201	7e-50	162	70
contig11526	gi|91084607|ref|XP_974401.1| PREDICTED: similar to reptin [Tribolium castaneum]	260	4e-68	150	94
contig11527	gi|189237161|ref|XP_001814182.1| PREDICTED: similar to adenylate kinase 1b [Tribolium castaneum]	191	4e-47	189	71
contig11528	gi|91080577|ref|XP_973491.1| PREDICTED: similar to conserved hypothetical protein [Tribolium castaneum]	151	2e-35	89	87
contig11529	gi|91082191|ref|XP_971575.1| PREDICTED: similar to calcyphosine-like protein [Tribolium castaneum]	328	5e-88	213	87
contig11530	gi|91083439|ref|XP_969846.1| PREDICTED: similar to serpin B6 [Tribolium castaneum]	137	2e-31	91	84
contig11531	gi|169856787|ref|XP_001835047.1| hypothetical protein CC1G_06450 [Coprinopsis cinerea okayama7#130]	53.5	6e-06	64	59
contig11532	gi|91091892|ref|XP_970427.1| PREDICTED: similar to CG12128 CG12128-PA [Tribolium castaneum]	236	6e-61	156	84
contig11534	gi|33636529|gb|AAQ23562.1| RE43077p [Drosophila melanogaster]	102	5e-24	122	67
contig11535	gi|91077026|ref|XP_967151.1| PREDICTED: similar to AGAP000682-PA [Tribolium castaneum]	96.7	6e-19	66	83
contig11536	gi|91077026|ref|XP_967151.1| PREDICTED: similar to AGAP000682-PA [Tribolium castaneum]	183	4e-45	103	95
contig11537	gi|91076450|ref|XP_971668.1| PREDICTED: similar to eukaryotic release factor 1 CG5605-PA [Tribolium castaneum]	206	1e-51	104	98
contig11540	gi|14285211|gb|AAK58879.1|AF355375_1 putative reverse transcriptase [Takifugu rubripes]	88.6	5e-31	159	52
contig11541	gi|110755296|ref|XP_623650.2| PREDICTED: similar to CG40191-PB.3 [Apis mellifera]	286	3e-75	346	64
contig11544	gi|91083953|ref|XP_975002.1| PREDICTED: similar to CG31720 CG31720-PB [Tribolium castaneum]	51.6	2e-05	67	55
contig11546	gi|91093509|ref|XP_969295.1| PREDICTED: similar to ras-related protein Rab-39B, putative [Tribolium castaneum]	156	2e-60	77	100
contig11547	gi|157107523|ref|XP_001649820.1| hypothetical protein AaeL_AAEL004798 [Aedes aegypti]	124	5e-27	184	48
contig11548	gi|156538525|ref|XP_001607219.1| PREDICTED: similar to suppressor of Ty 3 homolog (S. cerevisiae) [Nasonia vitripennis]	136	3e-30	261	55
contig11549	gi|189241609|ref|XP_972700.2| PREDICTED: similar to conserved hypothetical protein [Tribolium castaneum]	80.9	9e-19	64	75
contig11580	gi|189242454|ref|XP_970091.2| PREDICTED: similar to erect wing CG3114-PF [Tribolium castaneum]	855	0	523	89
contig11581	gi|91082835|ref|XP_969626.1| PREDICTED: similar to AGAP009237-PA [Tribolium castaneum]	47.4	0.0008	58	58
contig11582	gi|189241700|ref|XP_970837.2| PREDICTED: similar to Mod(mdg4)-heS00531 [Tribolium castaneum]	212	3e-64	168	79
contig11585	gi|221121016|ref|XP_002154609.1| PREDICTED: similar to predicted protein [Hydra magnipapillata]	38.9	3e-06	55	60
contig11586	gi|167466280|ref|NP_001107860.1| cytochrome P450 monooxigenase CYP4G7 [Tribolium castaneum]	79.7	8e-14	100	68
contig11587	gi|118350731|ref|XP_001008644.1| Bifunctional endo-1,4-beta-xylanase xylA precursor [Tetrahymena thermophila SB210]	48.5	0.0005	66	53
contig11592	gi|70907188|gb|AAZ15235.1| reverse transcriptase [Aedes aegypti]	115	5e-36	246	49
contig11594	gi|110758168|ref|XP_001121572.1| PREDICTED: similar to sallimus CG1915-PC, isoform C [Apis mellifera]	73.6	6e-12	141	58
contig11596	gi|189235987|ref|XP_971849.2| PREDICTED: similar to BMKETTIN [Tribolium castaneum]	63.2	7e-09	81	61
contig11597	gi|91081061|ref|XP_975415.1| PREDICTED: similar to ribosomal protein S2 [Tribolium castaneum]	220	4e-56	119	94
contig11598	gi|189234102|ref|XP_967485.2| PREDICTED: similar to cell-cycle and apoptosis regulatory protein 1 [Tribolium castaneum]	264	7e-69	260	69
contig11599	gi|91080023|ref|XP_972063.1| PREDICTED: similar to beta-1,3-glucan recognition protein [Tribolium castaneum]	78.2	2e-13	76	64
contig11601	gi|27463689|gb|AAO15914.1|AF510054_1 vasa-like [Schistocerca gregaria]	61.2	3e-08	82	52
contig11602	gi|156844526|ref|XP_001645325.1| hypothetical protein Kpol_1058p4 [Vanderwaltozyma polyspora DSM 70294]	62.8	2e-08	182	43
contig11604	gi|91084587|ref|XP_974100.1| PREDICTED: similar to AGAP004049-PA [Tribolium castaneum]	191	7e-93	124	87
contig11606	gi|91078918|ref|XP_973653.1| PREDICTED: similar to RNA polymerase II-associated protein 2 [Tribolium castaneum]	218	3e-59	176	76
contig11607	gi|91083001|ref|XP_974458.1| PREDICTED: similar to collagen alpha-2(IV) chain [Tribolium castaneum]	105	1e-21	53	90
contig11608	gi|189239227|ref|XP_973767.2| PREDICTED: similar to kakapo [Tribolium castaneum]	113	6e-24	75	84
contig11609	gi|91083553|ref|XP_966900.1| PREDICTED: similar to RAN binding protein 9 [Tribolium castaneum]	390	e-107	287	81
contig11610	gi|60299972|gb|AAX18637.1| prophenoloxidase-activating proteinase-3 [Manduca sexta]	52.8	1e-05	56	60
contig11611	gi|94470469|gb|ABF20545.1| transposase [Tribolium castaneum]	78.6	2e-13	64	81
contig11612	gi|189241539|ref|XP_970425.2| PREDICTED: similar to Fasciclin-1 precursor (Fasciclin I) (FAS I) (FCN) [Tribolium castaneum]	70.9	4e-11	77	68
contig11615	gi|189235955|ref|XP_001809336.1| PREDICTED: similar to Ank2 CG34416-PI [Tribolium castaneum]	86.7	6e-16	114	61
contig11616	gi|189235955|ref|XP_001809336.1| PREDICTED: similar to Ank2 CG34416-PI [Tribolium castaneum]	371	e-100	448	67
contig11638	gi|189237964|ref|XP_001813896.1| PREDICTED: similar to AGAP001320-PA [Tribolium castaneum]	77	5e-13	58	72
contig11639	gi|91079194|ref|XP_968957.1| PREDICTED: similar to Aspartyl-tRNA synthetase CG3821-PA [Tribolium castaneum]	185	2e-45	156	76
contig11640	gi|91092802|ref|XP_966671.1| PREDICTED: similar to Deformed epidermal autoregulatory factor-1 CG8567-PB [Tribolium castaneum]	124	3e-27	101	80
contig11641	gi|91079078|ref|XP_975242.1| PREDICTED: similar to AGAP003551-PA [Tribolium castaneum]	120	3e-26	114	68
contig11643	gi|189234458|ref|XP_001808258.1| PREDICTED: similar to polybromo-1 [Tribolium castaneum]	74.3	3e-12	37	89
contig11644	gi|193718437|ref|XP_001950197.1| PREDICTED: similar to trypsin-like serine protease, partial [Acyrthosiphon pisum]	59.3	2e-07	197	42
contig11646	gi|193662287|ref|XP_001944580.1| PREDICTED: similar to BEL12_AG transposon polyprotein [Acyrthosiphon pisum]	154	7e-54	195	59
contig11647	gi|118792585|ref|XP_320403.3| AGAP012129-PA [Anopheles gambiae str. PEST]	145	6e-53	94	89
contig11648	gi|91093843|ref|XP_966962.1| PREDICTED: similar to fatty acid desaturase isoform 1 [Tribolium castaneum]	456	e-137	315	79
contig11649	gi|189236588|ref|XP_001816425.1| PREDICTED: hypothetical protein [Tribolium castaneum]	177	1e-42	133	72
contig11650	gi|91094133|ref|XP_966520.1| PREDICTED: similar to Y7A5A.1 [Tribolium castaneum]	201	2e-50	144	82
contig11651	gi|189241794|ref|XP_976078.2| PREDICTED: similar to GA20484-PA isoform 2 [Tribolium castaneum]	72.4	1e-11	42	90
contig11652	gi|110761629|ref|XP_397101.3| PREDICTED: similar to CG32344-PA [Apis mellifera]	271	2e-71	172	91
contig11653	gi|189236541|ref|XP_001816434.1| PREDICTED: similar to LD26250p [Tribolium castaneum]	220	1e-55	150	87
contig11654	gi|91080429|ref|XP_968439.1| PREDICTED: similar to AGAP009500-PA [Tribolium castaneum]	62.4	1e-08	89	62
contig11655	gi|91077722|ref|XP_975027.1| PREDICTED: similar to inhibitor of apoptosis 2 protein [Tribolium castaneum]	82.8	9e-15	71	70
contig11656	gi|170035293|ref|XP_001845505.1| conserved hypothetical protein [Culex quinquefasciatus]	61.2	3e-18	62	69
contig11657	gi|91078618|ref|XP_967724.1| PREDICTED: similar to cytochrome P450 monooxigenase CYP4H10 [Tribolium castaneum]	160	6e-38	208	60
contig11658	gi|6502939|gb|AAF14517.1|AF139082_1 alpha E7 esterase [Haematobia irritans irritans]	71.2	3e-11	61	75
contig11659	gi|91091846|ref|XP_968033.1| PREDICTED: similar to CG2467 CG2467-PA [Tribolium castaneum]	55.8	1e-06	38	84
contig11660	gi|91091846|ref|XP_968033.1| PREDICTED: similar to CG2467 CG2467-PA [Tribolium castaneum]	66.6	7e-10	39	92
contig11661	gi|189239515|ref|XP_975554.2| PREDICTED: similar to delta isoform of regulatory subunit B56, protein phosphatase 2A [Tribolium castaneum]	97.1	5e-19	51	96
contig11663	gi|91088941|ref|XP_973644.1| PREDICTED: similar to cutlet CG33122-PA [Tribolium castaneum]	54.3	3e-06	42	76
contig11664	gi|91082425|ref|XP_970378.1| PREDICTED: similar to RAB18, member RAS oncogene family [Tribolium castaneum]	123	6e-27	66	98
contig11665	gi|91076442|ref|XP_971382.1| PREDICTED: similar to transferrin [Tribolium castaneum]	84.7	2e-15	61	72
contig11666	gi|189237687|ref|XP_969192.2| PREDICTED: similar to Neural-cadherin precursor (Cadherin-N protein) (DN-cadherin) [Tribolium castaneum]	176	4e-42	151	78
contig11667	gi|91086449|ref|XP_969055.1| PREDICTED: similar to NAD-dependent deacetylase sirtuin 2 homolog [Tribolium castaneum]	470	e-130	334	78
contig11668	gi|91095123|ref|XP_970890.1| PREDICTED: similar to 3-oxoacyl-[acyl-carrier-protein] reductase [Tribolium castaneum]	157	3e-37	145	73
contig11669	gi|91076518|ref|XP_973417.1| PREDICTED: similar to AGAP000932-PA [Tribolium castaneum]	418	e-115	457	69
contig11670	gi|91092260|ref|XP_967199.1| PREDICTED: similar to CG16787 CG16787-PA [Tribolium castaneum]	277	1e-72	308	65
contig11671	gi|189236995|ref|XP_970755.2| PREDICTED: similar to connector enhancer of ksr CG6556-PA [Tribolium castaneum]	781	0	957	64
contig11672	gi|189235844|ref|XP_968928.2| PREDICTED: similar to calpain B [Tribolium castaneum]	264	7e-69	147	90
contig11673	gi|198456048|ref|XP_002138194.1| GA24537 [Drosophila pseudoobscura pseudoobscura]	90.9	3e-17	43	97
contig11674	gi|91088123|ref|XP_970396.1| PREDICTED: similar to glutathione transferase, theta class (AGAP000761-PA) [Tribolium castaneum]	250	9e-65	216	71
contig11675	gi|189239694|ref|XP_974769.2| PREDICTED: similar to conserved hypothetical protein [Tribolium castaneum]	82	2e-14	45	93
contig11679	gi|91089051|ref|XP_970069.1| PREDICTED: similar to ribosome-associated protein P40 [Tribolium castaneum]	448	e-124	302	82
contig11681	gi|91092520|ref|XP_971182.1| PREDICTED: similar to CG9911 CG9911-PA [Tribolium castaneum]	309	7e-83	186	87
contig11682	gi|189237311|ref|XP_972405.2| PREDICTED: similar to paraflagellar rod protein, putative [Tribolium castaneum]	88.2	2e-16	87	74
contig11683	gi|91081397|ref|XP_976147.1| PREDICTED: similar to beta chain spectrin isoform 2 [Tribolium castaneum]	270	2e-71	159	92
contig11684	gi|66557932|ref|XP_623386.1| PREDICTED: similar to Glycogen phosphorylase isoform 2 [Apis mellifera]	241	1e-62	135	91
contig11685	gi|189234352|ref|XP_973750.2| PREDICTED: similar to spectrin [Tribolium castaneum]	156	5e-37	79	100
contig11686	gi|110762638|ref|XP_624101.2| PREDICTED: similar to small wing CG4200-PA [Apis mellifera]	169	1e-48	113	80
contig11687	gi|91077022|ref|XP_976032.1| PREDICTED: hypothetical protein [Tribolium castaneum]	112	5e-23	296	46
contig11724	gi|91079744|ref|XP_970506.1| PREDICTED: similar to CG12262 CG12262-PA [Tribolium castaneum]	174	2e-42	106	91
contig11725	gi|189237035|ref|XP_969544.2| PREDICTED: similar to Dedicator of cytokinesis protein 2 [Tribolium castaneum]	63.5	6e-09	55	72
contig11727	gi|91081601|ref|XP_975388.1| PREDICTED: similar to leucyl-tRNA synthetase [Tribolium castaneum]	407	e-112	225	91
contig11728	gi|189241063|ref|XP_967018.2| PREDICTED: similar to restin (Reed-Steinberg cell-expressed intermediate filament-associated protein) [Tribolium castaneum]	243	4e-63	172	83
contig11729	gi|193627266|ref|XP_001952754.1| PREDICTED: similar to Zinc finger protein 271 (Zinc finger protein 7) (HZF7) (Zinc finger protein ZNFphex133) (Epstein-Barr virus-induced zinc finger protein) (ZNF-EB) (CT-ZFP48) (Zinc finger protein dp) (ZNF-dp) [Acyrthosiphon pisum]	184	2e-73	169	62
contig11730	gi|91084055|ref|XP_975783.1| PREDICTED: similar to CG10103 CG10103-PA isoform 2 [Tribolium castaneum]	272	7e-72	170	90
contig11731	gi|189236012|ref|XP_001807285.1| PREDICTED: similar to mical [Tribolium castaneum]	87.8	3e-16	98	61
contig11732	gi|195441627|ref|XP_002068606.1| GK20564 [Drosophila willistoni]	49.3	0.0001	33	78
contig11736	gi|67599955|ref|XP_666325.1| hydroxyproline-rich glycoprotein dz-hrgp precursor [Cryptosporidium hominis TU502]	62.8	9e-08	309	39
contig11737	gi|91080569|ref|XP_973391.1| PREDICTED: similar to GA14314-PA [Tribolium castaneum]	267	3e-69	340	66
contig11739	gi|91082985|ref|XP_974198.1| PREDICTED: similar to zinc transporter [Tribolium castaneum]	182	8e-45	114	90
contig11740	gi|156553749|ref|XP_001601392.1| PREDICTED: similar to gamma-glutamyl hydrolase, putative [Nasonia vitripennis]	72	2e-11	67	73
contig11741	gi|118576247|ref|YP_875990.1| ABC-type metal ion transport system, periplasmic component/surface adhesin [Cenarchaeum symbiosum A]	79.7	3e-13	248	41
contig11743	gi|91091662|ref|XP_971384.1| PREDICTED: similar to conserved hypothetical protein [Tribolium castaneum]	70.5	5e-11	39	82
contig11744	gi|156546068|ref|XP_001600829.1| PREDICTED: similar to GA19584-PA [Nasonia vitripennis]	154	2e-36	115	69
contig11745	gi|189236103|ref|XP_001813325.1| PREDICTED: similar to phospholipase C [Tribolium castaneum]	689	0	524	82
contig11746	gi|91086663|ref|XP_976023.1| PREDICTED: similar to AGAP005020-PA isoform 2 [Tribolium castaneum]	379	e-103	222	88
contig11747	gi|212510897|gb|EEB13988.1| serine/threonine-protein phosphatase PP-V, putative [Pediculus humanus corporis]	330	2e-89	152	100
contig11748	gi|91089865|ref|XP_971299.1| PREDICTED: similar to anterior fat body protein [Tribolium castaneum]	91.7	5e-28	100	63
contig11751	gi|58393703|ref|XP_320253.2| AGAP012283-PA [Anopheles gambiae str. PEST]	80.5	4e-14	67	77
contig11753	gi|91091458|ref|XP_972908.1| PREDICTED: similar to AGAP002578-PA [Tribolium castaneum]	286	5e-76	159	91
contig11754	gi|91088453|ref|XP_969131.1| PREDICTED: similar to exosome complex exonuclease RRP44 [Tribolium castaneum]	106	8e-22	91	74
contig11756	gi|193702355|ref|XP_001948320.1| PREDICTED: similar to myd88, partial [Acyrthosiphon pisum]	64.3	3e-09	136	49
contig11757	gi|209171184|gb|ACI42858.1| carboxylesterase [Harmonia axyridis]	61.2	3e-08	68	64
contig11758	gi|91094383|ref|XP_971062.1| PREDICTED: similar to Alanyl-tRNA synthetase domain containing 1 [Tribolium castaneum]	147	3e-34	131	74
contig11759	gi|91079822|ref|XP_969768.1| PREDICTED: similar to yellow-b [Tribolium castaneum]	80.1	6e-14	63	74
contig11760	gi|91090119|ref|XP_971236.1| PREDICTED: similar to cyclophilin [Tribolium castaneum]	389	e-106	239	84
contig11761	gi|91094819|ref|XP_970889.1| PREDICTED: similar to GA14966-PA [Tribolium castaneum]	407	e-112	274	84
contig11763	gi|189240205|ref|XP_975395.2| PREDICTED: similar to cytochrome P450 [Tribolium castaneum]	172	8e-42	200	64
contig11764	gi|110756472|ref|XP_396578.3| PREDICTED: similar to CG31886-PA [Apis mellifera]	89	1e-16	73	72
contig11765	gi|189237841|ref|XP_974666.2| PREDICTED: similar to rho-associated protein kinase 1 [Tribolium castaneum]	94.4	3e-18	57	91
contig11766	gi|189237630|ref|XP_970913.2| PREDICTED: similar to CG10933 CG10933-PA [Tribolium castaneum]	158	1e-37	102	82
contig11767	gi|189238292|ref|XP_969554.2| PREDICTED: similar to cytochrome P450 CYP6BK17 [Tribolium castaneum]	203	8e-51	200	72
contig11768	gi|189239244|ref|XP_974259.2| PREDICTED: similar to falafel CG9351-PA [Tribolium castaneum]	548	e-154	289	97
contig11769	gi|156543772|ref|XP_001606233.1| PREDICTED: similar to CG7888-PB [Nasonia vitripennis]	57.8	3e-07	40	80
contig11770	gi|212515934|gb|EEB17999.1| hypothetical protein Phum_PHUM497560 [Pediculus humanus corporis]	145	2e-43	266	48
contig01078	gi|91088413|ref|XP_966659.1| PREDICTED: similar to TATA-binding protein-associated factor 172 [Tribolium castaneum]	659	0	374	94
contig01079	gi|170049171|ref|XP_001854329.1| prostasin [Culex quinquefasciatus]	54.3	2e-05	111	54
contig01080	gi|91092630|ref|XP_968479.1| PREDICTED: similar to tyrosine-protein kinase [Tribolium castaneum]	199	7e-50	104	94
contig01081	gi|193676219|ref|XP_001942989.1| PREDICTED: similar to replication factor C 5 [Acyrthosiphon pisum]	167	3e-40	90	94
contig01082	gi|156384148|ref|XP_001633193.1| predicted protein [Nematostella vectensis]	95.9	1e-18	70	84
contig05673	gi|91083213|ref|XP_966501.1| PREDICTED: similar to homocysteine S-methyltransferase isoform 1 [Tribolium castaneum]	261	2e-68	220	71
contig05675	gi|91083057|ref|XP_966898.1| PREDICTED: similar to stromal antigen [Tribolium castaneum]	307	5e-82	223	79
contig05676	gi|91078240|ref|XP_970169.1| PREDICTED: similar to stunted CG9032-PB [Tribolium castaneum]	41.6	5e-07	24	91
contig05677	gi|156545346|ref|XP_001605965.1| PREDICTED: similar to LOC414565 protein [Nasonia vitripennis]	123	2e-26	185	59
contig05678	gi|66825433|ref|XP_646071.1| Rho GTPase [Dictyostelium discoideum AX4]	159	1e-37	146	69
contig05679	gi|91083193|ref|XP_972923.1| PREDICTED: similar to Autophagy-specific protein, putative [Tribolium castaneum]	457	e-126	357	75
contig05681	gi|91079268|ref|XP_972160.1| PREDICTED: similar to solute carrier family 35 member C2, putative [Tribolium castaneum]	75.9	1e-12	97	63
contig05682	gi|212515586|gb|EEB17710.1| WD-repeat protein, putative [Pediculus humanus corporis]	179	1e-74	529	45
contig05709	gi|91078768|ref|XP_969028.1| PREDICTED: similar to DNA replication factor Cdt1 [Tribolium castaneum]	187	3e-45	168	74
contig05711	gi|189234912|ref|XP_969611.2| PREDICTED: similar to AGAP004942-PA [Tribolium castaneum]	631	e-179	343	96
contig01084	gi|91081371|ref|XP_971796.1| PREDICTED: similar to CG8435 CG8435-PA [Tribolium castaneum]	64.3	3e-09	47	85
contig01085	gi|91086791|ref|XP_973307.1| PREDICTED: similar to ADAMTS-like protein 4 precursor (ADAMTSL-4) (Thrombospondin repeat-containing protein 1) [Tribolium castaneum]	509	e-142	459	68
contig01086	gi|91089563|ref|XP_971820.1| PREDICTED: similar to WD40 repeat domain 85 [Tribolium castaneum]	118	4e-45	114	64
contig01087	gi|212518641|gb|EEB20362.1| 65 kDa Yes-associated protein, putative [Pediculus humanus corporis]	112	3e-39	106	70
contig01088	gi|215492403|gb|EEC02044.1| Ran-binding protein, putative [Ixodes scapularis]	371	e-168	283	79
contig01089	gi|91081685|ref|XP_966592.1| PREDICTED: similar to CG8034 CG8034-PA isoform 1 [Tribolium castaneum]	793	0	574	83
contig01091	gi|158297626|ref|XP_317829.4| AGAP011477-PA [Anopheles gambiae str. PEST]	77	5e-13	81	66
contig01092	gi|91092820|ref|XP_967695.1| PREDICTED: similar to parvin [Tribolium castaneum]	324	1e-86	222	85
contig01093	gi|91085927|ref|XP_970062.1| PREDICTED: similar to conserved hypothetical protein [Tribolium castaneum]	166	6e-40	123	78
contig01096	gi|91091020|ref|XP_975125.1| PREDICTED: similar to zinc transporter [Tribolium castaneum]	112	1e-23	67	92
contig01097	gi|91091020|ref|XP_975125.1| PREDICTED: similar to zinc transporter [Tribolium castaneum]	92	2e-17	55	92
contig01100	gi|91079206|ref|XP_969693.1| PREDICTED: similar to CG34353 CG34353-PA [Tribolium castaneum]	139	7e-32	166	60
contig01101	gi|91078748|ref|XP_968118.1| PREDICTED: similar to frizzled [Tribolium castaneum]	183	5e-45	121	81
contig11796	gi|189238796|ref|XP_974873.2| PREDICTED: similar to transcriptional co-repressor Sin3A [Tribolium castaneum]	112	1e-23	92	77
contig11797	gi|189235474|ref|XP_001807923.1| PREDICTED: similar to AGAP005714-PA [Tribolium castaneum]	183	4e-45	113	81
contig11798	gi|91081185|ref|XP_975596.1| PREDICTED: similar to AGAP011532-PA [Tribolium castaneum]	105	1e-21	50	98
contig11801	gi|189235985|ref|XP_971625.2| PREDICTED: similar to AGAP007560-PA [Tribolium castaneum]	68.6	2e-10	62	70
contig11805	gi|91092908|ref|XP_971247.1| PREDICTED: similar to CG6776 CG6776-PA [Tribolium castaneum]	97.1	5e-19	64	79
contig11806	gi|90077916|dbj|BAE88638.1| unnamed protein product [Macaca fascicularis]	100	4e-20	79	77
contig11807	gi|91094507|ref|XP_971663.1| PREDICTED: similar to CG8199 CG8199-PA [Tribolium castaneum]	357	5e-97	226	88
contig11811	gi|91084965|ref|XP_971914.1| PREDICTED: similar to predicted protein [Tribolium castaneum]	273	7e-72	185	83
contig11812	gi|195449675|ref|XP_002072175.1| GK22462 [Drosophila willistoni]	77	5e-13	114	55
contig11813	gi|91094127|ref|XP_968492.1| PREDICTED: similar to GA20276-PA [Tribolium castaneum]	66.2	9e-10	45	84
contig11814	gi|110755719|ref|XP_395613.2| PREDICTED: similar to CG5854-PA, isoform A [Apis mellifera]	50.1	6e-05	27	92
contig11815	gi|91080363|ref|XP_974892.1| PREDICTED: similar to AGAP011109-PA [Tribolium castaneum]	76.3	8e-13	97	56
contig11816	gi|195114330|ref|XP_002001720.1| GI17003 [Drosophila mojavensis]	46.6	0.0007	48	64
contig11817	gi|157127083|ref|XP_001654795.1| hypothetical protein AaeL_AAEL000262 [Aedes aegypti]	79	1e-13	68	79
contig11818	gi|195472463|ref|XP_002088520.1| GE18609 [Drosophila yakuba]	69.3	1e-10	68	61
contig11821	gi|156548472|ref|XP_001605339.1| PREDICTED: similar to GA19649-PA [Nasonia vitripennis]	277	e-141	287	73
contig11822	gi|109502598|ref|XP_001065996.1| PREDICTED: hypothetical protein [Rattus norvegicus]	65.9	1e-09	114	60
contig11824	gi|189236588|ref|XP_001816425.1| PREDICTED: hypothetical protein [Tribolium castaneum]	104	2e-21	75	74
contig11825	gi|189238387|ref|XP_971403.2| PREDICTED: similar to CG17471 CG17471-PB [Tribolium castaneum]	333	e-171	187	94
contig11826	gi|91087941|ref|XP_976355.1| PREDICTED: hypothetical protein [Tribolium castaneum]	48.1	0.0002	134	44
contig11827	gi|118782453|ref|XP_312274.3| inhibitor of apoptosis protein (AGAP002651-PA) [Anopheles gambiae str. PEST]	209	2e-52	214	68
contig11832	gi|91093629|ref|XP_972301.1| PREDICTED: similar to AGAP004793-PA [Tribolium castaneum]	227	2e-58	152	84
contig11835	gi|91087633|ref|XP_973075.1| PREDICTED: similar to CG30101 CG30101-PA [Tribolium castaneum]	568	e-160	355	84
contig11837	gi|91093205|ref|XP_969439.1| PREDICTED: similar to AGAP007248-PA [Tribolium castaneum]	188	1e-46	85	100
contig11838	gi|91089959|ref|XP_973580.1| PREDICTED: similar to nicotinamide mononucleotide adenylyltransferase 1 [Tribolium castaneum]	111	2e-23	75	88
contig11839	gi|193627205|ref|XP_001952587.1| PREDICTED: similar to AGAP009261-PA [Acyrthosiphon pisum]	67.8	3e-10	92	61
contig11842	gi|91085025|ref|XP_973732.1| PREDICTED: similar to mitochondrial processing peptidase beta subunit [Tribolium castaneum]	583	e-165	326	94
contig11844	gi|91093755|ref|XP_969513.1| PREDICTED: similar to pristanoyl acyl-Coenzyme A oxidase 3 [Tribolium castaneum]	363	1e-98	372	68
contig11848	gi|91078512|ref|XP_969532.1| PREDICTED: similar to PI-3-kinase-related kinase SMG-1 [Tribolium castaneum]	110	3e-23	59	94
contig11849	gi|189235689|ref|XP_966450.2| PREDICTED: similar to klingon CG6669-PA [Tribolium castaneum]	197	2e-48	426	48
contig11850	gi|110757964|ref|XP_396777.3| PREDICTED: similar to karst CG12008-PA, isoform A [Apis mellifera]	84.7	2e-31	60	85
contig11851	gi|91078830|ref|XP_971270.1| PREDICTED: similar to CG16717 CG16717-PA [Tribolium castaneum]	151	2e-35	113	77
contig11853	gi|189240047|ref|XP_966393.2| PREDICTED: similar to Probable N(2),N(2)-dimethylguanosine tRNA methyltransferase (tRNA(guanine-26,N(2)-N(2)) methyltransferase) (tRNA 2,2-dimethylguanosine-26 methyltransferase) (tRNA(m(2,2)G26)dimethyltransferase) [Tribolium castaneum]	49.3	0.0001	32	75
contig11855	gi|158300287|ref|XP_320246.4| AGAP012291-PA [Anopheles gambiae str. PEST]	50.4	5e-05	38	78
contig11856	gi|158300287|ref|XP_320246.4| AGAP012291-PA [Anopheles gambiae str. PEST]	50.4	5e-05	38	78
contig11858	gi|193610731|ref|XP_001943084.1| PREDICTED: similar to ORF [Acyrthosiphon pisum]	202	1e-50	198	70
contig11860	gi|170321837|dbj|BAG14263.1| GNBP1 [Tenebrio molitor]	54.3	3e-06	72	52
contig11886	gi|91093746|ref|XP_969081.1| PREDICTED: similar to AGAP012142-PA [Tribolium castaneum]	84.3	3e-15	50	84
contig11887	gi|149633395|ref|XP_001507851.1| PREDICTED: hypothetical protein [Ornithorhynchus anatinus]	55.5	5e-06	88	52
contig11888	gi|189241897|ref|XP_966840.2| PREDICTED: similar to methuselah-like (AGAP006218-PA) [Tribolium castaneum]	218	2e-55	203	72
contig11889	gi|189240522|ref|XP_971762.2| PREDICTED: similar to CG31320-PA [Tribolium castaneum]	61.2	3e-08	47	76
contig11890	gi|212512030|gb|EEB14877.1| GMP synthase, putative [Pediculus humanus corporis]	74.3	3e-12	40	95
contig11891	gi|158301513|ref|XP_321188.3| AGAP001879-PA [Anopheles gambiae str. PEST]	65.1	2e-09	35	91
contig11892	gi|91077582|ref|XP_973057.1| PREDICTED: similar to conserved hypothetical protein [Tribolium castaneum]	241	5e-62	246	71
contig11895	gi|212505891|gb|EEB10237.1| conserved hypothetical protein [Pediculus humanus corporis]	286	7e-76	198	86
contig11896	gi|49472794|gb|AAT66246.1| trypsin precursor [Mayetiola destructor]	68.9	1e-10	94	59
contig11897	gi|91091178|ref|XP_971714.1| PREDICTED: similar to AGAP008016-PA [Tribolium castaneum]	737	0	580	77
contig11900	gi|189238601|ref|XP_967006.2| PREDICTED: similar to sugar transporter [Tribolium castaneum]	90.5	4e-17	58	75
contig11901	gi|157113939|ref|XP_001652148.1| DEAD box ATP-dependent RNA helicase [Aedes aegypti]	174	2e-48	152	77
contig11902	gi|91087659|ref|XP_973571.1| PREDICTED: similar to predicted protein [Tribolium castaneum]	89	1e-16	48	97
contig11906	gi|91082161|ref|XP_970591.1| PREDICTED: similar to AGAP010191-PA [Tribolium castaneum]	177	2e-43	124	83
contig11908	gi|157121254|ref|XP_001653779.1| hypothetical protein AaeL_AAEL009274 [Aedes aegypti]	56.6	1e-06	121	51
contig11910	gi|110749252|ref|XP_393548.3| PREDICTED: similar to CG33249-PA [Apis mellifera]	826	0	616	81
contig11912	gi|86279359|gb|ABC88775.1| putative carboxypeptidase A-like [Tenebrio molitor]	87	5e-16	81	71
contig11913	gi|156551161|ref|XP_001605023.1| PREDICTED: similar to ENSANGP00000010144 [Nasonia vitripennis]	174	4e-70	130	80
contig11914	gi|91076712|ref|XP_972315.1| PREDICTED: similar to maintenance of killer 16 (mak16) protein [Tribolium castaneum]	144	2e-33	71	97
contig11915	gi|157123417|ref|XP_001653823.1| THO complex subunit 2 (Tho2) [Aedes aegypti]	292	2e-77	243	78
contig11916	gi|166919247|gb|ABZ04021.1| serine protease 13 [Costelytra zealandica]	163	5e-39	142	71
contig11917	gi|91090079|ref|XP_969933.1| PREDICTED: similar to twinfilin [Tribolium castaneum]	132	1e-29	73	94
contig11919	gi|166919247|gb|ABZ04021.1| serine protease 13 [Costelytra zealandica]	103	6e-21	108	63
contig11921	gi|91091700|ref|XP_972740.1| PREDICTED: similar to CG1597 CG1597-PA [Tribolium castaneum]	354	e-169	257	81
contig11922	gi|91083251|ref|XP_974045.1| PREDICTED: similar to DEAD box ATP-dependent RNA helicase [Tribolium castaneum]	466	e-129	243	96
contig11923	gi|189238427|ref|XP_973569.2| PREDICTED: similar to ATP-dependent RNA helicase [Tribolium castaneum]	439	e-121	348	83
contig11924	gi|91092096|ref|XP_971769.1| PREDICTED: similar to GA21547-PA [Tribolium castaneum]	72	2e-11	61	75
contig11925	gi|189235868|ref|XP_001811347.1| PREDICTED: similar to transcription initiation factor TFIID subunit 1 [Tribolium castaneum]	100	4e-20	46	100
contig11926	gi|91082535|ref|XP_973659.1| PREDICTED: similar to organic cation transporter [Tribolium castaneum]	140	1e-31	119	68
contig11927	gi|91081147|ref|XP_975562.1| PREDICTED: similar to cytochrome P450 [Tribolium castaneum]	100	3e-20	74	79
contig11929	gi|91079438|ref|XP_968433.1| PREDICTED: similar to melted CG8624-PB [Tribolium castaneum]	297	8e-79	340	66
contig11930	gi|91093379|ref|XP_971371.1| PREDICTED: similar to predicted protein [Tribolium castaneum]	95.1	2e-18	84	72
contig11931	gi|91087799|ref|XP_967345.1| PREDICTED: similar to RH56418p [Tribolium castaneum]	52	2e-05	33	81
contig11932	gi|91092632|ref|XP_968634.1| PREDICTED: similar to AGAP007416-PA [Tribolium castaneum]	188	1e-46	92	100
contig11934	gi|157120851|ref|XP_001659779.1| prolyl endopeptidase (prolyl oligopeptidase) [Aedes aegypti]	101	2e-20	77	77
contig11935	gi|91087225|ref|XP_975488.1| PREDICTED: similar to CG1973 CG1973-PA [Tribolium castaneum]	200	3e-50	103	94
contig11936	gi|193659604|ref|XP_001952720.1| PREDICTED: similar to KRAB-A domain containing 2 [Acyrthosiphon pisum]	187	2e-58	162	74
contig11938	gi|91077390|ref|XP_975277.1| PREDICTED: similar to AGAP007544-PA [Tribolium castaneum]	114	2e-24	92	73
contig11939	gi|91080991|ref|XP_975029.1| PREDICTED: similar to DNA-repair protein XRCC1 (X-ray repair cross-complementing protein 1) [Tribolium castaneum]	186	6e-46	124	84
contig11940	gi|158301513|ref|XP_321188.3| AGAP001879-PA [Anopheles gambiae str. PEST]	501	e-159	270	93
contig11941	gi|91087233|ref|XP_975502.1| PREDICTED: similar to viral A-type inclusion protein, putative [Tribolium castaneum]	77.8	1e-12	144	54
contig11945	gi|189234458|ref|XP_001808258.1| PREDICTED: similar to polybromo-1 [Tribolium castaneum]	414	0	239	93
contig12056	gi|189236012|ref|XP_001807285.1| PREDICTED: similar to mical [Tribolium castaneum]	264	7e-69	307	64
contig12057	gi|110757964|ref|XP_396777.3| PREDICTED: similar to karst CG12008-PA, isoform A [Apis mellifera]	136	7e-31	74	95
contig12058	gi|193610701|ref|XP_001951408.1| PREDICTED: similar to U3 small nucleolar RNA (U3 snorna) associated protein [Acyrthosiphon pisum]	119	1e-25	65	95
contig12061	gi|91078858|ref|XP_972061.1| PREDICTED: similar to thymus-specific serine protease [Tribolium castaneum]	183	5e-45	126	85
contig12065	gi|91080069|ref|XP_967249.1| PREDICTED: similar to HLA-B associated transcript 3 [Tribolium castaneum]	207	6e-52	139	82
contig12066	gi|91091060|ref|XP_966576.1| PREDICTED: similar to AGAP003843-PA [Tribolium castaneum]	48.5	0.0002	88	45
contig12067	gi|91081273|ref|XP_976059.1| PREDICTED: hypothetical protein [Tribolium castaneum]	110	1e-22	134	58
contig12068	gi|189237903|ref|XP_968529.2| PREDICTED: similar to AGAP010478-PA [Tribolium castaneum]	251	7e-79	189	78
contig12069	gi|66549966|ref|XP_395740.2| PREDICTED: similar to CG40109-PA.3 [Apis mellifera]	232	4e-59	244	67
contig12070	gi|189238701|ref|XP_968537.2| PREDICTED: similar to Rs1 CG2173-PA [Tribolium castaneum]	96.3	8e-19	101	74
contig12072	gi|82540417|ref|XP_724528.1| hypothetical protein [Plasmodium yoelii yoelii str. 17XNL]	84	4e-15	53	77
contig12073	gi|194875263|ref|XP_001973564.1| GG16151 [Drosophila erecta]	55.5	2e-06	67	64
contig12077	gi|91083281|ref|XP_974400.1| PREDICTED: similar to lots wife CG33968-PA [Tribolium castaneum]	87.8	7e-16	80	72
contig12079	gi|183231472|ref|XP_001913577.1| hypothetical protein [Entamoeba histolytica HM-1:IMSS]	52.4	1e-05	53	64
contig12082	gi|91091542|ref|XP_970835.1| PREDICTED: similar to aldehyde dehydrogenase [Tribolium castaneum]	548	e-154	372	84
contig12085	gi|91094041|ref|XP_968248.1| PREDICTED: similar to mitochondrial import receptor subunit tom20 [Tribolium castaneum]	92	1e-17	60	83
contig12086	gi|91082195|ref|XP_971684.1| PREDICTED: similar to CG7358 CG7358-PA [Tribolium castaneum]	251	5e-65	311	64
contig12087	gi|189240176|ref|XP_975134.2| PREDICTED: similar to cyclin-dependent kinase 5 activator [Tribolium castaneum]	241	2e-62	181	82
contig12088	gi|156555642|ref|XP_001603576.1| PREDICTED: similar to CG12909 [Nasonia vitripennis]	71.6	2e-11	57	80
contig12090	gi|91078932|ref|XP_967475.1| PREDICTED: similar to Bla g 5 allergen isoform 1 [Tribolium castaneum]	84.7	1e-16	69	81
contig12091	gi|170042388|ref|XP_001848910.1| myosin light chain kinase [Culex quinquefasciatus]	125	2e-27	162	65
contig12092	gi|91091000|ref|XP_974944.1| PREDICTED: similar to cutC copper transporter homolog [Tribolium castaneum]	84.7	2e-15	58	82
contig12093	gi|189238624|ref|XP_001810113.1| PREDICTED: similar to U1 small nuclear ribonucleoprotein, putative [Tribolium castaneum]	95.5	1e-18	52	96
contig12094	gi|189241962|ref|XP_968788.2| PREDICTED: similar to CG8677 CG8677-PA [Tribolium castaneum]	168	1e-40	124	83
contig12095	gi|91084497|ref|XP_972021.1| PREDICTED: similar to oxidase/peroxidase [Tribolium castaneum]	100	3e-20	55	92
contig12097	gi|67523821|ref|XP_659970.1| hypothetical protein AN2366.2 [Aspergillus nidulans FGSC A4]	82.8	9e-15	99	64
contig12098	gi|91082745|ref|XP_973149.1| PREDICTED: similar to AGAP003192-PA [Tribolium castaneum]	109	7e-23	58	96
contig12099	gi|91087311|ref|XP_975575.1| PREDICTED: similar to Phosphorylated adaptor for RNA export, putative [Tribolium castaneum]	63.9	4e-09	51	76
contig12100	gi|91094331|ref|XP_966352.1| PREDICTED: similar to ubiquitin-activating enzyme E1 [Tribolium castaneum]	534	e-150	344	84
contig12104	gi|91088689|ref|XP_974981.1| PREDICTED: similar to phosphatase 1 regulatory subunit 7 [Tribolium castaneum]	102	1e-20	71	80
contig12107	gi|91077190|ref|XP_972742.1| PREDICTED: similar to zinc finger protein, putative [Tribolium castaneum]	107	3e-22	52	96
contig12108	gi|91077190|ref|XP_972742.1| PREDICTED: similar to zinc finger protein, putative [Tribolium castaneum]	107	3e-22	52	96
contig12109	gi|91077694|ref|XP_974760.1| PREDICTED: similar to cuticular protein [Tribolium castaneum]	198	3e-49	219	68
contig12110	gi|189241539|ref|XP_970425.2| PREDICTED: similar to Fasciclin-1 precursor (Fasciclin I) (FAS I) (FCN) [Tribolium castaneum]	529	e-160	552	69
contig12111	gi|91089317|ref|XP_972088.1| PREDICTED: similar to cp309 CG33957-PB [Tribolium castaneum]	191	e-104	330	57
contig12112	gi|119911140|ref|XP_593949.3| PREDICTED: similar to jerky homolog-like isoform 2 [Bos taurus]	136	2e-38	85	89
contig12113	gi|212512035|gb|EEB14882.1| hypothetical protein Phum_PHUM333290 [Pediculus humanus corporis]	84.7	1e-14	241	47
contig12114	gi|91082647|ref|XP_970516.1| PREDICTED: similar to nedd8-conjugating enzyme nce2 [Tribolium castaneum]	299	1e-79	178	88
contig12116	gi|110760165|ref|XP_393705.3| PREDICTED: similar to jim CG11352-PC, isoform C [Apis mellifera]	286	2e-75	316	57
contig12135	gi|189241359|ref|XP_971054.2| PREDICTED: similar to DNA primase [Tribolium castaneum]	130	1e-38	114	71
contig12136	gi|168009720|ref|XP_001757553.1| predicted protein [Physcomitrella patens subsp. patens]	68.6	2e-10	37	91
contig12140	gi|91088607|ref|XP_973798.1| PREDICTED: similar to GA17782-PA [Tribolium castaneum]	308	e-159	215	80
contig12142	gi|91085777|ref|XP_974360.1| PREDICTED: similar to ribosomal protein L23e [Tribolium castaneum]	275	1e-72	140	98
contig12143	gi|91079552|ref|XP_971453.1| PREDICTED: similar to pleckstrin homology-like domain, family B, member 2 [Tribolium castaneum]	192	6e-80	355	52
contig12145	gi|91079266|ref|XP_972113.1| PREDICTED: similar to CG5181 CG5181-PA [Tribolium castaneum]	181	4e-44	95	96
contig12147	gi|189239848|ref|XP_973542.2| PREDICTED: similar to CG8503 CG8503-PA [Tribolium castaneum]	129	3e-28	134	64
contig12148	gi|156553100|ref|XP_001599430.1| PREDICTED: similar to CNOT1 [Nasonia vitripennis]	765	0	488	87
contig12151	gi|66519835|ref|XP_623788.1| PREDICTED: similar to CG10237-PB, isoform B isoform 2 [Apis mellifera]	407	e-111	301	80
contig12198	gi|170065936|ref|XP_001868074.1| zinc metalloproteinase nas-13 [Culex quinquefasciatus]	132	3e-40	113	68
contig12199	gi|189237116|ref|XP_001812356.1| PREDICTED: similar to lethal (2) k07433 CG33130-PA [Tribolium castaneum]	620	e-175	642	67
contig12200	gi|212510290|gb|EEB13489.1| tyrosine-protein phosphatase non-receptor type, putative [Pediculus humanus corporis]	52.8	1e-05	32	84
contig12201	gi|91081749|ref|XP_972788.1| PREDICTED: similar to CG1514 CG1514-PA [Tribolium castaneum]	602	0	436	86
contig12204	gi|91095249|ref|XP_971558.1| PREDICTED: similar to nuclear import 7 homolog [Tribolium castaneum]	123	6e-27	66	92
contig12205	gi|91095249|ref|XP_971558.1| PREDICTED: similar to nuclear import 7 homolog [Tribolium castaneum]	122	8e-27	66	92
contig12206	gi|189235487|ref|XP_968396.2| PREDICTED: similar to failed axon connections protein [Tribolium castaneum]	236	2e-60	161	84
contig12207	gi|91094565|ref|XP_967627.1| PREDICTED: similar to low-density lipoprotein receptor (ldl), partial [Tribolium castaneum]	1702	0	921	89
contig12208	gi|164663838|ref|NP_001013954.2| FGGY carbohydrate kinase domain containing [Rattus norvegicus]	408	e-154	349	71
contig12209	gi|109467281|ref|XP_001065891.1| PREDICTED: hypothetical protein [Rattus norvegicus]	138	2e-31	176	71
contig05714	gi|189235357|ref|XP_966711.2| PREDICTED: similar to CG11155 CG11155-PA [Tribolium castaneum]	412	e-123	222	95
contig05718	gi|110771007|ref|XP_001121675.1| PREDICTED: similar to O-6-alkylguanine-DNA alkyltransferase CG1303-PA [Apis mellifera]	80.1	6e-14	100	63
contig05719	gi|151505029|gb|ABS12112.1| mPB-L3-ERT2 [synthetic construct]	100	8e-23	168	54
contig05720	gi|2226004|gb|AAB61714.1| putative transposase [Homo sapiens]	79.3	2e-13	159	50
contig05721	gi|91085607|ref|XP_969271.1| PREDICTED: similar to ATP-binding cassette sub-family A member 3 [Tribolium castaneum]	137	1e-30	371	47
contig05722	gi|189239715|ref|XP_966909.2| PREDICTED: similar to CG6178 CG6178-PA [Tribolium castaneum]	374	e-101	474	64
contig05724	gi|156552607|ref|XP_001601754.1| PREDICTED: similar to survivin [Nasonia vitripennis]	447	e-123	679	56
contig05725	gi|158292049|ref|XP_313613.4| AGAP004335-PA [Anopheles gambiae str. PEST]	86.3	8e-16	52	88
contig05726	gi|189236247|ref|XP_974012.2| PREDICTED: similar to rCG26895 [Tribolium castaneum]	482	e-149	468	71
contig12210	gi|126272632|ref|XP_001371439.1| PREDICTED: hypothetical protein [Monodelphis domestica]	98.2	2e-19	147	55
contig12212	gi|156545187|ref|XP_001603582.1| PREDICTED: similar to PIWI [Nasonia vitripennis]	122	8e-27	78	80
contig12213	gi|212512560|gb|EEB15303.1| conserved hypothetical protein [Pediculus humanus corporis]	77.4	4e-13	38	100
contig12214	gi|195107387|ref|XP_001998295.1| GI23706 [Drosophila mojavensis]	95.1	8e-18	77	72
contig12217	gi|91089913|ref|XP_972686.1| PREDICTED: similar to sugar transporter [Tribolium castaneum]	160	6e-38	192	64
contig12219	gi|91088381|ref|XP_972234.1| PREDICTED: hypothetical protein [Tribolium castaneum]	117	2e-24	189	52
contig12221	gi|189233821|ref|XP_971721.2| PREDICTED: similar to conserved hypothetical protein [Tribolium castaneum]	906	0	772	75
contig12238	gi|189238786|ref|XP_974651.2| PREDICTED: similar to AGAP005127-PA [Tribolium castaneum]	459	e-128	258	93
contig12239	gi|66513911|ref|XP_392256.2| PREDICTED: similar to Neurocalcin homolog (DrosNCa) [Apis mellifera]	204	2e-80	99	100
contig12240	gi|156541238|ref|XP_001600919.1| PREDICTED: similar to microtubule-associated protein RP/EB family member 3 isoform 1 [Nasonia vitripennis]	110	5e-23	52	98
contig12242	gi|189240247|ref|XP_969646.2| PREDICTED: similar to AGAP005213-PA [Tribolium castaneum]	643	0	595	73
contig12245	gi|91089365|ref|XP_973210.1| PREDICTED: similar to Go protein, alpha subunit [Tribolium castaneum]	103	4e-21	59	96
contig12246	gi|212512223|gb|EEB15031.1| sialin, putative [Pediculus humanus corporis]	78.6	4e-26	99	61
contig12251	gi|189240635|ref|XP_969354.2| PREDICTED: similar to AGAP009835-PA [Tribolium castaneum]	115	1e-25	130	69
contig12252	gi|193678997|ref|XP_001944376.1| PREDICTED: similar to piggyBac transposase Uribo1 [Acyrthosiphon pisum]	124	6e-50	133	66
contig12254	gi|91085739|ref|XP_973604.1| PREDICTED: similar to chaperonin [Tribolium castaneum]	937	0	542	94
contig12255	gi|91092202|ref|XP_969503.1| PREDICTED: similar to CG32590 CG32590-PA [Tribolium castaneum]	169	6e-41	107	87
contig12256	gi|189238114|ref|XP_001814074.1| PREDICTED: similar to CG9090 CG9090-PA [Tribolium castaneum]	464	e-159	292	86
contig12260	gi|91086887|ref|XP_970325.1| PREDICTED: similar to DnaJ homology subfamily A member 5 [Tribolium castaneum]	244	3e-63	157	85
contig12261	gi|157347623|emb|CAO18260.1| unnamed protein product [Vitis vinifera]	97.4	2e-37	57	84
contig12264	gi|91091624|ref|XP_969888.1| PREDICTED: similar to CG6066 CG6066-PA [Tribolium castaneum]	154	8e-36	220	60
contig12267	gi|91078850|ref|XP_971848.1| PREDICTED: similar to tan CG12120-PA [Tribolium castaneum]	375	e-102	313	74
contig12268	gi|189237620|ref|XP_969707.2| PREDICTED: similar to GA10348-PA [Tribolium castaneum]	522	e-146	331	87
contig12269	gi|189241300|ref|XP_975182.2| PREDICTED: similar to GA19507-PA [Tribolium castaneum]	210	7e-66	124	93
contig12270	gi|223543494|gb|EEF45025.1| GTP-binding protein lepA, putative [Ricinus communis]	53.5	6e-06	45	71
contig12271	gi|91093971|ref|XP_968643.1| PREDICTED: similar to AGAP001819-PA [Tribolium castaneum]	257	1e-66	204	74
contig12272	gi|91085783|ref|XP_974443.1| PREDICTED: similar to fumarylacetoacetate hydrolase [Tribolium castaneum]	61.2	3e-08	51	74
contig12274	gi|149252249|ref|XP_001473018.1| PREDICTED: hypothetical protein [Mus musculus]	53.1	8e-06	103	52
contig12278	gi|91084665|ref|XP_967828.1| PREDICTED: similar to AGAP009657-PA [Tribolium castaneum]	117	3e-25	75	90
contig12279	gi|156550311|ref|XP_001603476.1| PREDICTED: similar to GA12945-PA [Nasonia vitripennis]	82.4	4e-23	65	72
contig12280	gi|190702384|gb|ACE75277.1| transposase-like protein [Glyptapanteles flavicoxis]	74.7	2e-12	94	56
contig12281	gi|195475184|ref|XP_002089864.1| GE21940 [Drosophila yakuba]	49.7	9e-05	28	92
contig12284	gi|91090664|ref|XP_974342.1| PREDICTED: similar to GA11261-PA [Tribolium castaneum]	627	0	591	70
contig01133	gi|158296572|ref|XP_316957.4| AGAP008487-PA [Anopheles gambiae str. PEST]	470	e-130	533	62
contig01134	gi|91092856|ref|XP_969290.1| PREDICTED: similar to AGAP004892-PA [Tribolium castaneum]	192	2e-47	197	68
contig01135	gi|91087831|ref|XP_967526.1| PREDICTED: similar to AGAP007945-PA [Tribolium castaneum]	213	1e-65	211	67
contig01136	gi|91077984|ref|XP_968658.1| PREDICTED: similar to prophenoloxidase activating factor [Tribolium castaneum]	399	e-109	276	80
contig01139	gi|157112397|ref|XP_001657515.1| dynactin [Aedes aegypti]	70.1	1e-24	41	87
contig01140	gi|195029975|ref|XP_001987847.1| GH19726 [Drosophila grimshawi]	92.8	2e-17	181	53
contig01141	gi|91090015|ref|XP_967095.1| PREDICTED: similar to TBC1 domain family, member 7 [Tribolium castaneum]	263	3e-80	264	70
contig01142	gi|156539752|ref|XP_001599016.1| PREDICTED: hypothetical protein, partial [Nasonia vitripennis]	150	2e-51	230	59
contig01143	gi|2226004|gb|AAB61714.1| putative transposase [Homo sapiens]	52.4	1e-05	42	78
contig01144	gi|189240841|ref|XP_001812383.1| PREDICTED: similar to conserved hypothetical protein [Tribolium castaneum]	99	1e-19	78	79
contig01145	gi|189240841|ref|XP_001812383.1| PREDICTED: similar to conserved hypothetical protein [Tribolium castaneum]	147	4e-34	88	84
contig01148	gi|196001283|ref|XP_002110509.1| hypothetical protein TRIADDRAFT_54601 [Trichoplax adhaerens]	114	1e-23	309	47
contig01149	gi|91078618|ref|XP_967724.1| PREDICTED: similar to cytochrome P450 monooxigenase CYP4H10 [Tribolium castaneum]	172	3e-41	354	52
contig01150	gi|221056755|ref|XP_002259515.1| hypothetical protein, conserved in Plasmodium species [Plasmodium knowlesi strain H]	59.7	9e-08	164	53
contig01151	gi|197260900|gb|ACH56945.1| mitochondrial 28S ribosomal protein S14 [Simulium vittatum]	109	1e-22	73	87
contig01153	gi|189239012|ref|XP_001814720.1| PREDICTED: similar to ATP synthase subunit s, mitochondrial [Tribolium castaneum]	126	1e-39	135	62
contig01154	gi|189237184|ref|XP_966992.2| PREDICTED: similar to Cdep CG31536-PE [Tribolium castaneum]	66.6	7e-10	52	76
contig01155	gi|189237184|ref|XP_966992.2| PREDICTED: similar to Cdep CG31536-PE [Tribolium castaneum]	82.8	9e-15	66	80
contig01156	gi|189241794|ref|XP_976078.2| PREDICTED: similar to GA20484-PA isoform 2 [Tribolium castaneum]	153	8e-53	90	94
contig01158	gi|189238624|ref|XP_001810113.1| PREDICTED: similar to U1 small nuclear ribonucleoprotein, putative [Tribolium castaneum]	117	4e-25	63	96
contig01159	gi|212505343|gb|EEB09815.1| Phosphopantothenoylcysteine decarboxylase, putative [Pediculus humanus corporis]	101	4e-36	76	68
contig01160	gi|91076710|ref|XP_972261.1| PREDICTED: similar to CG32441 CG32441-PA [Tribolium castaneum]	155	3e-36	134	76
contig12519	gi|149252249|ref|XP_001473018.1| PREDICTED: hypothetical protein [Mus musculus]	58.2	2e-06	198	42
contig12522	gi|57868645|gb|AAW57431.1| 10G08 [Ips pini]	231	1e-58	321	59
contig12523	gi|91095051|ref|XP_972203.1| PREDICTED: similar to conserved hypothetical protein [Tribolium castaneum]	459	e-127	237	99
contig12525	gi|5597017|gb|AAC24982.2| reverse transcriptase [synthetic construct]	57.4	3e-06	84	58
contig12526	gi|91082571|ref|XP_966550.1| PREDICTED: similar to PDZ domain-containing RING finger protein 4 (Ligand of Numb protein X 4) (SEMACAP3-like protein) [Tribolium castaneum]	528	e-148	510	72
contig12574	gi|157133457|ref|XP_001656259.1| hypothetical protein AaeL_AAEL012734 [Aedes aegypti]	256	2e-94	200	77
contig12575	gi|189241221|ref|XP_001812199.1| PREDICTED: similar to carboxypeptidase m [Tribolium castaneum]	96.3	1e-49	158	55
contig12576	gi|189236582|ref|XP_001816521.1| PREDICTED: hypothetical protein isoform 2 [Tribolium castaneum]	269	7e-71	166	81
contig12577	gi|40788880|dbj|BAA09762.2| KIAA0109 [Homo sapiens]	72.4	1e-11	37	94
contig12579	gi|189233780|ref|XP_001814557.1| PREDICTED: similar to Kinesin-73 CG8183-PB [Tribolium castaneum]	187	5e-46	119	89
contig12581	gi|189236628|ref|XP_975657.2| PREDICTED: similar to liprin-beta1, putative [Tribolium castaneum]	174	1e-41	367	49
contig12583	gi|212511865|gb|EEB14738.1| collagen alpha chain, type IV, putative [Pediculus humanus corporis]	91.3	2e-17	71	74
contig12584	gi|189235314|ref|XP_975062.2| PREDICTED: similar to nuclear fallout CG33991-PC [Tribolium castaneum]	91.7	2e-17	56	92
contig12585	gi|189235314|ref|XP_975062.2| PREDICTED: similar to nuclear fallout CG33991-PC [Tribolium castaneum]	115	1e-24	62	93
contig12586	gi|157124690|ref|XP_001654155.1| lipase [Aedes aegypti]	59.3	1e-07	65	61
contig12618	gi|223702450|gb|ACN21656.1| synaptotagmin I isoform A [Tribolium castaneum]	325	4e-87	267	75
contig12619	gi|170034336|ref|XP_001845030.1| isocitrate dehydrogenase [Culex quinquefasciatus]	74.7	2e-12	35	100
contig12620	gi|156540167|ref|XP_001601385.1| PREDICTED: hypothetical protein [Nasonia vitripennis]	73.6	5e-12	134	50
contig12622	gi|157131909|ref|XP_001655966.1| cytochrome P450 [Aedes aegypti]	350	e-122	416	61
contig12623	gi|115712070|ref|XP_780689.2| PREDICTED: similar to TDRD1 protein [Strongylocentrotus purpuratus]	69.7	2e-10	193	49
contig12624	gi|91087199|ref|XP_966953.1| PREDICTED: similar to sorting nexin isoform 1 [Tribolium castaneum]	302	1e-80	173	93
contig12626	gi|91088067|ref|XP_967758.1| PREDICTED: similar to CG31688 CG31688-PA [Tribolium castaneum]	106	6e-22	53	98
contig12627	gi|195351848|ref|XP_002042432.1| GM23348 [Drosophila sechellia]	50.1	6e-05	25	96
contig12630	gi|189237968|ref|XP_001811946.1| PREDICTED: similar to CG8155 CG8155-PA [Tribolium castaneum]	209	8e-53	145	83
contig12631	gi|91089913|ref|XP_972686.1| PREDICTED: similar to sugar transporter [Tribolium castaneum]	231	8e-59	199	75
contig12636	gi|212511242|gb|EEB14266.1| hypothetical protein Phum_PHUM289610 [Pediculus humanus corporis]	65.1	5e-09	102	56
contig12637	gi|189235133|ref|XP_966882.2| PREDICTED: similar to CG15609 CG15609-PA [Tribolium castaneum]	207	2e-52	125	86
contig12638	gi|212506508|gb|EEB10692.1| cutile protein, putative [Pediculus humanus corporis]	147	4e-34	145	66
contig12639	gi|158301787|ref|XP_321432.4| AGAP001660-PA [Anopheles gambiae str. PEST]	449	e-125	414	71
contig12640	gi|91085855|ref|XP_975056.1| PREDICTED: similar to mitochondrial ribosomal protein, S31, putative [Tribolium castaneum]	182	3e-44	263	60
contig12641	gi|189236133|ref|XP_974572.2| PREDICTED: similar to viral A-type inclusion protein, putative [Tribolium castaneum]	116	2e-55	112	70
contig12646	gi|189241373|ref|XP_001807897.1| PREDICTED: similar to CG34396 CG34396-PC, partial [Tribolium castaneum]	72.8	9e-12	49	85
contig12649	gi|91084649|ref|XP_966904.1| PREDICTED: similar to Spermidine Synthase CG8327-PA [Tribolium castaneum]	354	7e-96	239	81
contig12669	gi|224074103|ref|XP_002304254.1| predicted protein [Populus trichocarpa]	61.6	2e-08	60	70
contig12672	gi|91085177|ref|XP_971099.1| PREDICTED: similar to AGAP003031-PA [Tribolium castaneum]	213	3e-53	204	70
contig12673	gi|189237424|ref|XP_974277.2| PREDICTED: similar to cgmp-dependent protein kinase [Tribolium castaneum]	282	e-145	195	80
contig12674	gi|91081717|ref|XP_971518.1| PREDICTED: similar to F35D11.4 [Tribolium castaneum]	53.9	3e-07	34	88
contig12677	gi|189238083|ref|XP_972073.2| PREDICTED: similar to sodium/dicarboxylate cotransporter, putative [Tribolium castaneum]	150	2e-51	98	85
contig12680	gi|91093092|ref|XP_969508.1| PREDICTED: similar to LOC407663 protein [Tribolium castaneum]	79	1e-13	61	77
contig12681	gi|170057106|ref|XP_001864334.1| aldehyde oxidase [Culex quinquefasciatus]	176	1e-73	163	66
contig12682	gi|189234665|ref|XP_969243.2| PREDICTED: similar to sorting nexin [Tribolium castaneum]	607	e-172	351	92
contig12683	gi|212515836|gb|EEB17923.1| 40S ribosomal protein S9, putative [Pediculus humanus corporis]	77	5e-13	38	100
contig12684	gi|157137582|ref|XP_001664018.1| cuticle protein, putative [Aedes aegypti]	130	6e-29	129	68
contig12685	gi|91093016|ref|XP_969291.1| PREDICTED: similar to Glycerol kinase, testis specific 1 (ATP:glycerol 3-phosphotransferase) (Glycerokinase) (GK) [Tribolium castaneum]	855	0	557	87
contig12686	gi|157124198|ref|XP_001660360.1| papilin [Aedes aegypti]	294	1e-77	219	73
contig12687	gi|91081631|ref|XP_967506.1| PREDICTED: similar to AGAP006951-PA [Tribolium castaneum]	70.1	6e-11	57	75
contig12690	gi|91094525|ref|XP_972200.1| PREDICTED: similar to conserved hypothetical protein [Tribolium castaneum]	338	0	296	68
contig12693	gi|91088053|ref|XP_966915.1| PREDICTED: similar to CG9642 CG9642-PA [Tribolium castaneum]	291	6e-80	415	57
contig12696	gi|212518227|gb|EEB20004.1| tyrosine-protein kinase, putative [Pediculus humanus corporis]	387	e-171	422	68
contig12697	gi|118793947|ref|XP_001238439.1| AGAP001896-PA [Anopheles gambiae str. PEST]	59.3	1e-07	155	44
contig12699	gi|157111717|ref|XP_001651698.1| ATP-binding cassette transporter [Aedes aegypti]	154	4e-96	162	65
contig12703	gi|61677145|gb|AAX51973.1| transposase [Pisum sativum]	55.1	7e-09	70	58
contig12704	gi|194745618|ref|XP_001955284.1| GF16310 [Drosophila ananassae]	171	e-144	161	70
contig12707	gi|189233844|ref|XP_971835.2| PREDICTED: similar to Inositol 1,4,5,-tris-phosphate receptor CG1063-PA [Tribolium castaneum]	515	e-144	335	86
contig12708	gi|189234232|ref|XP_973217.2| PREDICTED: similar to GA11375-PA [Tribolium castaneum]	320	7e-88	207	86
contig12795	gi|189238525|ref|XP_972632.2| PREDICTED: similar to AGAP003781-PA [Tribolium castaneum]	107	3e-22	77	83
contig12796	gi|170034729|ref|XP_001845225.1| BRCA1-associated protein [Culex quinquefasciatus]	203	3e-58	170	76
contig12798	gi|91082465|ref|XP_971630.1| PREDICTED: similar to 60 kDa heat shock protein, mitochondrial precursor (Hsp60) (60 kDa chaperonin) (CPN60) (Heat shock protein 60) (HSP-60) (Mitochondrial matrix protein P1) [Tribolium castaneum]	306	1e-81	193	88
contig12799	gi|189241726|ref|XP_969361.2| PREDICTED: similar to metabotropic GABA-B receptor subtype 1 CG15274-PA, partial [Tribolium castaneum]	213	5e-54	117	94
contig12804	gi|189242418|ref|XP_001811120.1| PREDICTED: similar to DEAD box polypeptide 5 [Tribolium castaneum]	126	2e-27	125	74
contig12807	gi|156537368|ref|XP_001606642.1| PREDICTED: hypothetical protein [Nasonia vitripennis]	139	9e-51	107	79
contig12808	gi|189234710|ref|XP_972515.2| PREDICTED: similar to Protein kinase at 92B CG4720-PA [Tribolium castaneum]	154	1e-35	273	55
contig12810	gi|91086441|ref|XP_968617.1| PREDICTED: similar to microsomal glutathione s-transferase [Tribolium castaneum]	52.4	1e-05	33	87
contig12811	gi|91087179|ref|XP_975411.1| PREDICTED: similar to CG9471 CG9471-PB [Tribolium castaneum]	286	1e-75	202	83
contig12812	gi|118097584|ref|XP_414629.2| PREDICTED: similar to Prp5-like DEAD-box protein [Gallus gallus]	99.8	7e-20	98	69
contig12817	gi|91083161|ref|XP_971908.1| PREDICTED: similar to AGAP006427-PB [Tribolium castaneum]	211	7e-57	189	73
contig12818	gi|156540804|ref|XP_001602128.1| PREDICTED: similar to has homology with reverse transcriptase; 5 end of coding region for ORF2 undetermined; putative [Nasonia vitripennis]	229	8e-58	283	59
contig12819	gi|156542078|ref|XP_001599940.1| PREDICTED: similar to MGC53320 protein [Nasonia vitripennis]	105	1e-21	112	66
contig12821	gi|91077834|ref|XP_971265.1| PREDICTED: similar to CG3173 CG3173-PA [Tribolium castaneum]	600	0	514	75
contig12823	gi|193575683|ref|XP_001947261.1| PREDICTED: similar to polyprotein, partial [Acyrthosiphon pisum]	48.5	0.0002	50	72
contig12824	gi|189529879|ref|XP_001341472.2| PREDICTED: similar to ATPase, class I, type 8B, member 2 [Danio rerio]	190	1e-46	245	62
contig12825	gi|91081723|ref|XP_971735.1| PREDICTED: similar to abc transporter [Tribolium castaneum]	605	e-177	534	74
contig12828	gi|189235232|ref|XP_968662.2| PREDICTED: similar to serine protease htra2 [Tribolium castaneum]	308	2e-82	183	91
contig12829	gi|189240105|ref|XP_972808.2| PREDICTED: similar to Glycoprotein-N-acetylgalactosamine 3-beta-galactosyltransferase 1 (Core 1 beta1,3-galactosyltransferase 1) (Core1 UDP-galactose:N-acetylgalactosamine-alpha-R beta 1,3-galactosyltransferase 1) (Core 1 beta3-Gal-T) (C1GalT1) (Core 1 O-glyc [Tribolium castaneum]	179	3e-43	171	73
contig12833	gi|189237916|ref|XP_001810350.1| PREDICTED: similar to AGAP003221-PA [Tribolium castaneum]	90.9	3e-17	107	67
contig12893	gi|195163377|ref|XP_002022527.1| GL12916 [Drosophila persimilis]	159	6e-38	140	70
contig12895	gi|156555646|ref|XP_001603631.1| PREDICTED: similar to coproporphyrinogen iii oxidase [Nasonia vitripennis]	233	5e-60	139	88
contig12896	gi|62083495|gb|AAX62472.1| hoip-prov protein isoform A [Lysiphlebus testaceipes]	233	2e-59	127	96
contig12897	gi|223587758|emb|CAR82249.1| hypothetical protein [Cotesia congregata]	44.7	2e-09	25	84
contig12899	gi|91080607|ref|XP_967476.1| PREDICTED: similar to scavenger receptor cysteine-rich protein isoform 1 [Tribolium castaneum]	93.6	5e-18	116	56
contig12903	gi|91088419|ref|XP_966917.1| PREDICTED: similar to CG7488 CG7488-PA [Tribolium castaneum]	92	6e-29	82	71
contig12924	gi|212515082|gb|EEB17282.1| unc-104, putative [Pediculus humanus corporis]	183	3e-79	186	70
contig12925	gi|189238563|ref|XP_968372.2| PREDICTED: similar to atrophin-1 like protein [Tribolium castaneum]	207	2e-52	101	98
contig12927	gi|66520789|ref|XP_395698.2| PREDICTED: similar to leucine rich repeat and sterile alpha motif containing 1 [Apis mellifera]	211	1e-52	272	63
contig12928	gi|149237464|ref|XP_001524609.1| hypothetical protein LELG_04581 [Lodderomyces elongisporus NRRL YB-4239]	61.6	3e-08	177	44
contig12929	gi|91080337|ref|XP_974622.1| PREDICTED: similar to mitochondrial ribosomal protein L53 CG30481-PA [Tribolium castaneum]	125	2e-34	98	74
contig12933	gi|193713691|ref|XP_001951683.1| PREDICTED: similar to CG17746 CG17746-PA [Acyrthosiphon pisum]	257	e-103	176	82
contig12935	gi|189235505|ref|XP_969663.2| PREDICTED: similar to Deoxynucleotidyltransferase terminal-interacting protein 2 (Terminal deoxynucleotidyltransferase-interacting factor 2) (TdT-interacting factor 2) (Estrogen receptor-binding protein) (LPTS-interacting protein 2) (LPTS-RP2) [Tribolium castaneum]	122	4e-29	131	70
contig12936	gi|189237685|ref|XP_969117.2| PREDICTED: similar to proteasome beta-subunit [Tribolium castaneum]	162	1e-38	93	94
contig12938	gi|91078472|ref|XP_968116.1| PREDICTED: similar to helicase with zinc finger [Tribolium castaneum]	74.7	4e-12	103	59
contig12939	gi|91090548|ref|XP_971239.1| PREDICTED: similar to Hemolectin CG7002-PA [Tribolium castaneum]	377	e-102	567	53
contig12940	gi|189235752|ref|XP_001807645.1| PREDICTED: similar to ankyrin 2,3/unc44 [Tribolium castaneum]	88.2	2e-16	49	91
contig12941	gi|91091940|ref|XP_967719.1| PREDICTED: similar to GA18941-PA [Tribolium castaneum]	243	2e-83	179	83
contig12944	gi|110755819|ref|XP_001121379.1| PREDICTED: similar to IQ motif and WD repeats 1 isoform b [Apis mellifera]	376	e-102	323	70
contig12945	gi|189239328|ref|XP_973240.2| PREDICTED: similar to mitochondrial elongation factor G2 [Tribolium castaneum]	131	e-112	96	81
contig12948	gi|91084763|ref|XP_971970.1| PREDICTED: similar to apl5 protein (spac144.06 protein) [Tribolium castaneum]	125	9e-28	154	65
contig12949	gi|221122592|ref|XP_002166478.1| PREDICTED: hypothetical protein [Hydra magnipapillata]	109	9e-23	97	72
contig12951	gi|157128964|ref|XP_001661570.1| elongation factor 1 gamma [Aedes aegypti]	448	e-124	284	83
contig12954	gi|91090111|ref|XP_967142.1| PREDICTED: similar to conserved hypothetical protein isoform 1 [Tribolium castaneum]	211	7e-53	164	81
contig12955	gi|91077322|ref|XP_974743.1| PREDICTED: similar to Prp18 CG6011-PA [Tribolium castaneum]	220	1e-55	227	67
contig12956	gi|70907198|gb|AAZ15240.1| reverse transcriptase [Aedes aegypti]	84.7	3e-15	183	48
contig12957	gi|195503911|ref|XP_002098854.1| GE23707 [Drosophila yakuba]	50.8	4e-05	58	51
contig12959	gi|221125884|ref|XP_002167955.1| PREDICTED: similar to reverse transcriptase-like protein [Hydra magnipapillata]	82.4	9e-25	119	53
contig12960	gi|221119676|ref|XP_002155414.1| PREDICTED: similar to ORF2-encoded protein, partial [Hydra magnipapillata]	47.4	0.0004	78	53
contig12965	gi|91093369|ref|XP_969810.1| PREDICTED: similar to conserved hypothetical protein [Tribolium castaneum]	158	2e-37	118	73
contig12966	gi|189236270|ref|XP_001814737.1| PREDICTED: similar to AGAP008755-PA [Tribolium castaneum]	1003	0	711	81
contig13001	gi|189235992|ref|XP_972472.2| PREDICTED: similar to CG11825 CG11825-PA [Tribolium castaneum]	120	1e-25	90	78
contig13002	gi|172356221|ref|NP_001116500.1| matrix metalloproteinase 1 isoform 2 [Bombyx mori]	607	e-172	490	73
contig13003	gi|91086047|ref|XP_973605.1| PREDICTED: similar to CG12950 CG12950-PA [Tribolium castaneum]	335	e-154	192	92
contig13006	gi|170063201|ref|XP_001867001.1| N-acetyl muramoyl-L-alanine amidase [Culex quinquefasciatus]	50.8	4e-05	40	75
contig13007	gi|221121569|ref|XP_002162574.1| PREDICTED: similar to zinc finger, MYM domain containing 1 [Hydra magnipapillata]	82.4	1e-14	96	64
contig13008	gi|91078932|ref|XP_967475.1| PREDICTED: similar to Bla g 5 allergen isoform 1 [Tribolium castaneum]	228	3e-58	181	77
contig13012	gi|189239672|ref|XP_001813945.1| PREDICTED: similar to trypsin-like serine protease [Tribolium castaneum]	296	3e-79	162	93
contig13013	gi|156550484|ref|XP_001601519.1| PREDICTED: similar to sex determining region Y protein [Nasonia vitripennis]	104	1e-20	89	68
contig13014	gi|148225977|ref|NP_001088734.1| hypothetical protein LOC495998 [Xenopus laevis]	102	1e-20	100	69
contig13015	gi|212514869|gb|EEB17113.1| conserved hypothetical protein [Pediculus humanus corporis]	380	e-103	254	84
contig13018	gi|91084485|ref|XP_971691.1| PREDICTED: similar to angiotensin-converting enzyme 8 (AGAP007982-PA) [Tribolium castaneum]	339	8e-91	688	51
contig13023	gi|189235294|ref|XP_001815535.1| PREDICTED: similar to CG6026 CG6026-PA [Tribolium castaneum]	253	2e-65	214	76
contig13028	gi|157285980|gb|ABV31711.1| transposase [Salmo salar]	52.8	2e-11	56	64
contig13030	gi|189237952|ref|XP_001813626.1| PREDICTED: similar to CG2614 CG2614-PA [Tribolium castaneum]	82.8	5e-43	76	73
contig13031	gi|170047731|ref|XP_001851365.1| conserved hypothetical protein [Culex quinquefasciatus]	62	1e-07	164	46
contig13066	gi|91076020|ref|XP_971614.1| PREDICTED: similar to Protein tyrosine phosphatase 99A CG11516-PE [Tribolium castaneum]	568	e-160	435	78
contig13067	gi|195124525|ref|XP_002006742.1| GI21233 [Drosophila mojavensis]	70.5	5e-11	115	54
contig13068	gi|91081569|ref|XP_975186.1| PREDICTED: similar to AGAP001285-PA [Tribolium castaneum]	394	e-108	227	94
contig13069	gi|193592125|ref|XP_001951103.1| PREDICTED: similar to BEL12_AG transposon polyprotein [Acyrthosiphon pisum]	255	2e-97	237	72
contig13070	gi|193681123|ref|XP_001950619.1| PREDICTED: similar to putative gag-pol protein [Acyrthosiphon pisum]	51.2	3e-05	97	50
contig13071	gi|189537392|ref|XP_001921276.1| PREDICTED: similar to RNase H and integrase-like protein [Danio rerio]	71.6	2e-11	54	77
contig13074	gi|212514504|gb|EEB16812.1| zinc finger protein CCHC domain-containing protein, putative [Pediculus humanus corporis]	120	5e-26	80	71
contig13075	gi|110757968|ref|XP_394707.3| PREDICTED: similar to M-phase phosphoprotein 10 [Apis mellifera]	286	e-101	207	85
contig13077	gi|189241162|ref|XP_974687.2| PREDICTED: similar to Proteasome p44.5 subunit CG10149-PB [Tribolium castaneum]	243	5e-63	148	93
contig13078	gi|91080607|ref|XP_967476.1| PREDICTED: similar to scavenger receptor cysteine-rich protein isoform 1 [Tribolium castaneum]	83.6	5e-15	93	55
contig13080	gi|91085361|ref|XP_971346.1| PREDICTED: similar to putative carboxypeptidase A-like [Tribolium castaneum]	419	e-115	340	75
contig13081	gi|189233602|ref|XP_001810921.1| PREDICTED: similar to F-box protein 28 (predicted) [Tribolium castaneum]	194	3e-48	135	84
contig13082	gi|189234573|ref|XP_974489.2| PREDICTED: similar to Ankyrin repeat domain-containing protein 17 (Gene trap ankyrin repeat protein) (Serologically defined breast cancer antigen NY-BR-16) [Tribolium castaneum]	97.4	1e-18	203	53
contig13085	gi|156839978|ref|XP_001643674.1| hypothetical protein Kpol_1057p4 [Vanderwaltozyma polyspora DSM 70294]	48.9	0.0009	234	44
contig13086	gi|189235097|ref|XP_969690.2| PREDICTED: similar to rbm25 protein [Tribolium castaneum]	52.4	1e-05	26	100
contig13087	gi|91078722|ref|XP_967156.1| PREDICTED: similar to ubiquitin carboxyl-terminal hydrolase 5 [Tribolium castaneum]	910	0	639	81
contig13089	gi|189539565|ref|XP_001345680.2| PREDICTED: similar to F57G4.9 [Danio rerio]	55.5	2e-06	63	63
contig13121	gi|189236513|ref|XP_001816051.1| PREDICTED: similar to AGAP004446-PA [Tribolium castaneum]	271	1e-70	380	60
contig13125	gi|158287564|ref|XP_309564.4| AGAP011085-PA [Anopheles gambiae str. PEST]	44.7	4e-09	27	74
contig13127	gi|189237703|ref|XP_966998.2| PREDICTED: similar to GA20259-PA [Tribolium castaneum]	74.7	2e-12	73	69
contig13130	gi|91091382|ref|XP_973347.1| PREDICTED: similar to conserved hypothetical protein [Tribolium castaneum]	105	1e-21	97	72
contig13131	gi|13473988|ref|NP_105556.1| hypothetical protein mlr4759 [Mesorhizobium loti MAFF303099]	48.5	0.0002	61	54
contig13132	gi|91095029|ref|XP_966439.1| PREDICTED: similar to ubiquitin-conjugating enzyme E2 H isoform 1 [Tribolium castaneum]	260	3e-68	123	99
contig13136	gi|189239427|ref|XP_974753.2| PREDICTED: similar to TBP-associated factor 8 CG7128-PA [Tribolium castaneum]	334	1e-89	282	73
contig13137	gi|91084847|ref|XP_967178.1| PREDICTED: similar to GA15448-PA [Tribolium castaneum]	92	1e-17	68	82
contig13138	gi|110756949|ref|XP_392574.3| PREDICTED: similar to ankyrin repeat containing protein RGD1359242 [Apis mellifera]	102	1e-20	77	81
contig13140	gi|193598797|ref|XP_001950142.1| PREDICTED: hypothetical protein, partial [Acyrthosiphon pisum]	48.9	0.0001	120	48
contig13142	gi|209180431|ref|NP_001129197.1| cisplatin resistance-associated overexpressed protein [Acyrthosiphon pisum]	205	2e-95	184	71
contig13146	gi|91086137|ref|XP_968906.1| PREDICTED: similar to androgen induced inhibitor of proliferation (as3) / pds5 [Tribolium castaneum]	397	e-114	216	95
contig13147	gi|189236198|ref|XP_001811749.1| PREDICTED: similar to AGAP007920-PA [Tribolium castaneum]	103	6e-21	107	63
contig13149	gi|193699935|ref|XP_001951178.1| PREDICTED: similar to DNA double-strand break repair Rad50 ATPase, putative [Acyrthosiphon pisum]	62.4	1e-08	126	50
contig13150	gi|189239410|ref|XP_001814191.1| PREDICTED: similar to transcription factor TFIIICalfa [Tribolium castaneum]	62.4	1e-08	121	51
contig13153	gi|189242082|ref|XP_001809963.1| PREDICTED: similar to BEL12_AG transposon polyprotein [Tribolium castaneum]	41.2	3e-08	52	63
contig13157	gi|149643019|ref|NP_001092318.1| hexosaminidase 1 [Tribolium castaneum]	619	e-175	512	75
contig13160	gi|91075968|ref|XP_969381.1| PREDICTED: similar to predicted protein [Tribolium castaneum]	99.8	2e-19	158	54
contig13197	gi|91094093|ref|XP_966581.1| PREDICTED: similar to phosphatase 2C beta [Tribolium castaneum]	387	e-160	208	95
contig13199	gi|91079380|ref|XP_970959.1| PREDICTED: similar to GA11625-PA [Tribolium castaneum]	71.6	2e-11	64	67
contig13203	gi|192759133|gb|EDV73628.1| out at first protein [Culex quinquefasciatus]	48.5	0.0002	41	78
contig13204	gi|215504191|gb|EEC13685.1| poly(A) polymerase, putative [Ixodes scapularis]	505	e-141	422	76
contig13205	gi|91093697|ref|XP_966486.1| PREDICTED: similar to ADAM metalloprotease, partial [Tribolium castaneum]	122	3e-38	174	55
contig13206	gi|2290213|gb|AAB65093.1| Lian-Aa1 retrotransposon protein [Aedes aegypti]	67.4	2e-21	64	64
contig13209	gi|91076346|ref|XP_966525.1| PREDICTED: similar to conserved hypothetical protein [Tribolium castaneum]	337	8e-91	229	85
contig13213	gi|91092746|ref|XP_973314.1| PREDICTED: similar to AGAP001315-PB [Tribolium castaneum]	49.7	0.0002	42	78
contig13216	gi|189240166|ref|XP_975044.2| PREDICTED: similar to ribonucleic acid binding protein S1 [Tribolium castaneum]	110	5e-23	55	94
contig13217	gi|91082507|ref|XP_973065.1| PREDICTED: similar to camp-dependent protein kinase catalytic subunit [Tribolium castaneum]	71.2	3e-11	39	97
contig13218	gi|156537119|ref|XP_001603129.1| PREDICTED: similar to 5-3 exoribonuclease 1 [Nasonia vitripennis]	187	9e-57	580	43
contig13220	gi|212507032|gb|EEB11078.1| hypothetical protein Phum_PHUM087100 [Pediculus humanus corporis]	265	2e-69	328	66
contig13221	gi|170051153|ref|XP_001861635.1| aminoadipate-semialdehyde dehydrogenase [Culex quinquefasciatus]	272	8e-71	288	67
contig13222	gi|189241475|ref|XP_972512.2| PREDICTED: similar to Neurexin IV CG6827-PB [Tribolium castaneum]	351	3e-95	216	90
contig13223	gi|91093827|ref|XP_966784.1| PREDICTED: similar to cuticular protein 13 from Low Complexity family (AGAP009758-PA) [Tribolium castaneum]	460	e-127	339	75
contig13266	gi|193676221|ref|XP_001942938.1| PREDICTED: similar to GA18350-PA [Acyrthosiphon pisum]	231	2e-59	135	88
contig13269	gi|91091176|ref|XP_971655.1| PREDICTED: similar to S1 RNA binding domain protein, putative [Tribolium castaneum]	89	1e-27	88	68
contig13270	gi|30348579|emb|CAC84371.1| hypothetical protein [Saimiriine herpesvirus 2]	47	0.0005	67	58
contig13272	gi|66363380|ref|XP_628656.1| hypothetical protein [Cryptosporidium parvum Iowa II]	70.9	1e-10	257	47
contig13273	gi|118785251|ref|XP_314504.3| AGAP010537-PA [Anopheles gambiae str. PEST]	144	6e-33	169	65
contig13274	gi|57917657|ref|XP_556644.1| cuticular protein 19, RR-2 family (AGAP005968-PA) [Anopheles gambiae str. PEST]	83.2	7e-15	74	68
contig13275	gi|91076808|ref|XP_974319.1| PREDICTED: similar to Hrp59 CG9373-PA [Tribolium castaneum]	360	2e-97	415	64
contig13276	gi|157106595|ref|XP_001649395.1| hypothetical protein AaeL_AAEL004554 [Aedes aegypti]	185	8e-50	130	78
contig13277	gi|189235063|ref|XP_001814439.1| PREDICTED: hypothetical protein [Tribolium castaneum]	88.2	1e-15	288	45
contig13279	gi|91085455|ref|XP_969485.1| PREDICTED: similar to Protein FAM21A [Tribolium castaneum]	85.5	1e-15	76	80
contig13281	gi|189239335|ref|XP_973573.2| PREDICTED: similar to pasilla CG16765-PK [Tribolium castaneum]	153	2e-35	121	84
contig13287	gi|189241208|ref|XP_001811384.1| PREDICTED: similar to AGAP012375-PA [Tribolium castaneum]	90.9	4e-34	124	54
contig13289	gi|189242210|ref|XP_001807967.1| PREDICTED: similar to pol polyprotein [Tribolium castaneum]	236	2e-60	255	66
contig13294	gi|156540892|ref|XP_001601786.1| PREDICTED: similar to ORF2-encoded protein [Nasonia vitripennis]	37.4	0.0001	90	48
contig13333	gi|91084273|ref|XP_971218.1| PREDICTED: similar to CG2316 CG2316-PA [Tribolium castaneum]	490	e-136	411	76
contig13335	gi|189235509|ref|XP_969871.2| PREDICTED: similar to CG11141 CG11141-PB [Tribolium castaneum]	452	e-125	367	78
contig13336	gi|66549007|ref|XP_395884.2| PREDICTED: similar to aubergine CG6137-PA, partial [Apis mellifera]	54.3	4e-12	50	68
contig13338	gi|91089855|ref|XP_970930.1| PREDICTED: similar to predicted protein [Tribolium castaneum]	422	e-121	525	62
contig13339	gi|189236562|ref|XP_975592.2| PREDICTED: similar to programmed cell death protein [Tribolium castaneum]	322	2e-86	178	95
contig13340	gi|161076745|ref|NP_001097104.1| CG34310, isoform B [Drosophila melanogaster]	53.1	1e-08	39	79
contig13341	gi|58388598|ref|XP_316402.2| AGAP006372-PA [Anopheles gambiae str. PEST]	156	7e-67	113	80
contig13342	gi|156481748|gb|ABU68467.1| adenine nucleotide translocase [Monochamus alternatus]	562	e-158	299	96
contig13343	gi|189238767|ref|XP_973792.2| PREDICTED: similar to conserved hypothetical protein [Tribolium castaneum]	242	2e-62	151	86
contig13344	gi|91087187|ref|XP_975429.1| PREDICTED: similar to acheron [Tribolium castaneum]	624	e-177	435	85
contig13345	gi|91087409|ref|XP_975669.1| PREDICTED: similar to cuticular protein 1, RR-2 family (AGAP001664-PA) [Tribolium castaneum]	216	2e-54	255	62
contig13347	gi|91081553|ref|XP_975065.1| PREDICTED: similar to RWD domain containing 2A [Tribolium castaneum]	180	4e-44	123	77
contig13348	gi|91075936|ref|XP_967560.1| PREDICTED: similar to AGAP002481-PA [Tribolium castaneum]	82.4	1e-14	56	80
contig13350	gi|189240049|ref|XP_967092.2| PREDICTED: similar to golgi-specific brefeldin a-resistance factor [Tribolium castaneum]	386	e-105	326	75
contig13352	gi|212513908|gb|EEB16315.1| cAMP-dependent protein kinase catalytic subunit, putative [Pediculus humanus corporis]	58.9	1e-07	80	58
contig13353	gi|156537872|ref|XP_001608115.1| PREDICTED: similar to conserved hypothetical protein [Nasonia vitripennis]	219	e-105	145	82
contig13377	gi|189238381|ref|XP_970973.2| PREDICTED: similar to CG18604 CG18604-PA [Tribolium castaneum]	184	6e-58	170	74
contig13379	gi|91086973|ref|XP_973336.1| PREDICTED: similar to AGAP003782-PA [Tribolium castaneum]	63.2	7e-09	58	70
contig13380	gi|91079538|ref|XP_970846.1| PREDICTED: similar to ZK899.2 [Tribolium castaneum]	311	3e-83	208	79
contig13381	gi|66826973|ref|XP_646841.1| hypothetical protein [Dictyostelium discoideum AX4]	101	5e-20	239	53
contig13382	gi|156544337|ref|XP_001607303.1| PREDICTED: similar to CG17927-PF [Nasonia vitripennis]	56.2	9e-07	35	85
contig13383	gi|66505329|ref|XP_392968.2| PREDICTED: similar to CG17514-PA.3 [Apis mellifera]	489	e-136	328	86
contig13384	gi|195441418|ref|XP_002068506.1| GK20383 [Drosophila willistoni]	69.7	8e-11	53	75
contig13387	gi|110760621|ref|XP_001121116.1| PREDICTED: hypothetical protein [Apis mellifera]	61.6	2e-08	43	74
contig13389	gi|167466209|ref|NP_001034503.2| fork head [Tribolium castaneum]	426	e-117	293	83
contig13390	gi|196002880|ref|XP_002111307.1| hypothetical protein TRIADDRAFT_24298 [Trichoplax adhaerens]	132	6e-46	210	61
contig13391	gi|91094353|ref|XP_970022.1| PREDICTED: similar to AGAP012115-PA [Tribolium castaneum]	941	0	550	93
contig13392	gi|189242080|ref|XP_001809908.1| PREDICTED: similar to BEL12_AG transposon polyprotein [Tribolium castaneum]	113	2e-25	148	63
contig13393	gi|91090962|ref|XP_974635.1| PREDICTED: similar to hypoxia associated factor [Tribolium castaneum]	102	1e-20	69	85
contig13394	gi|91086879|ref|XP_970059.1| PREDICTED: similar to ubiquitin-conjugating enzyme E2 C [Tribolium castaneum]	290	5e-77	174	89
contig13395	gi|189239105|ref|XP_001813029.1| PREDICTED: similar to AGAP001145-PA [Tribolium castaneum]	414	e-114	270	89
contig13397	gi|195388690|ref|XP_002053012.1| GJ23644 [Drosophila virilis]	46.2	0.001	50	66
contig13401	gi|158300877|ref|XP_001689282.1| AGAP011828-PA [Anopheles gambiae str. PEST]	237	4e-61	137	89
contig13405	gi|91094373|ref|XP_970761.1| PREDICTED: similar to COP9 signalosome complex subunit 3 (Signalosome subunit 3) [Tribolium castaneum]	256	7e-67	177	84
contig13407	gi|215508852|gb|EEC18306.1| alpha-actinin, putative [Ixodes scapularis]	91.7	2e-17	50	88
contig13408	gi|157132439|ref|XP_001662563.1| hypothetical protein AaeL_AAEL012429 [Aedes aegypti]	61.6	2e-08	44	77
contig13410	gi|189242222|ref|XP_001810662.1| PREDICTED: hypothetical protein [Tribolium castaneum]	70.1	9e-11	128	54
contig13411	gi|91076308|ref|XP_969307.1| PREDICTED: similar to Endoprotease FURIN [Tribolium castaneum]	48.5	0.0002	42	69
contig13413	gi|212512753|gb|EEB15463.1| Symplekin, putative [Pediculus humanus corporis]	119	2e-25	197	55
contig13415	gi|193659621|ref|XP_001942928.1| PREDICTED: similar to reverse transcriptase homolog [Acyrthosiphon pisum]	85.9	1e-17	158	49
contig13419	gi|189234435|ref|XP_969679.2| PREDICTED: similar to CG10345 CG10345-PA isoform 1 [Tribolium castaneum]	394	e-122	380	69
contig13596	gi|91089783|ref|XP_967761.1| PREDICTED: similar to CG14446 CG14446-PA, partial [Tribolium castaneum]	134	9e-93	103	73
contig13597	gi|212507183|gb|EEB11182.1| Clustered-asparagine-rich protein, putative [Pediculus humanus corporis]	105	1e-20	298	44
contig13599	gi|91090578|ref|XP_976368.1| PREDICTED: hypothetical protein [Tribolium castaneum]	139	4e-36	167	56
contig13600	gi|189239425|ref|XP_001814901.1| PREDICTED: similar to Toutatis [Tribolium castaneum]	140	3e-32	153	62
contig13601	gi|215495492|gb|EEC05133.1| ubiquinol-cytochrome C reductase hinge protein, putative [Ixodes scapularis]	86.3	9e-16	72	69
contig13606	gi|118093105|ref|XP_421789.2| PREDICTED: similar to G protein-coupled receptor kinase [Gallus gallus]	479	0	329	83
contig13644	gi|91091216|ref|XP_966834.1| PREDICTED: similar to lactoylglutathione lyase [Tribolium castaneum]	270	1e-70	239	73
contig13645	gi|91093209|ref|XP_969583.1| PREDICTED: similar to AGAP007240-PA [Tribolium castaneum]	135	3e-30	98	83
contig13646	gi|91078254|ref|XP_970778.1| PREDICTED: similar to ubiquitin-conjugating enzyme m [Tribolium castaneum]	354	6e-96	182	95
contig13648	gi|91089443|ref|XP_967760.1| PREDICTED: similar to CG33635 CG33635-PA [Tribolium castaneum]	134	8e-31	81	88
contig13650	gi|91080241|ref|XP_972991.1| PREDICTED: similar to breast carcinoma amplified sequence [Tribolium castaneum]	217	1e-54	215	74
contig13655	gi|91092500|ref|XP_968477.1| PREDICTED: similar to cytochrome P450, partial [Tribolium castaneum]	345	4e-93	411	63
contig13656	gi|91089085|ref|XP_971593.1| PREDICTED: similar to CG13913 CG13913-PA [Tribolium castaneum]	431	e-119	387	75
contig13657	gi|91089085|ref|XP_971593.1| PREDICTED: similar to CG13913 CG13913-PA [Tribolium castaneum]	66.6	7e-10	55	67
contig13658	gi|193615519|ref|XP_001949876.1| PREDICTED: similar to Tigger transposable element-derived protein 6, partial [Acyrthosiphon pisum]	129	3e-34	128	67
contig13659	gi|4239843|dbj|BAA74713.1| Yokozuna [Bombyx mori]	138	4e-39	123	77
contig13662	gi|157128298|ref|XP_001661389.1| hypothetical protein AaeL_AAEL002362 [Aedes aegypti]	79	4e-29	107	58
contig13702	gi|122064577|sp|P81926.2|SODC_HALRO RecName: Full=Superoxide dismutase [Cu-Zn]	174	4e-42	140	74
contig13704	gi|156552414|ref|XP_001600355.1| PREDICTED: similar to ENSANGP00000006836 [Nasonia vitripennis]	87	3e-30	160	55
contig13705	gi|189239405|ref|XP_001813943.1| PREDICTED: similar to CG11847 CG11847-PA [Tribolium castaneum]	526	e-148	357	85
contig13708	gi|91082411|ref|XP_969978.1| PREDICTED: similar to mixed-lineage leukemia protein [Tribolium castaneum]	375	e-101	406	67
contig13709	gi|91077784|ref|XP_966410.1| PREDICTED: similar to hexokinase isoform 1 [Tribolium castaneum]	110	2e-22	75	84
contig13710	gi|91094297|ref|XP_971720.1| PREDICTED: similar to steroid dehydrogenase [Tribolium castaneum]	251	1e-88	182	85
contig13711	gi|91082183|ref|XP_971336.1| PREDICTED: similar to AGAP010676-PA [Tribolium castaneum]	840	0	543	87
contig13713	gi|189236096|ref|XP_973523.2| PREDICTED: similar to tubulin-specific chaperone e [Tribolium castaneum]	331	5e-89	238	80
contig13715	gi|91084191|ref|XP_967340.1| PREDICTED: similar to AGAP002557-PA [Tribolium castaneum]	406	e-141	236	89
contig13717	gi|91090210|ref|XP_967762.1| PREDICTED: similar to glucosyl/glucuronosyl transferases [Tribolium castaneum]	206	2e-88	236	62
contig13719	gi|157131143|ref|XP_001662137.1| hypothetical protein AaeL_AAEL012007 [Aedes aegypti]	46.6	0.0007	47	65
contig13720	gi|189233676|ref|XP_969228.2| PREDICTED: similar to Kv channel interacting protein 2 [Tribolium castaneum]	110	9e-34	100	75
contig13722	gi|189235004|ref|XP_970036.2| PREDICTED: similar to RhoGAP15B CG4937-PB [Tribolium castaneum]	657	0	606	70
contig13747	gi|170038859|ref|XP_001847265.1| conserved hypothetical protein [Culex quinquefasciatus]	88.2	4e-32	101	61
contig13748	gi|91091752|ref|XP_968502.1| PREDICTED: similar to CG14608 CG14608-PB [Tribolium castaneum]	125	2e-27	119	72
contig13756	gi|48143181|ref|XP_393630.1| PREDICTED: similar to CG14764-PA [Apis mellifera]	289	5e-76	358	62
contig13760	gi|91080945|ref|XP_974350.1| PREDICTED: similar to CG4806 CG4806-PA [Tribolium castaneum]	194	1e-60	193	68
contig13765	gi|189241524|ref|XP_968651.2| PREDICTED: similar to slowpoke CG10693-PQ [Tribolium castaneum]	178	3e-43	111	84
contig13767	gi|189235156|ref|XP_968661.2| PREDICTED: similar to AGAP006115-PB [Tribolium castaneum]	229	7e-59	180	74
contig13768	gi|189235156|ref|XP_968661.2| PREDICTED: similar to AGAP006115-PB [Tribolium castaneum]	107	2e-31	154	55
contig13769	gi|91086193|ref|XP_971411.1| PREDICTED: similar to putative calcium-binding protein p22 [Tribolium castaneum]	332	2e-89	190	93
contig13770	gi|91085525|ref|XP_972127.1| PREDICTED: similar to cation-transporting ATPase [Tribolium castaneum]	880	0	813	74
contig13771	gi|91081031|ref|XP_967477.1| PREDICTED: similar to arylalkylamine N-acetyltransferase isoform 1 [Tribolium castaneum]	53.9	1e-05	55	69
contig13772	gi|170062817|ref|XP_001866833.1| conserved hypothetical protein [Culex quinquefasciatus]	125	1e-36	121	69
contig13775	gi|189241116|ref|XP_972728.2| PREDICTED: similar to aromatic amino acid decarboxylase [Tribolium castaneum]	318	8e-85	266	71
contig13777	gi|91082233|ref|XP_972708.1| PREDICTED: similar to 2-phosphodiesterase [Tribolium castaneum]	215	5e-54	243	62
contig13778	gi|91085895|ref|XP_968071.1| PREDICTED: similar to AGAP003992-PA [Tribolium castaneum]	104	2e-25	125	60
contig13779	gi|147901199|ref|NP_001084843.1| hypothetical protein LOC431889 [Xenopus laevis]	53.1	8e-06	45	71
contig13780	gi|91086891|ref|XP_970454.1| PREDICTED: similar to CG2811 CG2811-PA [Tribolium castaneum]	151	4e-36	108	79
contig13851	gi|91080451|ref|XP_969541.1| PREDICTED: similar to AGAP009141-PA [Tribolium castaneum]	854	0	587	84
contig13853	gi|170042432|ref|XP_001848930.1| odorant-binding protein [Culex quinquefasciatus]	69.3	1e-10	122	51
contig13854	gi|189234064|ref|XP_001809913.1| PREDICTED: similar to AGAP003854-PA [Tribolium castaneum]	820	0	509	90
contig13857	gi|189235862|ref|XP_969033.2| PREDICTED: similar to sodium/solute symporter [Tribolium castaneum]	151	2e-35	130	71
contig13861	gi|145551388|ref|XP_001461371.1| hypothetical protein [Paramecium tetraurelia strain d4-2]	47	0.0005	54	59
contig13862	gi|189237885|ref|XP_975345.2| PREDICTED: similar to CG7456 CG7456-PA [Tribolium castaneum]	189	4e-49	215	64
contig13864	gi|156554483|ref|XP_001604687.1| PREDICTED: similar to CG15920-PA [Nasonia vitripennis]	117	1e-24	188	52
contig13865	gi|189238507|ref|XP_970668.2| PREDICTED: similar to Homeobox protein cut [Tribolium castaneum]	189	1e-58	163	76
contig13868	gi|189236217|ref|XP_971516.2| PREDICTED: similar to AT30101p [Tribolium castaneum]	414	e-113	470	62
contig13869	gi|91078224|ref|XP_969612.1| PREDICTED: similar to WD repeat-containing protein slp1 [Tribolium castaneum]	563	e-173	399	80
contig13870	gi|189241794|ref|XP_976078.2| PREDICTED: similar to GA20484-PA isoform 2 [Tribolium castaneum]	72.4	1e-11	42	90
contig13871	gi|91091512|ref|XP_969385.1| PREDICTED: similar to Cip4 CG15015-PB, partial [Tribolium castaneum]	220	4e-56	151	85
contig13872	gi|212506923|gb|EEB10994.1| conserved hypothetical protein [Pediculus humanus corporis]	146	5e-39	217	53
contig13873	gi|215507654|gb|EEC17146.1| transposase, putative [Ixodes scapularis]	52.4	7e-09	67	61
contig13874	gi|91078920|ref|XP_973689.1| PREDICTED: similar to ubiquitin-conjugating enzyme E2 g [Tribolium castaneum]	341	3e-92	167	99
contig13875	gi|91088123|ref|XP_970396.1| PREDICTED: similar to glutathione transferase, theta class (AGAP000761-PA) [Tribolium castaneum]	149	8e-35	161	65
contig13877	gi|91092094|ref|XP_971716.1| PREDICTED: similar to CG5274 CG5274-PA [Tribolium castaneum]	111	2e-23	80	80
contig13878	gi|91093449|ref|XP_966843.1| PREDICTED: similar to lethal giant larva, putative [Tribolium castaneum]	734	0	506	83
contig13882	gi|212516373|gb|EEB18386.1| class B secretin-like G-protein coupled receptor GPRoca2, putative [Pediculus humanus corporis]	55.5	2e-09	52	71
contig13883	gi|91079400|ref|XP_966449.1| PREDICTED: similar to arginyl-tRNA synthetase [Tribolium castaneum]	110	5e-23	101	72
contig13884	gi|91079400|ref|XP_966449.1| PREDICTED: similar to arginyl-tRNA synthetase [Tribolium castaneum]	110	5e-23	101	72
contig13885	gi|189240540|ref|XP_972600.2| PREDICTED: similar to CG6954 CG6954-PA [Tribolium castaneum]	489	e-136	382	82
contig13886	gi|4378025|gb|AAD19348.1| reverse transcriptase-like protein [Takifugu rubripes]	107	1e-21	213	52
contig13887	gi|212514091|gb|EEB16464.1| conserved hypothetical protein [Pediculus humanus corporis]	117	6e-25	138	63
contig13888	gi|212514091|gb|EEB16464.1| conserved hypothetical protein [Pediculus humanus corporis]	117	8e-25	138	63
contig13891	gi|193681171|ref|XP_001945949.1| PREDICTED: similar to conserved hypothetical protein [Acyrthosiphon pisum]	81.3	3e-14	71	70
contig13892	gi|91087473|ref|XP_967595.1| PREDICTED: similar to conserved hypothetical protein [Tribolium castaneum]	554	e-156	420	80
contig13894	gi|189238232|ref|XP_001812139.1| PREDICTED: similar to serine protease inhibitor I [Tribolium castaneum]	113	2e-23	83	73
contig13895	gi|91094195|ref|XP_971373.1| PREDICTED: similar to Uncharacterized protein C15orf41 (Protein HH114) [Tribolium castaneum]	71.6	2e-11	70	65
contig13937	gi|189239227|ref|XP_973767.2| PREDICTED: similar to kakapo [Tribolium castaneum]	67.4	4e-10	35	97
contig13941	gi|189241060|ref|XP_966400.2| PREDICTED: similar to conserved hypothetical protein, partial [Tribolium castaneum]	100	7e-40	93	68
contig13944	gi|170048574|ref|XP_001853327.1| conserved hypothetical protein [Culex quinquefasciatus]	153	1e-41	178	62
contig13946	gi|91084635|ref|XP_974720.1| PREDICTED: similar to CG2052 CG2052-PB [Tribolium castaneum]	106	8e-22	48	100
contig13947	gi|91080097|ref|XP_966454.1| PREDICTED: similar to eukaryotic translation initiation factor [Tribolium castaneum]	192	7e-90	94	98
contig13948	gi|193716018|ref|XP_001951454.1| PREDICTED: similar to putative transposase yabusame-1 [Acyrthosiphon pisum]	269	1e-69	330	60
contig13949	gi|156544231|ref|XP_001606780.1| PREDICTED: similar to Chymotrypsin-2 (Chymotrypsin II) [Nasonia vitripennis]	192	1e-47	209	62
contig13951	gi|91077834|ref|XP_971265.1| PREDICTED: similar to CG3173 CG3173-PA [Tribolium castaneum]	132	2e-29	153	62
contig13956	gi|189241497|ref|XP_967205.2| PREDICTED: similar to neuron navigator 2 [Tribolium castaneum]	265	9e-96	368	61
contig13993	gi|91094873|ref|XP_972735.1| PREDICTED: similar to ubiquitin specific peptidase 9 [Tribolium castaneum]	762	0	451	89
contig13994	gi|109463712|ref|XP_001078830.1| PREDICTED: hypothetical protein [Rattus norvegicus]	88.2	8e-16	218	51
contig13995	gi|189241668|ref|XP_967398.2| PREDICTED: similar to brahma CG5942-PA, partial [Tribolium castaneum]	672	0	404	90
contig13996	gi|91077310|ref|XP_974618.1| PREDICTED: similar to AGAP001102-PA [Tribolium castaneum]	870	0	639	79
contig13997	gi|91082223|ref|XP_975988.1| PREDICTED: similar to Limpet CG32171-PD isoform 3 [Tribolium castaneum]	519	e-145	249	95
contig13998	gi|221329709|ref|NP_001138159.1| rugose, isoform F [Drosophila melanogaster]	181	1e-44	85	100
contig13999	gi|189242337|ref|XP_001810078.1| PREDICTED: similar to orf [Tribolium castaneum]	185	7e-45	251	56
contig14000	gi|124512050|ref|XP_001349158.1| hypothetical protein [Plasmodium falciparum 3D7]	48.5	0.0005	201	42
contig14001	gi|189240324|ref|XP_968381.2| PREDICTED: similar to CG6142 CG6142-PA [Tribolium castaneum]	122	1e-26	137	67
contig14004	gi|189239482|ref|XP_975449.2| PREDICTED: similar to FAS-associated factor 1, putative [Tribolium castaneum]	203	5e-51	143	85
contig14005	gi|70909629|emb|CAJ17239.1| ribosomal protein L7e [Scarabaeus laticollis]	377	e-103	186	99
contig14006	gi|91079604|ref|XP_968665.1| PREDICTED: similar to amino acid transporter [Tribolium castaneum]	184	7e-45	231	62
contig14009	gi|193681215|ref|XP_001951308.1| PREDICTED: similar to transposase domain-containing protein, partial [Acyrthosiphon pisum]	58.5	6e-12	70	64
contig14045	gi|156554805|ref|XP_001606158.1| PREDICTED: similar to teratocyte released chitinase [Nasonia vitripennis]	72	2e-11	48	75
contig14046	gi|156554805|ref|XP_001606158.1| PREDICTED: similar to teratocyte released chitinase [Nasonia vitripennis]	72	2e-11	48	75
contig14048	gi|170028884|ref|XP_001842324.1| conserved hypothetical protein [Culex quinquefasciatus]	77.8	4e-13	172	48
contig14049	gi|91080603|ref|XP_974067.1| PREDICTED: similar to ring finger protein 141 [Tribolium castaneum]	99.4	9e-20	122	64
contig14050	gi|195571137|ref|XP_002103560.1| GD18910 [Drosophila simulans]	153	5e-36	103	82
contig14052	gi|66523390|ref|XP_392776.2| PREDICTED: similar to Glutamate dehydrogenase CG5320-PF, isoform F isoform 1 [Apis mellifera]	112	1e-23	156	57
contig14053	gi|115901733|ref|XP_796756.2| PREDICTED: similar to endonuclease-reverse transcriptase, partial [Strongylocentrotus purpuratus]	37	0.0001	58	56
contig14056	gi|91095137|ref|XP_972151.1| PREDICTED: similar to olf186-F CG11430-PB [Tribolium castaneum]	141	3e-32	98	85
contig14057	gi|48097306|ref|XP_391872.1| PREDICTED: hypothetical protein [Apis mellifera]	59.7	3e-07	203	44
contig14058	gi|91089623|ref|XP_973411.1| PREDICTED: similar to mCG17917 [Tribolium castaneum]	233	1e-59	199	69
contig14061	gi|189237253|ref|XP_971963.2| PREDICTED: similar to pheromone-degrading enzyme [Tribolium castaneum]	135	1e-41	150	62
contig14064	gi|91094429|ref|XP_969518.1| PREDICTED: similar to M-phase inducer phosphatase 2 [Tribolium castaneum]	327	2e-87	446	58
contig14065	gi|189235230|ref|XP_001813014.1| PREDICTED: similar to AGAP001167-PA [Tribolium castaneum]	55.1	2e-06	54	75
contig14069	gi|114051509|ref|NP_001040305.1| ribonuclease P [Bombyx mori]	212	5e-53	262	62
contig14070	gi|194748507|ref|XP_001956686.1| GF24458 [Drosophila ananassae]	134	4e-30	127	77
contig14072	gi|156545255|ref|XP_001604793.1| PREDICTED: similar to tripartite motif protein 37 (predicted) [Nasonia vitripennis]	405	0	480	61
contig14078	gi|91078790|ref|XP_969765.1| PREDICTED: similar to AGAP010575-PA [Tribolium castaneum]	460	0	260	91
contig14095	gi|91078422|ref|XP_974710.1| PREDICTED: similar to nucleotide binding protein 2 (nbp 2) [Tribolium castaneum]	306	1e-81	188	87
contig14096	gi|91079490|ref|XP_968591.1| PREDICTED: similar to SRp25 nuclear protein [Tribolium castaneum]	89.4	1e-21	55	92
contig14097	gi|218546750|sp|P0C8L9.1|PA2_HADGE RecName: Full=Phospholipase A2; Short=HgPLA2; AltName: Full=Phosphatidylcholine 2-acylhydrolase; AltName: Full=Group III heterodimeric phospholipase A2; Contains: RecName: Full=Phospholipase A2 large subunit; Contains: RecName: Full=Phospholipase A2 small subunit; Flags: Precursor	51.2	1e-10	37	64
contig14099	gi|212517273|gb|EEB19184.1| hypothetical protein Phum_PHUM560900 [Pediculus humanus corporis]	56.6	2e-10	87	54
contig14100	gi|91090270|ref|XP_970541.1| PREDICTED: similar to CG3706 CG3706-PA [Tribolium castaneum]	94	2e-44	102	59
contig14101	gi|170069435|ref|XP_001869225.1| conserved hypothetical protein [Culex quinquefasciatus]	145	4e-33	123	72
contig14104	gi|219881542|ref|NP_001137388.1| RNA polymerase II subunit 10 [Tribolium castaneum]	89	2e-29	41	100
contig14105	gi|189233949|ref|XP_001815164.1| PREDICTED: similar to CG11526 CG11526-PA [Tribolium castaneum]	151	2e-35	90	90
contig14106	gi|189233949|ref|XP_001815164.1| PREDICTED: similar to CG11526 CG11526-PA [Tribolium castaneum]	473	e-136	343	83
contig14107	gi|91088973|ref|XP_966480.1| PREDICTED: similar to G protein-coupled receptor kinase 1 CG40129-PA [Tribolium castaneum]	145	1e-32	84	95
contig14109	gi|189237113|ref|XP_971629.2| PREDICTED: similar to conserved hypothetical protein [Tribolium castaneum]	253	2e-65	235	71
contig14110	gi|91088443|ref|XP_968621.1| PREDICTED: similar to CG17593 CG17593-PA [Tribolium castaneum]	671	0	458	84
contig14111	gi|157106769|ref|XP_001649474.1| ankyrin 2,3/unc44 [Aedes aegypti]	83.6	1e-16	90	70
contig14112	gi|189233953|ref|XP_001808193.1| PREDICTED: similar to GA21502-PA [Tribolium castaneum]	132	7e-34	80	90
contig14113	gi|91094623|ref|XP_969159.1| PREDICTED: similar to SCY1-like 2 [Tribolium castaneum]	422	e-116	420	65
contig14117	gi|91079364|ref|XP_970368.1| PREDICTED: similar to CG10144 CG10144-PA [Tribolium castaneum]	149	9e-35	145	73
contig14123	gi|91083449|ref|XP_970445.1| PREDICTED: similar to larval cuticle protein [Tribolium castaneum]	149	2e-34	103	85
contig14125	gi|221103965|ref|XP_002163446.1| PREDICTED: similar to Uncharacterized protein ZK1236.4 [Hydra magnipapillata]	74.7	1e-11	83	62
contig14127	gi|190702384|gb|ACE75277.1| transposase-like protein [Glyptapanteles flavicoxis]	160	1e-42	286	53
contig14129	gi|91088017|ref|XP_974079.1| PREDICTED: similar to AGAP011308-PA [Tribolium castaneum]	539	e-151	316	90
contig14131	gi|91084161|ref|XP_970861.1| PREDICTED: similar to AGAP001444-PA [Tribolium castaneum]	581	e-164	367	85
contig14132	gi|189237339|ref|XP_966994.2| PREDICTED: similar to CG2016 CG2016-PB [Tribolium castaneum]	110	4e-23	113	68
contig14134	gi|193596727|ref|XP_001950444.1| PREDICTED: similar to pol [Acyrthosiphon pisum]	48.9	3e-19	94	52
contig14135	gi|189236180|ref|XP_967893.2| PREDICTED: similar to serine hydrolase protein [Tribolium castaneum]	143	1e-32	180	60
contig14136	gi|34528471|dbj|BAC85517.1| unnamed protein product [Homo sapiens]	67.4	2e-09	96	58
contig14156	gi|91085035|ref|XP_974101.1| PREDICTED: similar to prohibitin [Tribolium castaneum]	516	e-144	285	96
contig14159	gi|91080547|ref|XP_972956.1| PREDICTED: similar to phosphatidylinositol-binding clathrin assembly protein [Tribolium castaneum]	115	1e-25	79	87
contig14162	gi|91095167|ref|XP_968412.1| PREDICTED: similar to AGAP005121-PB [Tribolium castaneum]	219	4e-55	178	74
contig14164	gi|58391523|ref|XP_318655.2| AGAP009623-PA [Anopheles gambiae str. PEST]	163	6e-39	133	71
contig14165	gi|91093699|ref|XP_966579.1| PREDICTED: similar to methuselah-like (AGAP009453-PA) [Tribolium castaneum]	556	e-156	549	65
contig14167	gi|189238494|ref|XP_969784.2| PREDICTED: similar to GA19799-PA [Tribolium castaneum]	80.9	3e-14	53	84
contig14172	gi|189242397|ref|XP_967037.2| PREDICTED: similar to exportin [Tribolium castaneum]	55.5	1e-27	43	76
contig14173	gi|91079999|ref|XP_966589.1| PREDICTED: similar to kelch repeat protein isoform 1 [Tribolium castaneum]	353	8e-96	282	73
contig14175	gi|91084145|ref|XP_967634.1| PREDICTED: similar to Transmembrane protein 11 (Protein PM1) [Tribolium castaneum]	114	2e-23	90	77
contig14177	gi|74821373|sp|Q95SX7.1|RTBS_DROME RecName: Full=Probable RNA-directed DNA polymerase from transposon BS; AltName: Full=Reverse transcriptase	102	1e-23	131	60
contig14179	gi|212511601|gb|EEB14530.1| RING finger protein, putative [Pediculus humanus corporis]	103	1e-20	84	71
contig14182	gi|85820871|gb|EAQ42018.1| translation elongation factor Tu [Polaribacter sp. MED152]	277	2e-73	140	98
contig14190	gi|91094249|ref|XP_968795.1| PREDICTED: similar to crotonobetainyl-CoA-hydratase, putative [Tribolium castaneum]	73.9	4e-18	88	65
contig14191	gi|195591968|ref|XP_002085708.1| GD14911 [Drosophila simulans]	49.3	0.0001	84	52
contig14192	gi|157129935|ref|XP_001661824.1| aspartyl-tRNA synthetase [Aedes aegypti]	174	1e-97	168	68
contig14194	gi|168701455|ref|ZP_02733732.1| hypothetical protein GobsU_18155 [Gemmata obscuriglobus UQM 2246]	63.2	7e-09	108	40
contig14195	gi|66562764|ref|XP_625111.1| PREDICTED: similar to IplI-aurora-like kinase CG6620-PA [Apis mellifera]	254	3e-98	184	78
contig14197	gi|70909811|emb|CAJ17392.1| ribosomal protein L27e [Georissus sp. APV-2005]	253	2e-65	135	95
contig14198	gi|91089353|ref|XP_972936.1| PREDICTED: similar to CG8326 CG8326-PA [Tribolium castaneum]	144	5e-33	192	61
contig14200	gi|221110171|ref|XP_002166605.1| PREDICTED: similar to conserved hypothetical protein [Hydra magnipapillata]	65.5	1e-09	165	47
contig14201	gi|193594272|ref|XP_001943326.1| PREDICTED: similar to reverse transcriptase (put.); putative, partial [Acyrthosiphon pisum]	53.9	1e-05	46	69
contig14202	gi|91083983|ref|XP_975195.1| PREDICTED: similar to ribosomal protein L20, putative [Tribolium castaneum]	207	2e-52	127	87
contig14203	gi|91090722|ref|XP_966344.1| PREDICTED: similar to conserved hypothetical protein isoform 1 [Tribolium castaneum]	452	e-125	377	77
contig14297	gi|189237855|ref|XP_974958.2| PREDICTED: similar to voltage-gated calcium channel beta subunit [Tribolium castaneum]	82.4	1e-14	80	65
contig14298	gi|32394793|gb|AAN15747.1| reverse transcriptase-like protein [Paralichthys olivaceus]	114	7e-43	142	66
contig14299	gi|91082195|ref|XP_971684.1| PREDICTED: similar to CG7358 CG7358-PA [Tribolium castaneum]	94.4	2e-20	84	79
contig14300	gi|16903179|gb|AAK61417.1| transposase [Ceratitis rosa]	119	2e-25	89	75
contig14301	gi|189235710|ref|XP_001807987.1| PREDICTED: similar to zinc finger protein 250 [Tribolium castaneum]	81.6	2e-14	40	92
contig14302	gi|66509590|ref|XP_392677.2| PREDICTED: similar to CG6654-PA [Apis mellifera]	63.9	7e-08	131	48
contig14303	gi|91092650|ref|XP_970013.1| PREDICTED: similar to hyphantrin [Tribolium castaneum]	140	5e-43	101	84
contig14305	gi|195114300|ref|XP_002001705.1| GI16995 [Drosophila mojavensis]	57.8	7e-14	67	61
contig14307	gi|212513285|gb|EEB15884.1| conserved hypothetical protein [Pediculus humanus corporis]	117	3e-25	72	86
contig14308	gi|189240777|ref|XP_969434.2| PREDICTED: similar to parcas CG7761-PA [Tribolium castaneum]	287	5e-76	222	72
contig14311	gi|189237821|ref|XP_974331.2| PREDICTED: similar to AGAP012144-PA [Tribolium castaneum]	366	e-165	218	88
contig14314	gi|190702384|gb|ACE75277.1| transposase-like protein [Glyptapanteles flavicoxis]	48.1	0.0002	73	49
contig14315	gi|91081129|ref|XP_975539.1| PREDICTED: similar to CG9427 CG9427-PA [Tribolium castaneum]	81.3	3e-14	77	64
contig14316	gi|91093669|ref|XP_969370.1| PREDICTED: similar to AGAP012146-PA [Tribolium castaneum]	695	0	402	89
contig14318	gi|91077798|ref|XP_969761.1| PREDICTED: similar to sarah CG6072-PA [Tribolium castaneum]	322	5e-96	182	92
contig14319	gi|119570272|gb|EAW49887.1| chromosome 10 open reading frame 28, isoform CRA_a [Homo sapiens]	82.4	5e-24	101	59
contig14320	gi|193575573|ref|XP_001949675.1| PREDICTED: similar to Tigger transposable element-derived protein 6 [Acyrthosiphon pisum]	55.1	2e-15	73	52
contig14535	gi|91076692|ref|XP_971784.1| PREDICTED: similar to AGAP003866-PA [Tribolium castaneum]	101	3e-34	96	66
contig14537	gi|193643469|ref|XP_001945169.1| PREDICTED: similar to predicted protein [Acyrthosiphon pisum]	81.6	7e-14	99	58
contig14538	gi|157769361|ref|XP_001676501.1| Hypothetical protein CBG14345 [Caenorhabditis briggsae AF16]	58.9	6e-14	58	65
contig14539	gi|91084129|ref|XP_969781.1| PREDICTED: similar to ATP-binding cassette transporter [Tribolium castaneum]	199	5e-90	209	68
contig14541	gi|189239177|ref|XP_972720.2| PREDICTED: similar to hemolymph proteinase 5 [Tribolium castaneum]	115	2e-24	180	56
contig14542	gi|134001215|gb|ABO45231.1| reverse transcriptase [Ostrinia nubilalis]	67.4	1e-09	85	58
contig14544	gi|125831563|ref|XP_685024.2| PREDICTED: sparc/osteonectin, cwcv and kazal-like domains proteoglycan (testican) 3 [Danio rerio]	50.1	0.0006	131	48
contig14545	gi|212506381|gb|EEB10613.1| Filamin-C, putative [Pediculus humanus corporis]	106	2e-42	61	86
contig14546	gi|110763538|ref|XP_625218.2| PREDICTED: similar to asparaginase-like sperm autoantigen [Apis mellifera]	123	7e-27	143	61
contig14548	gi|193629779|ref|XP_001951832.1| PREDICTED: hypothetical protein [Acyrthosiphon pisum]	51.2	3e-05	51	70
contig14553	gi|193650211|ref|XP_001950882.1| PREDICTED: similar to F57G4.9 [Acyrthosiphon pisum]	92.4	1e-17	71	74
contig14555	gi|194755641|ref|XP_001960092.1| GF11701 [Drosophila ananassae]	116	7e-25	111	69
contig14558	gi|189236224|ref|XP_972065.2| PREDICTED: similar to CG14232 CG14232-PA [Tribolium castaneum]	588	e-166	396	84
contig14575	gi|189235153|ref|XP_968509.2| PREDICTED: similar to AGAP006107-PA [Tribolium castaneum]	612	e-173	345	93
contig14576	gi|189234381|ref|XP_967474.2| PREDICTED: similar to Larval cuticle protein A3A (TM-A3A) (TM-LCP A3A) [Tribolium castaneum]	173	4e-42	147	74
contig14577	gi|221130788|ref|XP_002166795.1| PREDICTED: similar to spermatogenesis associated 5 [Hydra magnipapillata]	107	5e-22	85	71
contig14578	gi|91092128|ref|XP_972649.1| PREDICTED: similar to AGAP005549-PA [Tribolium castaneum]	57	5e-07	31	96
contig14579	gi|91075960|ref|XP_969014.1| PREDICTED: similar to sarcalumenin [Tribolium castaneum]	141	6e-32	289	52
contig14581	gi|157123469|ref|XP_001660159.1| 4-nitrophenylphosphatase [Aedes aegypti]	67.4	9e-20	67	71
contig14582	gi|223587758|emb|CAR82249.1| hypothetical protein [Cotesia congregata]	86.3	5e-15	218	41
contig14583	gi|145864825|gb|ABP97091.1| heat shock cognate 70 [Copris tripartitus]	1256	0	652	98
contig14585	gi|91089257|ref|XP_969422.1| PREDICTED: similar to predicted protein [Tribolium castaneum]	124	1e-28	156	61
contig14586	gi|189242452|ref|XP_969952.2| PREDICTED: similar to voltage-gated calcium channel alpha2-delta subunit 1 [Tribolium castaneum]	182	1e-44	100	91
contig14587	gi|124506293|ref|XP_001351744.1| RNA-binding protein [Plasmodium falciparum 3D7]	47	0.0006	165	49
contig14588	gi|146300664|ref|YP_001195255.1| putative thiol-disulphide oxidoreductase DCC [Flavobacterium johnsoniae UW101]	108	3e-28	90	75
contig14589	gi|156548560|ref|XP_001605743.1| PREDICTED: similar to MGC68582 protein [Nasonia vitripennis]	162	1e-38	109	80
contig14590	gi|157954035|ref|NP_001103245.1| nicotinic acetylcholine receptor subunit alpha1 [Tribolium castaneum]	282	7e-75	174	91
contig14592	gi|193713882|ref|XP_001949009.1| PREDICTED: similar to AGAP003198-PA, partial [Acyrthosiphon pisum]	115	5e-24	126	62
contig14595	gi|91090548|ref|XP_971239.1| PREDICTED: similar to Hemolectin CG7002-PA [Tribolium castaneum]	68.6	1e-12	66	62
contig14597	gi|91090992|ref|XP_974899.1| PREDICTED: similar to 2-aminoethanethiol (cysteamine) dioxygenase [Tribolium castaneum]	229	2e-58	226	71
contig14598	gi|157103259|ref|XP_001647896.1| pupal cuticle protein, putative [Aedes aegypti]	53.1	8e-06	45	71
contig14599	gi|212506950|gb|EEB11010.1| hypothetical protein Phum_PHUM083230 [Pediculus humanus corporis]	258	9e-67	323	61
contig14600	gi|157137058|ref|XP_001656998.1| fibrinogen and fibronectin [Aedes aegypti]	104	4e-21	89	73
contig14602	gi|156551227|ref|XP_001604228.1| PREDICTED: similar to LOC507292 protein [Nasonia vitripennis]	50.8	4e-05	57	64
contig14603	gi|91084845|ref|XP_967003.1| PREDICTED: similar to serine protease, partial [Tribolium castaneum]	117	4e-25	73	83
contig14604	gi|91084845|ref|XP_967003.1| PREDICTED: similar to serine protease, partial [Tribolium castaneum]	172	1e-41	127	80
contig14608	gi|189240485|ref|XP_967921.2| PREDICTED: similar to Parn-A protein [Tribolium castaneum]	65.5	2e-09	46	82
contig14609	gi|91088991|ref|XP_967443.1| PREDICTED: similar to CG5112 CG5112-PA [Tribolium castaneum]	416	e-114	399	74
contig05986	gi|189241229|ref|XP_971878.2| PREDICTED: similar to DNAprim CG5553-PA [Tribolium castaneum]	105	1e-21	97	62
contig05987	gi|91077778|ref|XP_969102.1| PREDICTED: similar to GRAM domain-containing protein 1B [Tribolium castaneum]	317	4e-87	275	75
contig05990	gi|2708267|gb|AAB92394.1| putative reverse transcriptase [Drosophila subobscura]	56.6	2e-06	132	51
contig05991	gi|194221751|ref|XP_001488580.2| PREDICTED: ring finger protein 17 [Equus caballus]	88.6	2e-23	291	45
contig05992	gi|91085611|ref|XP_969415.1| PREDICTED: similar to rCG38776 [Tribolium castaneum]	158	3e-37	167	65
contig05993	gi|91094373|ref|XP_970761.1| PREDICTED: similar to COP9 signalosome complex subunit 3 (Signalosome subunit 3) [Tribolium castaneum]	430	e-119	252	94
contig06022	gi|91093405|ref|XP_966842.1| PREDICTED: similar to heat shock protein 70 [Tribolium castaneum]	621	0	379	91
contig06024	gi|91091044|ref|XP_975231.1| PREDICTED: similar to scavenger receptor acting in neural tissue and majority of rhodopsin is absent CG12789-PB [Tribolium castaneum]	345	5e-93	447	60
contig06025	gi|189233809|ref|XP_971005.2| PREDICTED: similar to trehalose receptor 1 [Tribolium castaneum]	195	1e-48	133	81
contig06027	gi|91086961|ref|XP_973074.1| PREDICTED: similar to predicted protein [Tribolium castaneum]	245	4e-63	163	83
contig06029	gi|190702583|gb|ACE75466.1| hypothetical protein GIP_L7_0050 [Glyptapanteles indiensis]	223	3e-74	201	72
contig14617	gi|91081249|ref|XP_975650.1| PREDICTED: similar to AGAP000767-PA [Tribolium castaneum]	254	1e-65	181	82
contig14619	gi|193704554|ref|XP_001950262.1| PREDICTED: similar to AGAP006366-PC [Acyrthosiphon pisum]	372	e-113	664	55
contig14620	gi|189242082|ref|XP_001809963.1| PREDICTED: similar to BEL12_AG transposon polyprotein [Tribolium castaneum]	97.4	5e-19	119	65
contig14621	gi|66518863|ref|XP_623897.1| PREDICTED: similar to Pi3K92E CG4141-PA, isoform A [Apis mellifera]	493	0	636	61
contig14671	gi|91083379|ref|XP_967173.1| PREDICTED: similar to heat shock factor binding protein [Tribolium castaneum]	144	5e-33	83	91
contig14673	gi|91090029|ref|XP_967684.1| PREDICTED: similar to glycerol-3-phosphate acyltransferase [Tribolium castaneum]	114	8e-24	109	73
contig14674	gi|189239822|ref|XP_971645.2| PREDICTED: similar to Krueppel-like factor 5 (Intestinal-enriched krueppel-like factor) (Colon krueppel-like factor) (Transcription factor BTEB2) (Basic transcription element-binding protein 2) (BTE-binding protein 2) (GC-box-binding protein 2) [Tribolium castaneum]	105	1e-43	127	59
contig14675	gi|194756990|ref|XP_001960753.1| GF13516 [Drosophila ananassae]	112	2e-23	98	69
contig14680	gi|157135976|ref|XP_001663646.1| hypothetical protein AaeL_AAEL013455 [Aedes aegypti]	58.2	6e-07	154	53
contig14681	gi|189234535|ref|XP_972911.2| PREDICTED: similar to futsch CG34387-PC [Tribolium castaneum]	896	0	606	84
contig14682	gi|91085061|ref|XP_966470.1| PREDICTED: similar to paramyosin, putative [Tribolium castaneum]	76.6	2e-25	49	91
contig14720	gi|170042244|ref|XP_001848843.1| conserved hypothetical protein [Culex quinquefasciatus]	124	3e-27	108	77
contig14721	gi|91090932|ref|XP_974318.1| PREDICTED: similar to Si:dkey-189p24.5 protein [Tribolium castaneum]	176	3e-53	143	76
contig14722	gi|193716094|ref|XP_001952575.1| PREDICTED: similar to CG8379 CG8379-PA [Acyrthosiphon pisum]	80.5	5e-14	53	83
contig14723	gi|189242071|ref|XP_972605.2| PREDICTED: similar to Armadillo repeat-containing protein 2, partial [Tribolium castaneum]	62	2e-10	43	83
contig14726	gi|91078172|ref|XP_967060.1| PREDICTED: similar to sorting nexin [Tribolium castaneum]	270	2e-70	154	89
contig14727	gi|91080759|ref|XP_967251.1| PREDICTED: similar to conserved hypothetical protein [Tribolium castaneum]	82.8	9e-15	50	92
contig14728	gi|224398678|ref|YP_002614537.1| conserved hypothetical protein [Marinitoga piezophila KA3]	120	6e-26	184	52
contig14730	gi|189238749|ref|XP_972434.2| PREDICTED: similar to AGAP007474-PA [Tribolium castaneum]	76.6	2e-12	72	76
contig14731	gi|189236683|ref|XP_972957.2| PREDICTED: similar to lysosomal acid lipase [Tribolium castaneum]	202	8e-51	170	68
contig14732	gi|189235905|ref|XP_001808038.1| PREDICTED: similar to Protein Shroom [Tribolium castaneum]	553	e-155	470	76
contig14733	gi|91084085|ref|XP_968290.1| PREDICTED: similar to serine protease [Tribolium castaneum]	61.6	2e-08	36	80
contig14734	gi|91078946|ref|XP_974065.1| PREDICTED: similar to Outer dense fiber protein 2 (Outer dense fiber of sperm tails protein 2) (84 kDa outer dense fiber protein) (Cenexin) [Tribolium castaneum]	412	e-113	353	77
contig14735	gi|156540758|ref|XP_001602598.1| PREDICTED: hypothetical protein [Nasonia vitripennis]	77.4	9e-13	84	66
contig14737	gi|189242422|ref|XP_969589.2| PREDICTED: similar to CG4966 CG4966-PB [Tribolium castaneum]	184	2e-45	160	75
contig14740	gi|189233785|ref|XP_001814704.1| PREDICTED: similar to GA11205-PA [Tribolium castaneum]	167	3e-40	112	78
contig14741	gi|212509594|gb|EEB12955.1| predicted protein [Pediculus humanus corporis]	381	e-164	219	92
contig14743	gi|91080559|ref|XP_973186.1| PREDICTED: similar to Helix-loop-helix protein delilah [Tribolium castaneum]	110	7e-41	110	64
contig14745	gi|212517764|gb|EEB19603.1| disco-interacting protein, putative [Pediculus humanus corporis]	589	0	425	80
contig14786	gi|189233756|ref|XP_001814148.1| PREDICTED: similar to bip2 CG2009-PA [Tribolium castaneum]	138	2e-57	179	62
contig14788	gi|109638754|ref|NP_001035923.1| MAX dimerization protein [Apis mellifera]	111	7e-31	73	89
contig14789	gi|91088005|ref|XP_973827.1| PREDICTED: similar to l-asparaginase [Tribolium castaneum]	197	2e-56	195	69
contig14792	gi|170051469|ref|XP_001861776.1| melanoma receptor tyrosine-protein kinase [Culex quinquefasciatus]	137	4e-31	85	87
contig14793	gi|221120185|ref|XP_002166754.1| PREDICTED: similar to predicted protein [Hydra magnipapillata]	51.6	5e-11	59	66
contig14798	gi|189235268|ref|XP_972827.2| PREDICTED: similar to laminin A chain, putative [Tribolium castaneum]	394	e-108	270	79
contig14803	gi|193713844|ref|XP_001946289.1| PREDICTED: similar to F57G4.9 [Acyrthosiphon pisum]	128	3e-65	109	69
contig14804	gi|91083337|ref|XP_974977.1| PREDICTED: similar to 2-deoxyglucose-6-phosphate phosphatase [Tribolium castaneum]	85.9	1e-15	126	54
contig14805	gi|170067785|ref|XP_001868618.1| predicted protein [Culex quinquefasciatus]	59.3	1e-07	94	44
contig14811	gi|91079130|ref|XP_975437.1| PREDICTED: similar to AGAP009434-PA [Tribolium castaneum]	239	9e-78	215	67
contig01336	gi|110765938|ref|XP_001121977.1| PREDICTED: similar to Pyroglutamyl-peptidase 1 (Pyroglutamyl-peptidase I) (Pyrrolidone-carboxylate peptidase) (5-oxoprolyl-peptidase) (PGP-I) [Apis mellifera]	115	2e-29	129	67
contig01337	gi|70909479|emb|CAJ17164.1| ribosomal protein S4e [Biphyllus lunatus]	510	e-143	261	98
contig01338	gi|170031290|ref|XP_001843519.1| dynein heavy chain [Culex quinquefasciatus]	488	e-153	390	77
contig01339	gi|189239491|ref|XP_975498.2| PREDICTED: similar to MTA1-like CG2244-PB [Tribolium castaneum]	157	1e-36	120	80
contig01342	gi|170037331|ref|XP_001846512.1| deoxycytidylate deaminase [Culex quinquefasciatus]	262	2e-68	176	81
contig01343	gi|126324577|ref|XP_001368840.1| PREDICTED: similar to ENSANGP00000017498 [Monodelphis domestica]	39.7	0.0001	52	63
contig01344	gi|212506189|gb|EEB10480.1| conserved hypothetical protein [Pediculus humanus corporis]	173	2e-41	184	68
contig01345	gi|91094685|ref|XP_967628.1| PREDICTED: similar to AGAP002788-PA [Tribolium castaneum]	196	2e-48	197	68
contig01346	gi|91078206|ref|XP_968659.1| PREDICTED: similar to protease m1 zinc metalloprotease [Tribolium castaneum]	585	0	465	75
contig01347	gi|110748941|ref|XP_397542.3| PREDICTED: similar to CG4857-PB isoform 1 [Apis mellifera]	140	5e-31	657	43
contig01349	gi|221126073|ref|XP_002162607.1| PREDICTED: similar to predicted protein [Hydra magnipapillata]	65.1	2e-09	129	48
contig01350	gi|189237690|ref|XP_969477.2| PREDICTED: similar to signal transducer and activator of transcription [Tribolium castaneum]	476	0	370	81
contig01351	gi|21038943|emb|CAD31740.4| chitinase [Tenebrio molitor]	135	2e-30	110	72
contig01352	gi|91088511|ref|XP_971647.1| PREDICTED: similar to chitinase [Tribolium castaneum]	259	2e-67	285	62
contig14953	gi|215505087|gb|EEC14581.1| AP-2 complex subunit beta-1, putative [Ixodes scapularis]	143	7e-54	97	83
contig14954	gi|189238620|ref|XP_969339.2| PREDICTED: similar to CG40351 CG40351-PC [Tribolium castaneum]	362	5e-98	288	77
contig14955	gi|91083731|ref|XP_970731.1| PREDICTED: similar to tyrosine aminotransferase [Tribolium castaneum]	539	e-151	405	80
contig14959	gi|30023547|gb|AAO48766.2| cathepsin L-like cysteine proteinase [Tenebrio molitor]	44.3	1e-09	69	59
contig14960	gi|91091808|ref|XP_970896.1| PREDICTED: similar to pheromone-degrading enzyme [Tribolium castaneum]	37.7	0.0002	54	53
contig14961	gi|189238364|ref|XP_001808341.1| PREDICTED: similar to ATP-citrate synthase [Tribolium castaneum]	1019	0	568	92
contig14962	gi|189236799|ref|XP_970309.2| PREDICTED: similar to disheveled associated activator of morphogenesis [Tribolium castaneum]	245	1e-63	141	93
contig14963	gi|189240245|ref|XP_001810808.1| PREDICTED: similar to AGAP006398-PA [Tribolium castaneum]	56.6	1e-06	124	51
contig14964	gi|189240579|ref|XP_001814840.1| PREDICTED: similar to farnesoic acid o-methyltransferase-like isoform 1 protein [Tribolium castaneum]	61.2	7e-08	83	56
contig14967	gi|110751137|ref|XP_392217.3| PREDICTED: similar to Ryanodine receptor 44F CG10844-PA, isoform A [Apis mellifera]	218	2e-55	120	91
contig15009	gi|198470899|ref|XP_002133610.1| GA22995 [Drosophila pseudoobscura pseudoobscura]	35.8	0.0003	67	50
contig15012	gi|91080397|ref|XP_966803.1| PREDICTED: similar to zinc finger, AN1 type domain 2B [Tribolium castaneum]	226	7e-58	148	79
contig15013	gi|221136472|ref|XP_002170977.1| PREDICTED: similar to piggyBac transposable element derived 4, partial [Hydra magnipapillata]	46.6	0.0007	38	78
contig15014	gi|189237687|ref|XP_969192.2| PREDICTED: similar to Neural-cadherin precursor (Cadherin-N protein) (DN-cadherin) [Tribolium castaneum]	67.8	3e-10	59	77
contig15015	gi|91081567|ref|XP_975178.1| PREDICTED: similar to conserved hypothetical protein [Tribolium castaneum]	115	1e-24	99	74
contig15016	gi|91081567|ref|XP_975178.1| PREDICTED: similar to conserved hypothetical protein [Tribolium castaneum]	52.8	3e-11	27	96
contig15017	gi|193629779|ref|XP_001951832.1| PREDICTED: hypothetical protein [Acyrthosiphon pisum]	63.2	8e-09	82	59
contig15022	gi|91093775|ref|XP_966846.1| PREDICTED: similar to methionine synthase reductase [Tribolium castaneum]	185	4e-45	267	58
contig15023	gi|91076548|ref|XP_966358.1| PREDICTED: similar to anamorsin, putative [Tribolium castaneum]	254	6e-66	212	73
contig15024	gi|189239405|ref|XP_001813943.1| PREDICTED: similar to CG11847 CG11847-PA [Tribolium castaneum]	235	5e-60	287	63
contig15025	gi|189237311|ref|XP_972405.2| PREDICTED: similar to paraflagellar rod protein, putative [Tribolium castaneum]	105	1e-21	139	58
contig15026	gi|189233591|ref|XP_970349.2| PREDICTED: hypothetical protein [Tribolium castaneum]	185	4e-77	168	72
contig15027	gi|189242337|ref|XP_001810078.1| PREDICTED: similar to orf [Tribolium castaneum]	49.7	2e-06	69	60
contig15103	gi|119331104|ref|NP_001073201.1| arginyltransferase 1 [Gallus gallus]	85.9	6e-23	61	73
contig15104	gi|91087763|ref|XP_975004.1| PREDICTED: similar to RE22259p [Tribolium castaneum]	182	6e-56	166	68
contig15105	gi|91093179|ref|XP_968242.1| PREDICTED: similar to cop9 complex subunit 7a [Tribolium castaneum]	396	e-108	258	87
contig15107	gi|170047389|ref|XP_001851205.1| CRAL/TRIO domain-containing protein [Culex quinquefasciatus]	144	1e-32	274	53
contig15108	gi|91089339|ref|XP_972545.1| PREDICTED: similar to AGAP009741-PA [Tribolium castaneum]	70.1	7e-18	95	54
contig15109	gi|183979384|dbj|BAG30744.1| similar to CG9701-PA [Papilio xuthus]	100	3e-20	130	52
contig15110	gi|91093505|ref|XP_969151.1| PREDICTED: similar to malic enzyme [Tribolium castaneum]	294	e-177	205	82
contig15113	gi|158300495|ref|XP_320394.4| AGAP012133-PA [Anopheles gambiae str. PEST]	97.4	5e-19	146	48
contig15114	gi|9295172|gb|AAF86870.1|AF201934_1 DC12 [Homo sapiens]	62.8	2e-12	60	66
contig15115	gi|91094181|ref|XP_970826.1| PREDICTED: similar to CG15160 CG15160-PA [Tribolium castaneum]	149	1e-34	118	77
contig15116	gi|189240009|ref|XP_970333.2| PREDICTED: similar to HFM1 protein [Tribolium castaneum]	152	6e-35	173	68
contig15117	gi|118490648|ref|XP_001238633.1| hypothetical protein, conserved [Eimeria tenella]	48.1	0.0002	81	49
contig15118	gi|125982950|ref|XP_001355240.1| GA15522 [Drosophila pseudoobscura pseudoobscura]	585	e-165	393	85
contig15119	gi|189242011|ref|XP_971991.2| PREDICTED: similar to CG7519 CG7519-PA [Tribolium castaneum]	72	2e-11	93	64
contig15123	gi|91079242|ref|XP_971081.1| PREDICTED: similar to AGAP006757-PA [Tribolium castaneum]	415	e-119	250	91
contig15124	gi|102939|pir||B36329 hypothetical protein 2 - cabbage looper transposon TED (fragment)	53.9	2e-05	73	61
contig15126	gi|153814695|ref|ZP_01967363.1| hypothetical protein RUMTOR_00910 [Ruminococcus torques ATCC 27756]	53.5	3e-05	143	48
contig15128	gi|40457592|gb|AAR86938.1| reverse transcriptase [Drosophila melanogaster]	58.9	2e-07	93	61
contig15130	gi|91089099|ref|XP_971819.1| PREDICTED: similar to fkbp-rapamycin associated protein [Tribolium castaneum]	205	2e-69	120	93
contig15132	gi|110769804|ref|XP_624006.2| PREDICTED: similar to dre4 CG1828-PA, isoform A [Apis mellifera]	75.5	1e-12	40	95
contig15133	gi|193617863|ref|XP_001942753.1| PREDICTED: similar to Uncharacterized protein ZK1236.4 [Acyrthosiphon pisum]	211	7e-53	328	55
contig15134	gi|91091934|ref|XP_967645.1| PREDICTED: similar to GA14517-PA [Tribolium castaneum]	223	2e-56	142	92
contig15137	gi|91076470|ref|XP_972205.1| PREDICTED: similar to CG13318 CG13318-PA [Tribolium castaneum]	159	1e-37	183	65
contig15138	gi|156359856|ref|XP_001624980.1| predicted protein [Nematostella vectensis]	390	e-106	402	70
contig15140	gi|157108604|ref|XP_001650306.1| hypothetical protein AaeL_AAEL005050 [Aedes aegypti]	79	2e-13	129	58
contig15141	gi|156551089|ref|XP_001603021.1| PREDICTED: similar to Mannosidase, beta A, lysosomal [Nasonia vitripennis]	207	e-129	248	60
contig15691	gi|91082749|ref|XP_973262.1| PREDICTED: similar to CG33257 CG33257-PA [Tribolium castaneum]	60.5	5e-08	96	55
contig15693	gi|118150496|ref|NP_001071286.1| Amt-2-like protein [Apis mellifera]	95.9	1e-18	145	60
contig15695	gi|221219686|gb|ACM08504.1| Zinc finger CCHC-type and RNA-binding motif-containing protein 1 [Salmo salar]	50.4	5e-05	58	62
contig15696	gi|193718437|ref|XP_001950197.1| PREDICTED: similar to trypsin-like serine protease, partial [Acyrthosiphon pisum]	71.6	2e-11	127	53
contig15697	gi|91078316|ref|XP_972782.1| PREDICTED: similar to CG3570 CG3570-PA [Tribolium castaneum]	149	6e-35	157	64
contig15698	gi|91092824|ref|XP_967851.1| PREDICTED: similar to THO complex subunit 3 [Tribolium castaneum]	366	e-170	195	94
contig15754	gi|91083431|ref|XP_969550.1| PREDICTED: similar to transmembrane domain-containing conserved hypothetical protein [Tribolium castaneum]	94.4	3e-18	57	89
contig15758	gi|91088497|ref|XP_971106.1| PREDICTED: similar to short-chain dehydrogenase [Tribolium castaneum]	427	e-118	279	84
contig15760	gi|195147846|ref|XP_002014885.1| GL19411 [Drosophila persimilis]	52.4	1e-12	96	40
contig15761	gi|91078008|ref|XP_969762.1| PREDICTED: similar to allergen Aca s 13 [Tribolium castaneum]	76.6	6e-13	138	55
contig15762	gi|189241497|ref|XP_967205.2| PREDICTED: similar to neuron navigator 2 [Tribolium castaneum]	131	2e-29	79	92
contig15763	gi|156555883|ref|XP_001603605.1| PREDICTED: similar to conserved hypothetical protein, partial [Nasonia vitripennis]	333	8e-90	223	83
contig15765	gi|212510040|gb|EEB13292.1| hypothetical protein Phum_PHUM233240 [Pediculus humanus corporis]	51.6	2e-05	59	59
contig15766	gi|189240959|ref|XP_001811730.1| PREDICTED: similar to CG1358 CG1358-PA [Tribolium castaneum]	300	5e-86	342	65
contig15767	gi|91080315|ref|XP_974396.1| PREDICTED: similar to integrator complex subunit 6 [Tribolium castaneum]	328	2e-88	224	84
contig15768	gi|66534441|ref|XP_395179.2| PREDICTED: similar to integrator complex subunit 6 [Apis mellifera]	171	1e-41	85	95
contig15770	gi|189237368|ref|XP_970968.2| PREDICTED: similar to mannosidase alpha class 2a [Tribolium castaneum]	484	0	403	76
contig15772	gi|91091836|ref|XP_967565.1| PREDICTED: similar to arylformamidase [Tribolium castaneum]	91.7	6e-25	85	72
contig15773	gi|189239227|ref|XP_973767.2| PREDICTED: similar to kakapo [Tribolium castaneum]	197	6e-49	183	70
contig15775	gi|134001215|gb|ABO45231.1| reverse transcriptase [Ostrinia nubilalis]	81.6	6e-14	102	58
contig15776	gi|91089053|ref|XP_970266.1| PREDICTED: similar to rhomboid [Tribolium castaneum]	114	1e-23	130	62
contig15865	gi|212511921|gb|EEB14781.1| hypothetical protein Phum_PHUM325990 [Pediculus humanus corporis]	89.4	6e-16	100	64
contig15866	gi|189238387|ref|XP_971403.2| PREDICTED: similar to CG17471 CG17471-PB [Tribolium castaneum]	148	5e-34	77	98
contig15867	gi|164698394|ref|NP_001106934.1| timeless isoform A [Tribolium castaneum]	230	3e-82	165	85
contig15871	gi|189237954|ref|XP_001811667.1| PREDICTED: similar to conserved hypothetical protein [Tribolium castaneum]	435	e-174	367	76
contig15872	gi|212515177|gb|EEB17358.1| myosin VII, putative [Pediculus humanus corporis]	384	0	279	81
contig15873	gi|124512986|ref|XP_001349849.1| hypothetical protein [Plasmodium falciparum 3D7]	56.2	3e-06	192	47
contig15877	gi|91092680|ref|XP_971368.1| PREDICTED: similar to AGAP009538-PA [Tribolium castaneum]	1197	0	655	95
contig15878	gi|91086521|ref|XP_971815.1| PREDICTED: similar to Retinoblastoma-like protein 1 (107 kDa retinoblastoma-associated protein) (p107) (PRB1) [Tribolium castaneum]	327	2e-87	538	55
contig15879	gi|156554202|ref|XP_001600300.1| PREDICTED: hypothetical protein [Nasonia vitripennis]	94	4e-18	139	52
contig01431	gi|91092926|ref|XP_971772.1| PREDICTED: similar to CG12012 CG12012-PA [Tribolium castaneum]	144	6e-33	108	71
contig01432	gi|189234287|ref|XP_970030.2| PREDICTED: similar to isocitrate dehydrogenase [Tribolium castaneum]	446	e-179	235	96
contig01433	gi|189234597|ref|XP_974985.2| PREDICTED: similar to tau CG31057-PA [Tribolium castaneum]	397	e-108	262	88
contig01434	gi|91089849|ref|XP_970746.1| PREDICTED: similar to allergen Bla g 6.0101 [Tribolium castaneum]	243	2e-62	142	92
contig01435	gi|91083777|ref|XP_972333.1| PREDICTED: similar to tetratricopeptide repeat protein [Tribolium castaneum]	224	3e-57	148	87
contig01436	gi|91093579|ref|XP_968860.1| PREDICTED: similar to GA19592-PA [Tribolium castaneum]	294	8e-78	182	86
contig01437	gi|91089699|ref|XP_974834.1| PREDICTED: similar to CG8378 CG8378-PA [Tribolium castaneum]	130	1e-88	142	68
contig01439	gi|156547587|ref|XP_001603068.1| PREDICTED: similar to Gmpr2 protein [Nasonia vitripennis]	281	e-110	151	95
contig01440	gi|16903179|gb|AAK61417.1| transposase [Ceratitis rosa]	57.4	4e-07	62	66
contig01441	gi|195487955|ref|XP_002092110.1| GE14003 [Drosophila yakuba]	60.8	4e-08	40	75
contig01443	gi|91080183|ref|XP_966320.1| PREDICTED: similar to AGAP003366-PA isoform 1 [Tribolium castaneum]	514	e-144	285	95
contig01444	gi|91087349|ref|XP_975612.1| PREDICTED: similar to GA15247-PA [Tribolium castaneum]	412	e-113	231	94
contig01446	gi|189237968|ref|XP_001811946.1| PREDICTED: similar to CG8155 CG8155-PA [Tribolium castaneum]	126	7e-28	78	87
contig01447	gi|189235790|ref|XP_969937.2| PREDICTED: similar to glutathione peroxidase [Tribolium castaneum]	115	1e-24	53	98
contig01448	gi|189233829|ref|XP_972053.2| PREDICTED: similar to protein disulfide-isomerase A6 [Tribolium castaneum]	223	6e-57	122	92
contig01449	gi|167383256|ref|XP_001736460.1| hypothetical protein [Entamoeba dispar SAW760]	58.2	2e-07	125	48
contig01450	gi|170054953|ref|XP_001863364.1| conserved hypothetical protein [Culex quinquefasciatus]	51.6	3e-05	159	47
contig01453	gi|157133789|ref|XP_001663014.1| hypothetical protein AaeL_AAEL012860 [Aedes aegypti]	93.2	7e-18	116	64
contig01454	gi|91077510|ref|XP_969609.1| PREDICTED: similar to microfibrillar-associated protein 1 [Tribolium castaneum]	132	8e-30	69	97
contig01455	gi|189238402|ref|XP_972337.2| PREDICTED: similar to AGAP009827-PA [Tribolium castaneum]	231	2e-58	453	52
contig16117	gi|189234165|ref|XP_967312.2| PREDICTED: similar to exportin 7 [Tribolium castaneum]	299	6e-80	155	96
contig16119	gi|91085203|ref|XP_972024.1| PREDICTED: similar to eukaryotic translation initiation factor 4H [Tribolium castaneum]	204	4e-51	160	76
contig16122	gi|47214197|emb|CAG00825.1| unnamed protein product [Tetraodon nigroviridis]	82.8	5e-14	154	45
contig16126	gi|91082031|ref|XP_970514.1| PREDICTED: similar to elongase, putative [Tribolium castaneum]	518	e-145	266	96
contig16128	gi|166795327|ref|NP_001107668.1| hypothetical protein LOC583541 [Strongylocentrotus purpuratus]	43.5	2e-07	69	56
contig16129	gi|91089053|ref|XP_970266.1| PREDICTED: similar to rhomboid [Tribolium castaneum]	152	5e-44	148	68
contig16358	gi|195425857|ref|XP_002061179.1| GK10341 [Drosophila willistoni]	119	3e-29	72	87
contig16359	gi|91084479|ref|XP_971343.1| PREDICTED: similar to CG31251 CG31251-PA [Tribolium castaneum]	302	4e-80	298	67
contig16360	gi|94470469|gb|ABF20545.1| transposase [Tribolium castaneum]	59.7	2e-13	38	81
contig16362	gi|189237763|ref|XP_967045.2| PREDICTED: similar to CG30084 CG30084-PF [Tribolium castaneum]	65.1	2e-09	47	76
contig16366	gi|193709031|ref|XP_001943136.1| PREDICTED: similar to AGAP006368-PA [Acyrthosiphon pisum]	142	1e-32	164	62
contig16370	gi|91080319|ref|XP_974435.1| PREDICTED: similar to GA21992-PA [Tribolium castaneum]	93.2	1e-17	91	68
contig16373	gi|110755844|ref|XP_396884.3| PREDICTED: similar to WW, C2 and coiled-coil domain containing 1 [Apis mellifera]	483	0	531	64
contig16413	gi|91083117|ref|XP_970380.1| PREDICTED: similar to CG12213 CG12213-PB [Tribolium castaneum]	212	2e-57	383	56
contig16414	gi|193610973|ref|XP_001948286.1| PREDICTED: similar to blastopia polyprotein [Acyrthosiphon pisum]	291	3e-77	228	81
contig16416	gi|91080019|ref|XP_971957.1| PREDICTED: hypothetical protein [Tribolium castaneum]	67	3e-10	77	58
contig16419	gi|189236997|ref|XP_970819.2| PREDICTED: similar to vitamin k-dependent gamma-carboxylase [Tribolium castaneum]	153	1e-44	113	75
contig16420	gi|189233815|ref|XP_971316.2| PREDICTED: similar to delangin [Tribolium castaneum]	525	e-147	427	79
contig16421	gi|91089133|ref|XP_972853.1| PREDICTED: similar to THO complex subunit 5 homolog (Fms-interacting protein) [Tribolium castaneum]	251	1e-64	270	67
contig16422	gi|110761756|ref|XP_001121835.1| PREDICTED: hypothetical protein [Apis mellifera]	166	8e-39	246	56
contig16423	gi|91087273|ref|XP_975542.1| PREDICTED: similar to guanine nucleotide-binding protein beta 5 (g protein beta5) [Tribolium castaneum]	182	6e-45	91	96
contig16424	gi|193657261|ref|XP_001947801.1| PREDICTED: hypothetical protein [Acyrthosiphon pisum]	249	2e-64	268	65
contig16425	gi|91079108|ref|XP_975359.1| PREDICTED: similar to conserved hypothetical protein [Tribolium castaneum]	849	0	716	76
contig16426	gi|193641213|ref|XP_001949975.1| PREDICTED: similar to piggyBac-derived 2 (AGAP012114-PA), partial [Acyrthosiphon pisum]	56.6	2e-12	63	61
contig16427	gi|91080933|ref|XP_974172.1| PREDICTED: similar to GA17918-PA [Tribolium castaneum]	302	2e-80	253	76
contig01501	gi|189237883|ref|XP_975338.2| PREDICTED: similar to HIV-1 Rev binding protein [Tribolium castaneum]	155	2e-36	234	53
contig01504	gi|91080521|ref|XP_971959.1| PREDICTED: similar to 26S proteasome non-ATPase regulatory subunit 8 [Tribolium castaneum]	95.1	4e-36	52	92
contig01505	gi|212518436|gb|EEB20189.1| hypothetical protein Phum_PHUM604920 [Pediculus humanus corporis]	205	9e-51	351	57
contig01507	gi|189235868|ref|XP_001811347.1| PREDICTED: similar to transcription initiation factor TFIID subunit 1 [Tribolium castaneum]	187	2e-53	193	71
contig01508	gi|91090466|ref|XP_966605.1| PREDICTED: similar to conserved hypothetical protein isoform 1 [Tribolium castaneum]	661	0	395	91
contig01509	gi|91086803|ref|XP_973509.1| PREDICTED: similar to CG13663 CG13663-PA [Tribolium castaneum]	162	3e-38	165	70
contig16835	gi|91080861|ref|XP_971851.1| PREDICTED: similar to NADH-ubiquinone oxidoreductase 42 kda subunit [Tribolium castaneum]	314	5e-84	253	77
contig16836	gi|115937223|ref|XP_001192407.1| PREDICTED: similar to LReO_3 [Strongylocentrotus purpuratus]	135	2e-30	147	63
contig16840	gi|212509774|gb|EEB13103.1| hypothetical protein Phum_PHUM222070 [Pediculus humanus corporis]	43.9	4e-15	86	54
contig16842	gi|91085133|ref|XP_969714.1| PREDICTED: similar to AGAP008653-PA [Tribolium castaneum]	231	5e-59	138	83
contig16843	gi|2290213|gb|AAB65093.1| Lian-Aa1 retrotransposon protein [Aedes aegypti]	39.7	1e-06	66	51
contig16844	gi|118366145|ref|XP_001016291.1| Viral A-type inclusion protein repeat containing protein [Tetrahymena thermophila SB210]	53.1	4e-05	271	45
contig16845	gi|189241716|ref|XP_968391.2| PREDICTED: similar to Mod(mdg4)-heS00531 [Tribolium castaneum]	106	6e-22	83	71
contig16846	gi|123405073|ref|XP_001302548.1| hypothetical protein [Trichomonas vaginalis G3]	38.1	9e-06	47	57
contig16848	gi|195448517|ref|XP_002071693.1| GK25008 [Drosophila willistoni]	137	4e-31	100	79
contig16849	gi|189235703|ref|XP_001807591.1| PREDICTED: similar to CG2938 CG2938-PB [Tribolium castaneum]	306	6e-82	176	91
contig16850	gi|91092684|ref|XP_971493.1| PREDICTED: similar to AGAP007657-PA [Tribolium castaneum]	136	2e-30	162	63
contig16851	gi|91077084|ref|XP_969828.1| PREDICTED: similar to myotubularin [Tribolium castaneum]	426	e-121	386	72
contig16853	gi|189236738|ref|XP_001815251.1| PREDICTED: similar to conserved hypothetical protein [Tribolium castaneum]	68.6	2e-15	166	46
contig16856	gi|193719513|ref|XP_001949479.1| PREDICTED: similar to gag-pol polyprotein precursor; hypothetical protein [Acyrthosiphon pisum]	86.7	9e-16	162	53
contig16857	gi|91078042|ref|XP_966587.1| PREDICTED: similar to Lipid storage droplet-1 CG10374-PC isoform 1 [Tribolium castaneum]	139	1e-31	141	69
contig16859	gi|62751697|ref|NP_001015728.1| MGC107878 protein [Xenopus (Silurana) tropicalis]	65.5	1e-09	95	58
contig16860	gi|189236731|ref|XP_974987.2| PREDICTED: similar to AGAP010391-PA [Tribolium castaneum]	57	5e-07	40	80
contig16862	gi|156554136|ref|XP_001599170.1| PREDICTED: similar to metal response element-binding transcription factor-1 [Nasonia vitripennis]	397	e-108	275	78
contig17118	gi|91080591|ref|XP_973722.1| PREDICTED: similar to CG3020 CG3020-PA [Tribolium castaneum]	533	e-150	314	92
contig17119	gi|156540558|ref|XP_001602847.1| PREDICTED: similar to copia-type polyprotein, putative [Nasonia vitripennis]	54.3	3e-06	56	69
contig17120	gi|91076694|ref|XP_971841.1| PREDICTED: similar to THO complex, putative [Tribolium castaneum]	168	2e-40	143	79
contig17121	gi|91085731|ref|XP_973470.1| PREDICTED: similar to GA13798-PA [Tribolium castaneum]	339	0	173	100
contig17123	gi|189241106|ref|XP_001812061.1| PREDICTED: similar to CG6325 CG6325-PA [Tribolium castaneum]	228	2e-58	217	71
contig17125	gi|194747784|ref|XP_001956331.1| GF24649 [Drosophila ananassae]	428	0	224	98
contig17126	gi|91078902|ref|XP_973455.1| PREDICTED: similar to Pep12p, putative [Tribolium castaneum]	374	e-102	269	87
contig17127	gi|189238962|ref|XP_973238.2| PREDICTED: similar to AGAP008077-PA [Tribolium castaneum]	102	1e-20	92	75
contig17128	gi|91087647|ref|XP_973370.1| PREDICTED: similar to Timeless-interacting protein (XTipin) [Tribolium castaneum]	157	1e-36	192	63
contig17129	gi|189237171|ref|XP_974496.2| PREDICTED: similar to transcription factor SOX-19 [Tribolium castaneum]	79	3e-19	56	82
contig17130	gi|189235038|ref|XP_973389.2| PREDICTED: similar to jnk/sapk-associated protein [Tribolium castaneum]	215	1e-54	126	87
contig17132	gi|91084751|ref|XP_971582.1| PREDICTED: similar to antigen CD36, putative [Tribolium castaneum]	141	2e-32	136	67
contig17133	gi|158297713|ref|XP_317897.4| AGAP011412-PA [Anopheles gambiae str. PEST]	155	1e-36	131	73
contig17135	gi|221111142|ref|XP_002168755.1| PREDICTED: similar to piggyBac transposable element derived 4 [Hydra magnipapillata]	114	1e-51	124	62
contig17136	gi|91093673|ref|XP_969512.1| PREDICTED: similar to GA17339-PA [Tribolium castaneum]	49.3	2e-08	28	85
contig17146	gi|195131913|ref|XP_002010388.1| GI14710 [Drosophila mojavensis]	51.6	2e-05	29	89
contig17147	gi|91078628|ref|XP_966496.1| PREDICTED: similar to AGAP007596-PA [Tribolium castaneum]	488	e-136	280	91
contig17150	gi|91095245|ref|XP_970564.1| PREDICTED: similar to ring finger protein 1 [Tribolium castaneum]	476	e-132	314	84
contig17154	gi|91089141|ref|XP_973310.1| PREDICTED: similar to CG16838 CG16838-PD [Tribolium castaneum]	202	4e-50	348	54
contig17509	gi|189235757|ref|XP_968516.2| PREDICTED: similar to par-1 CG8201-PA [Tribolium castaneum]	871	0	561	86
contig17511	gi|158284937|ref|XP_565616.3| AGAP002199-PA [Anopheles gambiae str. PEST]	197	1e-91	313	54
contig17512	gi|223546713|gb|EEF48211.1| casein kinase, putative [Ricinus communis]	117	3e-25	135	63
contig17513	gi|91084941|ref|XP_971220.1| PREDICTED: similar to mitochondrial ribosomal protein, L17, putative [Tribolium castaneum]	191	2e-47	151	73
contig17515	gi|91093379|ref|XP_971371.1| PREDICTED: similar to predicted protein [Tribolium castaneum]	66.6	7e-10	49	73
contig17516	gi|189234957|ref|XP_973182.2| PREDICTED: similar to CG17754 CG17754-PC [Tribolium castaneum]	218	e-136	130	88
contig17519	gi|91078992|ref|XP_974639.1| PREDICTED: similar to mitochondrial 28S ribosomal protein S28 [Tribolium castaneum]	121	3e-40	93	78
contig17520	gi|189234120|ref|XP_968578.2| PREDICTED: similar to tetraspanin 97e [Tribolium castaneum]	46.2	0.001	27	88
contig17521	gi|167522505|ref|XP_001745590.1| hypothetical protein [Monosiga brevicollis MX1]	81.3	2e-13	225	48
contig17522	gi|66522973|ref|XP_396387.2| PREDICTED: similar to Probable cytochrome P450 6a14 (CYPVIA14) [Apis mellifera]	68.9	1e-10	142	55
contig17523	gi|170062128|ref|XP_001866534.1| conserved hypothetical protein [Culex quinquefasciatus]	55.1	2e-06	112	43
contig17524	gi|189234033|ref|XP_001807972.1| PREDICTED: similar to protease, reverse transcriptase, ribonuclease H, integrase [Tribolium castaneum]	322	e-130	325	67
contig17526	gi|221128543|ref|XP_002160419.1| PREDICTED: similar to reverse transcriptase-like protein [Hydra magnipapillata]	39.7	3e-05	53	58
contig17527	gi|193697787|ref|XP_001949508.1| PREDICTED: hypothetical protein [Acyrthosiphon pisum]	52.8	3e-05	87	58
contig17532	gi|153814695|ref|ZP_01967363.1| hypothetical protein RUMTOR_00910 [Ruminococcus torques ATCC 27756]	105	1e-21	136	57
contig17534	gi|189239728|ref|XP_001807662.1| PREDICTED: similar to putative gag-pol protein [Tribolium castaneum]	115	7e-24	157	59
contig17536	gi|194758437|ref|XP_001961468.1| GF14917 [Drosophila ananassae]	557	e-168	308	90
contig06136	gi|91084311|ref|XP_976363.1| PREDICTED: hypothetical protein [Tribolium castaneum]	175	1e-41	228	61
contig06138	gi|83315575|ref|XP_730853.1| ribosomal protein L7Ae [Plasmodium yoelii yoelii str. 17XNL]	56.6	2e-06	217	43
contig06140	gi|195348549|ref|XP_002040811.1| GM22138 [Drosophila sechellia]	76.3	1e-12	161	45
contig06141	gi|193683770|ref|XP_001950734.1| PREDICTED: hypothetical protein [Acyrthosiphon pisum]	55.1	2e-06	57	64
contig06142	gi|149410152|ref|XP_001511652.1| PREDICTED: hypothetical protein [Ornithorhynchus anatinus]	138	6e-61	158	61
contig06144	gi|212506144|gb|EEB10441.1| ubiquitin-protein ligase BRE1, putative [Pediculus humanus corporis]	67.4	2e-16	45	77
contig06145	gi|5081602|gb|AAD39461.1|AF134586_1 reverse transcriptase-like protein [Amblyomma americanum]	47.4	8e-11	50	66
contig06146	gi|189235323|ref|XP_975184.2| PREDICTED: similar to AGAP012407-PA [Tribolium castaneum]	155	1e-36	165	67
contig06147	gi|91092028|ref|XP_969359.1| PREDICTED: similar to mediator complex [Tribolium castaneum]	186	1e-45	150	74
contig06149	gi|91079394|ref|XP_971791.1| PREDICTED: similar to centrosomin CG4832-PC [Tribolium castaneum]	210	2e-52	223	69
contig06151	gi|195152089|ref|XP_002016969.1| GL21772 [Drosophila persimilis]	77.4	4e-13	96	64
contig06152	gi|195017949|ref|XP_001984692.1| GH14888 [Drosophila grimshawi]	55.8	1e-06	41	87
contig06154	gi|91086411|ref|XP_966913.1| PREDICTED: similar to sugar transporter [Tribolium castaneum]	320	1e-85	379	64
contig06277	gi|189239728|ref|XP_001807662.1| PREDICTED: similar to putative gag-pol protein [Tribolium castaneum]	79	3e-13	124	59
contig01594	gi|156545928|ref|XP_001600731.1| PREDICTED: hypothetical protein [Nasonia vitripennis]	68.2	3e-10	123	53
contig01595	gi|189238697|ref|XP_967832.2| PREDICTED: similar to RHO guanyl-nucleotide exchange factor [Tribolium castaneum]	422	e-171	440	68
contig01596	gi|91084509|ref|XP_966952.1| PREDICTED: similar to CG31988 CG31988-PA isoform 1 [Tribolium castaneum]	155	6e-41	133	63
contig01598	gi|156542630|ref|XP_001604718.1| PREDICTED: similar to rab6 [Nasonia vitripennis]	233	5e-62	121	96
contig01599	gi|189238928|ref|XP_970195.2| PREDICTED: similar to Myosin-11 (Myosin heavy chain 11) (Myosin heavy chain, smooth muscle isoform) (SMMHC) [Tribolium castaneum]	56.2	9e-06	87	50
contig01600	gi|195401501|ref|XP_002059351.1| GJ17772 [Drosophila virilis]	211	4e-90	130	88
contig17866	gi|91082773|ref|XP_966460.1| PREDICTED: similar to AGAP003242-PA [Tribolium castaneum]	443	e-122	368	75
contig17868	gi|91083455|ref|XP_970663.1| PREDICTED: similar to Protein lethal(3)malignant blood neoplasm 1 (Mbn(83)) [Tribolium castaneum]	165	3e-39	147	68
contig17870	gi|212515808|gb|EEB17898.1| activating signal cointegrator 1 complex subunit 3, helc1, putative [Pediculus humanus corporis]	717	0	542	78
contig17872	gi|189234048|ref|XP_968993.2| PREDICTED: Dicer-1 [Tribolium castaneum]	88.6	4e-28	168	53
contig17874	gi|193716018|ref|XP_001951454.1| PREDICTED: similar to putative transposase yabusame-1 [Acyrthosiphon pisum]	101	2e-20	141	59
contig17875	gi|91087279|ref|XP_975547.1| PREDICTED: similar to DNA repair protein xp-c / rad4 [Tribolium castaneum]	100	2e-19	346	43
contig17876	gi|91080717|ref|XP_975367.1| PREDICTED: similar to beadex/dLMO protein [Tribolium castaneum]	422	e-116	239	91
contig17877	gi|170585584|ref|XP_001897562.1| TSC-22/dip/bun family protein [Brugia malayi]	83.2	1e-14	94	67
contig17878	gi|189238427|ref|XP_973569.2| PREDICTED: similar to ATP-dependent RNA helicase [Tribolium castaneum]	163	4e-72	107	87
contig17879	gi|189234759|ref|XP_001814707.1| PREDICTED: similar to SMYD family member 5 [Tribolium castaneum]	253	e-117	204	74
contig17880	gi|189240866|ref|XP_970073.2| PREDICTED: similar to serine/threonine protein kinase [Tribolium castaneum]	450	e-124	473	71
contig17881	gi|156547287|ref|XP_001606343.1| PREDICTED: similar to RE29053p [Nasonia vitripennis]	159	2e-37	269	56
contig17883	gi|189236568|ref|XP_975609.2| PREDICTED: similar to CG11138 CG11138-PC [Tribolium castaneum]	728	0	515	82
contig17884	gi|189238273|ref|XP_001807824.1| PREDICTED: similar to conserved hypothetical protein [Tribolium castaneum]	355	2e-96	231	87
contig17886	gi|156541914|ref|XP_001599728.1| PREDICTED: similar to ENSANGP00000015128 [Nasonia vitripennis]	186	1e-45	106	90
contig17887	gi|212513808|gb|EEB16241.1| Cytadherence high molecular weight protein, putative [Pediculus humanus corporis]	88.6	2e-26	245	46
contig17888	gi|91087635|ref|XP_973117.1| PREDICTED: similar to proteasome zeta subunit [Tribolium castaneum]	77	5e-13	45	91
contig17889	gi|91087635|ref|XP_973117.1| PREDICTED: similar to proteasome zeta subunit [Tribolium castaneum]	118	2e-25	59	100
contig17891	gi|91081003|ref|XP_975140.1| PREDICTED: similar to odd Oz protein [Tribolium castaneum]	1241	0	717	91
contig18040	gi|91091758|ref|XP_968804.1| PREDICTED: similar to CG10936 CG10936-PA [Tribolium castaneum]	156	7e-36	597	43
contig18041	gi|91083709|ref|XP_969911.1| PREDICTED: similar to AGAP004866-PA [Tribolium castaneum]	143	4e-33	165	63
contig18043	gi|114635590|ref|XP_001153743.1| PREDICTED: hypothetical protein [Pan troglodytes]	73.9	2e-11	156	40
contig18045	gi|94470469|gb|ABF20545.1| transposase [Tribolium castaneum]	72.8	6e-25	63	68
contig18046	gi|195036416|ref|XP_001989666.1| GH18919 [Drosophila grimshawi]	81.3	3e-14	62	74
contig18047	gi|189237657|ref|XP_001812177.1| PREDICTED: similar to predicted protein [Tribolium castaneum]	74.7	2e-12	70	71
contig18048	gi|156539734|ref|XP_001598988.1| PREDICTED: similar to ENSANGP00000024626, partial [Nasonia vitripennis]	85.9	6e-28	85	67
contig18051	gi|156551313|ref|XP_001601651.1| PREDICTED: hypothetical protein [Nasonia vitripennis]	154	3e-39	333	54
contig18052	gi|91091758|ref|XP_968804.1| PREDICTED: similar to CG10936 CG10936-PA [Tribolium castaneum]	334	6e-90	261	80
contig18053	gi|189241927|ref|XP_968016.2| PREDICTED: similar to mitotic protein phosphatase 1 regulator, putative [Tribolium castaneum]	169	2e-40	193	63
contig18054	gi|189239704|ref|XP_974979.2| PREDICTED: similar to microtubule associated-protein orbit [Tribolium castaneum]	365	3e-99	284	83
contig18057	gi|157135559|ref|XP_001663498.1| lethal(2)essential for life protein, l2efl [Aedes aegypti]	51.2	3e-05	52	71
contig18059	gi|90419458|ref|ZP_01227368.1| hypothetical protein SI859A1_01496 [Aurantimonas sp. SI85-9A1]	63.5	6e-09	33	93
contig18062	gi|110758254|ref|XP_393122.3| PREDICTED: similar to CG14516-PA, isoform A [Apis mellifera]	101	5e-20	237	51
contig18064	gi|15420975|gb|AAK97530.1|AF408406_1 malic enzyme [Meleagris gallopavo]	57	5e-07	33	90
contig18065	gi|157117839|ref|XP_001653061.1| replication factor C large subunit, putative [Aedes aegypti]	546	e-158	456	75
contig18067	gi|189233888|ref|XP_971246.2| PREDICTED: similar to conserved hypothetical protein [Tribolium castaneum]	380	0	319	76
contig18153	gi|219438128|ref|XP_002216839.1| hypothetical protein BRAFLDRAFT_220274 [Branchiostoma floridae]	48.1	0.0008	39	58
contig18158	gi|91082015|ref|XP_969976.1| PREDICTED: similar to sin3a-associated protein sap130 [Tribolium castaneum]	261	e-120	268	69
contig18159	gi|91095113|ref|XP_969882.1| PREDICTED: similar to aldehyde dehydrogenase 7 family, member A1 [Tribolium castaneum]	97.1	1e-37	61	86
contig18161	gi|91092950|ref|XP_972452.1| PREDICTED: similar to glutaminyl-trna synthetase [Tribolium castaneum]	866	0	507	89
contig18164	gi|126290158|ref|XP_001370541.1| PREDICTED: similar to DEAD (Asp-Glu-Ala-Asp) box polypeptide 46 [Monodelphis domestica]	51.6	0.0002	157	45
contig18166	gi|110765936|ref|XP_624419.2| PREDICTED: similar to Suppressor of cytokine signaling 5 (SOCS-5) (Cytokine-inducible SH2-containing protein 5) (Cytokine-inducible SH2 protein 6) (CIS-6) [Apis mellifera]	51.2	0.0001	145	42
contig18167	gi|170321833|dbj|BAG14261.1| 41 kDa zymogen [Tenebrio molitor]	211	9e-53	403	50
contig18168	gi|157767634|ref|XP_001667297.1| Hypothetical protein CBG16008 [Caenorhabditis briggsae AF16]	193	5e-48	138	78
contig18169	gi|115760567|ref|XP_001179135.1| PREDICTED: similar to gag-pol polyprotein [Strongylocentrotus purpuratus]	46.6	0.0007	32	78
contig18171	gi|156541435|ref|XP_001601638.1| PREDICTED: similar to gag-pol polyprotein [Nasonia vitripennis]	50.8	4e-05	34	85
contig18172	gi|170062458|ref|XP_001866677.1| conserved hypothetical protein [Culex quinquefasciatus]	57	5e-07	73	61
contig18174	gi|91090910|ref|XP_973922.1| PREDICTED: similar to AGAP006653-PB [Tribolium castaneum]	168	2e-40	104	86
contig18175	gi|223587758|emb|CAR82249.1| hypothetical protein [Cotesia congregata]	56.6	7e-07	55	72
contig18176	gi|66513952|ref|XP_394382.2| PREDICTED: similar to Guanine nucleotide-binding protein subunit alpha homolog (Protein concertina) [Apis mellifera]	377	e-153	230	90
contig18177	gi|156552466|ref|XP_001601351.1| PREDICTED: similar to Zinc finger CCCH-type containing 11A [Nasonia vitripennis]	54.3	3e-10	108	53
contig18179	gi|156404550|ref|XP_001640470.1| predicted protein [Nematostella vectensis]	84	2e-31	137	55
contig18207	gi|66529543|ref|XP_396074.2| PREDICTED: similar to Phosphoribosylamidotransferase CG2867-PA [Apis mellifera]	504	0	325	88
contig18209	gi|91090101|ref|XP_970747.1| PREDICTED: similar to mediator complex, subunit, putative [Tribolium castaneum]	164	6e-39	113	85
contig18210	gi|189178726|emb|CAQ57675.1| cytochrome P450 [Nilaparvata lugens]	343	1e-96	355	65
contig18211	gi|231885|sp|P29981.1|CP4C1_BLADI RecName: Full=Cytochrome P450 4C1; AltName: Full=CYPIVC1	169	1e-40	146	76
contig18215	gi|160333383|ref|NP_001103823.1| serpin-6 [Bombyx mori]	93.6	5e-18	97	69
contig18217	gi|189239085|ref|XP_976190.2| PREDICTED: similar to conserved hypothetical protein [Tribolium castaneum]	78.6	4e-13	137	48
contig18218	gi|189240498|ref|XP_001810958.1| PREDICTED: similar to CG30089 CG30089-PA [Tribolium castaneum]	59.3	1e-07	69	66
contig18221	gi|91077232|ref|XP_968256.1| PREDICTED: similar to retina aberrant in pattern CG3000-PA isoform 1 [Tribolium castaneum]	130	2e-28	113	72
contig18222	gi|157135180|ref|XP_001656560.1| hypothetical protein AaeL_AAEL013256 [Aedes aegypti]	113	8e-24	89	73
contig18225	gi|189237703|ref|XP_966998.2| PREDICTED: similar to GA20259-PA [Tribolium castaneum]	176	2e-69	259	57
contig18226	gi|190702384|gb|ACE75277.1| transposase-like protein [Glyptapanteles flavicoxis]	48.1	0.0006	78	50
contig18228	gi|110763144|ref|XP_396649.3| PREDICTED: similar to heartless CG7223-PA, isoform A [Apis mellifera]	56.6	7e-07	44	72
contig18230	gi|189242479|ref|XP_969303.2| PREDICTED: similar to CG6597 CG6597-PA [Tribolium castaneum]	116	7e-25	65	90
contig18232	gi|91086525|ref|XP_971923.1| PREDICTED: similar to CG1882 CG1882-PA [Tribolium castaneum]	488	e-136	331	80
contig18233	gi|91079070|ref|XP_975209.1| PREDICTED: similar to AGAP006097-PB [Tribolium castaneum]	108	1e-22	107	71
contig18238	gi|212510200|gb|EEB13415.1| conserved hypothetical protein [Pediculus humanus corporis]	156	2e-36	307	52
contig18239	gi|4539021|emb|CAB39733.1| protease, reverse transcriptase, ribonuclease H, integrase [Drosophila buzzatii]	241	3e-62	187	77
contig18240	gi|91089951|ref|XP_973444.1| PREDICTED: similar to abc transporter [Tribolium castaneum]	90.1	1e-19	127	57
contig18241	gi|91093002|ref|XP_968562.1| PREDICTED: similar to CG10307 [Tribolium castaneum]	134	9e-35	147	65
contig18563	gi|157106510|ref|XP_001649356.1| hypothetical protein AaeL_AAEL014694 [Aedes aegypti]	85.9	2e-14	282	43
contig18564	gi|193659621|ref|XP_001942928.1| PREDICTED: similar to reverse transcriptase homolog [Acyrthosiphon pisum]	139	2e-35	148	64
contig18565	gi|91094315|ref|XP_972359.1| PREDICTED: similar to naked cuticle CG11614-PA [Tribolium castaneum]	340	e-109	433	64
contig18566	gi|91084147|ref|XP_970126.1| PREDICTED: similar to candidate tumor suppressor protein [Tribolium castaneum]	570	e-160	365	88
contig18568	gi|31242239|ref|XP_321550.1| putative GPCR class b orphan receptor 3 (AGAP001562-PA) [Anopheles gambiae str. PEST]	61.2	3e-12	136	50
contig01686	gi|189238862|ref|XP_972537.2| PREDICTED: similar to farnesyl diphosphate synthase [Tribolium castaneum]	234	7e-70	151	85
contig01687	gi|189233930|ref|XP_973614.2| PREDICTED: similar to CG6688 CG6688-PA [Tribolium castaneum]	219	4e-55	158	78
contig01688	gi|91089577|ref|XP_972188.1| PREDICTED: similar to mRpS23 CG31842-PA [Tribolium castaneum]	152	3e-40	107	80
contig01690	gi|91089527|ref|XP_971048.1| PREDICTED: similar to GA14176-PA [Tribolium castaneum]	342	3e-92	305	72
contig01692	gi|156541389|ref|XP_001600290.1| PREDICTED: similar to conserved hypothetical protein [Nasonia vitripennis]	128	1e-28	89	76
contig01693	gi|189235408|ref|XP_971016.2| PREDICTED: similar to protein kinase N2 [Tribolium castaneum]	773	0	616	77
contig01697	gi|189521730|ref|XP_001919711.1| PREDICTED: similar to Uncharacterized protein K02A2.6 [Danio rerio]	56.6	1e-17	57	68
contig01699	gi|15425681|dbj|BAB64297.1| I-connectin [Procambarus clarkii]	68.9	1e-09	443	39
contig18976	gi|156544337|ref|XP_001607303.1| PREDICTED: similar to CG17927-PF [Nasonia vitripennis]	369	e-101	198	92
contig18978	gi|156541312|ref|XP_001599820.1| PREDICTED: hypothetical protein [Nasonia vitripennis]	129	6e-29	115	67
contig18979	gi|118350731|ref|XP_001008644.1| Bifunctional endo-1,4-beta-xylanase xylA precursor [Tetrahymena thermophila SB210]	65.9	3e-12	62	70
contig18980	gi|189237993|ref|XP_001812825.1| PREDICTED: similar to CG32226 CG32226-PA [Tribolium castaneum]	130	7e-29	126	69
contig18985	gi|91092800|ref|XP_974187.1| PREDICTED: similar to vacuolar ATP synthase subunit S1 [Tribolium castaneum]	77	2e-12	51	78
contig18986	gi|189235511|ref|XP_970411.2| PREDICTED: similar to mCG141618 [Tribolium castaneum]	189	3e-46	262	57
contig19105	gi|91078172|ref|XP_967060.1| PREDICTED: similar to sorting nexin [Tribolium castaneum]	280	2e-74	150	94
contig19106	gi|189524801|ref|XP_699416.2| PREDICTED: similar to conserved hypothetical protein [Danio rerio]	85.9	2e-32	141	55
contig19107	gi|47205216|emb|CAF91211.1| unnamed protein product [Tetraodon nigroviridis]	58.2	2e-07	56	67
contig19108	gi|189242032|ref|XP_966936.2| PREDICTED: similar to P21-activated kinase, pak [Tribolium castaneum]	288	3e-76	175	88
contig19110	gi|91082479|ref|XP_972168.1| PREDICTED: similar to formyl-coenzyme A transferase [Tribolium castaneum]	431	e-119	280	86
contig19429	gi|189242139|ref|XP_001814281.1| PREDICTED: similar to endonuclease and reverse transcriptase-like protein [Tribolium castaneum]	151	2e-46	167	65
contig19431	gi|154498845|ref|ZP_02037223.1| hypothetical protein BACCAP_02836 [Bacteroides capillosus ATCC 29799]	132	1e-29	60	100
contig19432	gi|91087855|ref|XP_968688.1| PREDICTED: similar to vacuolar protein sorting-associated protein 33A [Tribolium castaneum]	158	4e-42	103	88
contig19433	gi|189239665|ref|XP_973603.2| PREDICTED: similar to conserved hypothetical protein [Tribolium castaneum]	313	e-101	281	73
contig19438	gi|91082623|ref|XP_969114.1| PREDICTED: similar to GA15808-PA [Tribolium castaneum]	298	1e-79	161	95
contig19439	gi|91086795|ref|XP_973374.1| PREDICTED: similar to mediator complex, subunit, putative [Tribolium castaneum]	201	2e-50	118	94
contig19440	gi|66504141|ref|XP_624454.1| PREDICTED: similar to CG8646-PA [Apis mellifera]	421	e-136	359	72
contig19441	gi|195552488|ref|XP_002076486.1| GD17746 [Drosophila simulans]	54.7	3e-06	36	75
contig19442	gi|212505891|gb|EEB10237.1| conserved hypothetical protein [Pediculus humanus corporis]	288	2e-76	199	86
contig19443	gi|91082873|ref|XP_971279.1| PREDICTED: similar to pre-mRNA-splicing factor ATP-dependent RNA helicase prp22 [Tribolium castaneum]	689	0	361	98
contig19444	gi|91084739|ref|XP_970972.1| PREDICTED: similar to arylsulfatase b [Tribolium castaneum]	272	e-105	260	66
contig19447	gi|91088679|ref|XP_974920.1| PREDICTED: similar to defective in cullin neddylation protein [Tribolium castaneum]	373	e-101	269	78
contig19450	gi|156547923|ref|XP_001604381.1| PREDICTED: similar to ENSANGP00000015977 [Nasonia vitripennis]	119	3e-25	200	57
contig19451	gi|189239403|ref|XP_973700.2| PREDICTED: similar to myosin vii [Tribolium castaneum]	62.8	1e-08	42	78
contig19452	gi|156544684|ref|XP_001605302.1| PREDICTED: similar to DEAH (Asp-Glu-Ala-His) box polypeptide 35 [Nasonia vitripennis]	333	e-113	289	76
contig19453	gi|63055532|gb|AAY29120.1| cement precursor protein 3B variant 1 [Phragmatopoma californica]	63.9	5e-09	137	54
contig19455	gi|189236467|ref|XP_974325.2| PREDICTED: similar to Sec24B protein, putative [Tribolium castaneum]	75.9	8e-12	301	41
contig19458	gi|224533468|ref|ZP_03674060.1| hypothetical protein BBUCA112A_0437 [Borrelia burgdorferi CA-11.2a]	51.2	3e-05	48	68
contig19459	gi|160890030|ref|ZP_02071033.1| hypothetical protein BACUNI_02466 [Bacteroides uniformis ATCC 8492]	48.9	0.0001	47	70
contig19460	gi|78033430|emb|CAJ30045.1| conserved hypothetical protein [Magnetospirillum gryphiswaldense]	50.4	5e-05	47	63
contig19461	gi|189522154|ref|XP_001921498.1| PREDICTED: similar to pol polyprotein [Danio rerio]	77.4	4e-13	91	59
contig19462	gi|189242337|ref|XP_001810078.1| PREDICTED: similar to orf [Tribolium castaneum]	75.5	2e-14	111	58
contig19463	gi|222636315|gb|EEE66447.1| hypothetical protein OsJ_22832 [Oryza sativa Japonica Group]	158	2e-37	119	78
contig19464	gi|91080343|ref|XP_974676.1| PREDICTED: similar to FLJ32549 protein [Tribolium castaneum]	296	1e-78	271	72
contig19465	gi|189235016|ref|XP_971135.2| PREDICTED: similar to conserved hypothetical protein [Tribolium castaneum]	77.8	3e-13	111	60
contig19466	gi|193627141|ref|XP_001951751.1| PREDICTED: similar to conserved hypothetical protein, partial [Acyrthosiphon pisum]	76.6	1e-12	79	62
contig19467	gi|156365015|ref|XP_001626638.1| predicted protein [Nematostella vectensis]	82	2e-14	120	60
contig19469	gi|156362250|ref|XP_001625693.1| predicted protein [Nematostella vectensis]	291	2e-77	170	95
contig19470	gi|91087577|ref|XP_971586.1| PREDICTED: similar to digestive organ expansion factor [Tribolium castaneum]	119	2e-25	289	50
contig19471	gi|91094015|ref|XP_967117.1| PREDICTED: similar to endomembrane protein emp70 [Tribolium castaneum]	664	0	387	89
contig19473	gi|91094537|ref|XP_972504.1| PREDICTED: similar to AGAP002426-PA [Tribolium castaneum]	193	4e-59	142	76
contig19475	gi|91090392|ref|XP_970203.1| PREDICTED: similar to sterol o-acyltransferase [Tribolium castaneum]	270	2e-70	374	59
contig01726	gi|91082711|ref|XP_972119.1| PREDICTED: similar to short-chain dehydrogenase [Tribolium castaneum]	317	2e-84	296	73
contig01727	gi|189238765|ref|XP_001815525.1| PREDICTED: similar to transcription factor protein [Tribolium castaneum]	558	0	310	92
contig01728	gi|91091760|ref|XP_968875.1| PREDICTED: similar to GA20668-PA [Tribolium castaneum]	53.5	1e-14	49	69
contig01729	gi|193638953|ref|XP_001949029.1| PREDICTED: similar to vitellogenin-1 [Acyrthosiphon pisum]	79.7	8e-14	124	56
contig01731	gi|91086129|ref|XP_968616.1| PREDICTED: similar to UDP-glucose 4-epimerase [Tribolium castaneum]	223	3e-57	120	93
contig01732	gi|91086129|ref|XP_968616.1| PREDICTED: similar to UDP-glucose 4-epimerase [Tribolium castaneum]	158	1e-37	105	83
contig01735	gi|91083663|ref|XP_967746.1| PREDICTED: similar to mad2 CG17498-PA [Tribolium castaneum]	260	7e-68	170	87
contig01736	gi|110763513|ref|XP_392069.3| PREDICTED: similar to ATP-dependent RNA helicase abstrakt (DEAD box protein abstrakt) isoform 1 [Apis mellifera]	436	e-120	295	86
contig01737	gi|189241799|ref|XP_970228.2| PREDICTED: similar to formin 3 CG33556-PB [Tribolium castaneum]	402	0	675	51
contig01739	gi|189235044|ref|XP_973688.2| PREDICTED: similar to valyl-tRNA synthetase [Tribolium castaneum]	70.5	5e-11	97	49
contig01740	gi|209882487|ref|XP_002142680.1| hypothetical protein [Cryptosporidium muris RN66]	69.3	1e-10	58	56
contig01741	gi|91086637|ref|XP_966656.1| PREDICTED: similar to apoptosis antagonizing transcription factor [Tribolium castaneum]	374	e-102	317	76
contig01742	gi|170035646|ref|XP_001845679.1| dihydrolipoamide succinyltransferase component of 2-oxoglutarate dehydrogenase [Culex quinquefasciatus]	252	3e-65	146	93
contig01743	gi|126343180|ref|XP_001373977.1| PREDICTED: hypothetical protein [Monodelphis domestica]	99	2e-18	293	49
contig01744	gi|91089541|ref|XP_971419.1| PREDICTED: similar to CG11577 CG11577-PA [Tribolium castaneum]	314	2e-84	182	90
contig01745	gi|189239830|ref|XP_001813387.1| PREDICTED: similar to Meckel syndrome, type 1 [Tribolium castaneum]	150	8e-78	253	56
contig01748	gi|189239005|ref|XP_974444.2| PREDICTED: similar to tRNA selenocysteine associated protein (secp43) [Tribolium castaneum]	518	e-145	300	92
contig19713	gi|212518642|gb|EEB20363.1| U2 small nuclear ribonucleoprotein A, putative [Pediculus humanus corporis]	196	1e-60	151	76
contig19714	gi|47212768|emb|CAF95225.1| unnamed protein product [Tetraodon nigroviridis]	49.7	8e-05	127	48
contig19715	gi|157124149|ref|XP_001654044.1| rapamycin-insensitive companion of Tor, putative [Aedes aegypti]	76.6	2e-12	100	58
contig19716	gi|115757083|ref|XP_785784.2| PREDICTED: similar to ankyrin 2,3/unc44 [Strongylocentrotus purpuratus]	64.3	4e-09	100	54
contig19717	gi|193706871|ref|XP_001946229.1| PREDICTED: similar to AGAP012527-PA [Acyrthosiphon pisum]	62	1e-15	64	67
contig19720	gi|91078512|ref|XP_969532.1| PREDICTED: similar to PI-3-kinase-related kinase SMG-1 [Tribolium castaneum]	856	0	555	87
contig19721	gi|91091570|ref|XP_967396.1| PREDICTED: similar to pre-mRNA-processing factor 17 [Tribolium castaneum]	216	6e-55	149	82
contig19722	gi|91081737|ref|XP_972216.1| PREDICTED: similar to monocarboxylate transporter [Tribolium castaneum]	126	7e-28	74	94
contig19728	gi|66557857|ref|XP_624967.1| PREDICTED: similar to fat2 CG7749-PA, isoform A isoform 2, partial [Apis mellifera]	327	0	213	85
contig19729	gi|17538950|ref|NP_501680.1| UDP-GlucuronosylTransferase family member (ugt-21) [Caenorhabditis elegans]	51.2	3e-05	52	65
contig19730	gi|91082073|ref|XP_966419.1| PREDICTED: similar to 26S proteasome non-ATPase regulatory subunit 1 isoform 1 [Tribolium castaneum]	302	e-163	168	95
contig19873	gi|189241098|ref|XP_971301.2| PREDICTED: similar to vacuolar protein sorting 13D [Tribolium castaneum]	697	0	560	78
contig19875	gi|212508927|gb|EEB12468.1| helicase with zinc finger protein domain helz, putative [Pediculus humanus corporis]	290	5e-77	195	84
contig19876	gi|221117044|ref|XP_002168351.1| PREDICTED: similar to calcium channel, voltage-dependent, alpha2/delta subunit 1, partial [Hydra magnipapillata]	80.5	6e-27	49	83
contig19877	gi|91079006|ref|XP_974779.1| PREDICTED: similar to NFX1-type zinc finger-containing protein 1 [Tribolium castaneum]	221	e-112	178	79
contig19878	gi|91090986|ref|XP_974863.1| PREDICTED: similar to CG9448 CG9448-PA [Tribolium castaneum]	179	4e-46	94	94
contig19879	gi|91080649|ref|XP_974556.1| PREDICTED: similar to Trim9 CG31721-PA [Tribolium castaneum]	399	0	242	88
contig19882	gi|189237993|ref|XP_001812825.1| PREDICTED: similar to CG32226 CG32226-PA [Tribolium castaneum]	297	2e-97	152	94
contig19884	gi|189234831|ref|XP_971076.2| PREDICTED: similar to Transposable element P transposase (P-element transposase) [Tribolium castaneum]	75.9	1e-11	170	48
contig19887	gi|189238710|ref|XP_969341.2| PREDICTED: similar to AGAP009638-PA [Tribolium castaneum]	79.7	2e-14	55	76
contig19889	gi|66500320|ref|XP_623677.1| PREDICTED: similar to zinc finger CCCH type containing 11A isoform 2 [Apis mellifera]	171	2e-41	87	87
contig19892	gi|20136450|gb|AAM11674.1|AF492764_2 pol protein [Drosophila melanogaster]	145	9e-34	109	82
contig19896	gi|195455857|ref|XP_002074896.1| GK22904 [Drosophila willistoni]	61.6	4e-18	76	59
contig19897	gi|91087171|ref|XP_975389.1| PREDICTED: similar to plexus CG4444-PA [Tribolium castaneum]	67.4	4e-10	65	66
contig19900	gi|195332514|ref|XP_002032942.1| GM20679 [Drosophila sechellia]	135	2e-30	269	47
contig19902	gi|91078388|ref|XP_974322.1| PREDICTED: similar to putative cytoplasmic carbonic anhydrase [Tribolium castaneum]	172	1e-42	121	79
contig19903	gi|91078508|ref|XP_966770.1| PREDICTED: similar to AMP dependent coa ligase isoform 1 [Tribolium castaneum]	364	8e-99	437	62
contig20562	gi|193603488|ref|XP_001952613.1| PREDICTED: similar to predicted protein [Acyrthosiphon pisum]	109	1e-22	104	67
contig20565	gi|10697070|emb|CAC12665.1| prophenoloxidase activating factor [Holotrichia diomphalia]	103	5e-21	98	66
contig20568	gi|168049043|ref|XP_001776974.1| cellulose synthase 10, glycosyltransferase family 2 [Physcomitrella patens subsp. patens]	127	3e-35	71	90
contig20570	gi|91086811|ref|XP_973640.1| PREDICTED: similar to fleer [Tribolium castaneum]	804	0	601	79
contig20684	gi|189242397|ref|XP_967037.2| PREDICTED: similar to exportin [Tribolium castaneum]	103	3e-25	76	82
contig20686	gi|66803871|ref|XP_635757.1| hypothetical protein [Dictyostelium discoideum AX4]	60.1	3e-07	248	52
contig20687	gi|193592125|ref|XP_001951103.1| PREDICTED: similar to BEL12_AG transposon polyprotein [Acyrthosiphon pisum]	156	7e-37	176	62
contig20688	gi|91085981|ref|XP_971976.1| PREDICTED: similar to SCF complex protein cul-1 [Tribolium castaneum]	421	e-121	238	94
contig20689	gi|193610731|ref|XP_001943084.1| PREDICTED: similar to ORF [Acyrthosiphon pisum]	81.3	4e-14	187	51
contig20690	gi|189235693|ref|XP_966630.2| PREDICTED: similar to AGAP005044-PA [Tribolium castaneum]	556	e-156	361	86
contig20691	gi|193713882|ref|XP_001949009.1| PREDICTED: similar to AGAP003198-PA, partial [Acyrthosiphon pisum]	118	2e-25	102	70
contig20692	gi|189234217|ref|XP_972104.2| PREDICTED: similar to vasorin [Tribolium castaneum]	636	0	441	82
contig20693	gi|189236649|ref|XP_969256.2| PREDICTED: similar to TATA-box-binding protein [Tribolium castaneum]	276	5e-73	220	76
contig01823	gi|189238137|ref|XP_001814375.1| PREDICTED: similar to Na+/Pi transporter [Tribolium castaneum]	605	e-171	423	81
contig01824	gi|212512162|gb|EEB14983.1| conserved hypothetical protein [Pediculus humanus corporis]	78.6	2e-12	519	42
contig01825	gi|195028746|ref|XP_001987237.1| GH21806 [Drosophila grimshawi]	150	8e-35	100	87
contig01827	gi|221113837|ref|XP_002155288.1| PREDICTED: similar to predicted protein [Hydra magnipapillata]	46.6	3e-06	53	62
contig01829	gi|189236995|ref|XP_970755.2| PREDICTED: similar to connector enhancer of ksr CG6556-PA [Tribolium castaneum]	137	3e-31	180	61
contig01830	gi|91094517|ref|XP_971992.1| PREDICTED: similar to CG3500 CG3500-PA [Tribolium castaneum]	216	7e-55	169	77
contig01831	gi|189235546|ref|XP_966368.2| PREDICTED: similar to GA15696-PA [Tribolium castaneum]	235	4e-66	204	75
contig01832	gi|189235546|ref|XP_966368.2| PREDICTED: similar to GA15696-PA [Tribolium castaneum]	84.7	2e-15	76	71
contig01834	gi|189236533|ref|XP_975493.2| PREDICTED: similar to triosephosphate isomerase [Tribolium castaneum]	360	1e-97	248	81
contig01837	gi|66520515|ref|XP_392840.2| PREDICTED: similar to nervous wreck CG4684-PA [Apis mellifera]	298	9e-80	170	92
contig01838	gi|91094219|ref|XP_973249.1| PREDICTED: similar to CG8675 CG8675-PA [Tribolium castaneum]	241	5e-66	146	87
contig01840	gi|91091650|ref|XP_971008.1| PREDICTED: similar to conserved hypothetical protein [Tribolium castaneum]	384	e-104	535	60
contig01841	gi|189233778|ref|XP_975837.2| PREDICTED: similar to Mitf CG17469-PB [Tribolium castaneum]	91.3	3e-17	52	92
contig01843	gi|212514586|gb|EEB16875.1| hypothetical protein Phum_PHUM442570 [Pediculus humanus corporis]	49.7	0.0004	218	43
contig01844	gi|156552949|ref|XP_001603093.1| PREDICTED: hypothetical protein [Nasonia vitripennis]	100	4e-20	85	74
contig01845	gi|91079320|ref|XP_967967.1| PREDICTED: similar to N-methylpurine-DNA glycosylase [Tribolium castaneum]	79.7	8e-14	69	72
contig01846	gi|91093671|ref|XP_969443.1| PREDICTED: similar to CG11137 CG11137-PA [Tribolium castaneum]	152	8e-36	121	77
contig01847	gi|170073070|ref|XP_001870305.1| conserved hypothetical protein [Culex quinquefasciatus]	94.4	3e-18	53	88
contig01849	gi|91086841|ref|XP_974159.1| PREDICTED: similar to gamma-glutamylcysteine synthetase, putative [Tribolium castaneum]	263	2e-68	227	74
contig01850	gi|77415642|emb|CAJ01490.1| hypothetical protein [Biphyllus lunatus]	121	3e-34	75	86
contig01851	gi|189234698|ref|XP_971896.2| PREDICTED: similar to mutated in colorectal cancers [Tribolium castaneum]	120	5e-26	162	59
contig21119	gi|157119928|ref|XP_001659575.1| hypothetical protein AaeL_AAEL008831 [Aedes aegypti]	131	3e-28	770	39
contig21123	gi|156539772|ref|XP_001601121.1| PREDICTED: similar to ENSANGP00000015130 [Nasonia vitripennis]	114	1e-89	83	78
contig21296	gi|212512620|gb|EEB15358.1| WD-repeat protein, putative [Pediculus humanus corporis]	164	7e-39	189	63
contig21303	gi|91083633|ref|XP_970446.1| PREDICTED: similar to isocitrate dehydrogenase [Tribolium castaneum]	454	e-126	246	93
contig21307	gi|198471158|ref|XP_001355517.2| GA21847 [Drosophila pseudoobscura pseudoobscura]	66.2	9e-10	71	67
contig21353	gi|189239107|ref|XP_001813157.1| PREDICTED: similar to AGAP005165-PA [Tribolium castaneum]	633	e-179	405	85
contig21354	gi|91086693|ref|XP_969563.1| PREDICTED: similar to FK506-binding protein-like protein [Tribolium castaneum]	207	1e-51	108	96
contig21358	gi|146300885|ref|YP_001195476.1| catalase [Flavobacterium johnsoniae UW101]	180	7e-52	110	87
contig21591	gi|91081769|ref|XP_973294.1| PREDICTED: similar to kek1 [Tribolium castaneum]	387	e-151	288	77
contig21592	gi|157954033|ref|NP_001103250.1| cys-loop ligand-gated ion channel subunit [Tribolium castaneum]	368	e-100	311	72
contig21593	gi|91085993|ref|XP_972283.1| PREDICTED: similar to CG11253 CG11253-PA [Tribolium castaneum]	152	4e-54	150	69
contig21594	gi|189241224|ref|XP_971654.2| PREDICTED: similar to AGAP012237-PA [Tribolium castaneum]	405	e-111	279	83
contig21595	gi|190702374|gb|ACE75267.1| hypothetical protein GFP_L5_0150 [Glyptapanteles flavicoxis]	72	2e-11	76	61
contig21596	gi|189237068|ref|XP_001809825.1| PREDICTED: similar to Cuticular protein 62Bc CG1919-PA [Tribolium castaneum]	186	3e-45	157	73
contig21598	gi|157783854|gb|ABV72698.1| nicotinic acetylcholine receptor alpha 9 subunit [Tribolium castaneum]	122	4e-26	211	55
contig01944	gi|91077824|ref|XP_970840.1| PREDICTED: similar to AGAP003751-PA [Tribolium castaneum]	60.5	2e-07	158	43
contig01945	gi|91079410|ref|XP_967066.1| PREDICTED: similar to NudC domain containing 1 [Tribolium castaneum]	66.6	7e-10	88	56
contig01946	gi|91079410|ref|XP_967066.1| PREDICTED: similar to NudC domain containing 1 [Tribolium castaneum]	134	2e-30	168	58
contig01948	gi|189238213|ref|XP_001809655.1| PREDICTED: similar to cyclin dependent kinase 2, partial [Tribolium castaneum]	166	4e-49	212	54
contig01950	gi|189237255|ref|XP_972068.2| PREDICTED: similar to AGAP003656-PA [Tribolium castaneum]	60.5	5e-08	47	74
contig01954	gi|91076080|ref|XP_967713.1| PREDICTED: similar to ADP-ribosylation factor 6 [Tribolium castaneum]	360	8e-98	175	100
contig01957	gi|91088143|ref|XP_971229.1| PREDICTED: similar to dimmed CG8667-PA [Tribolium castaneum]	284	1e-74	194	87
contig01958	gi|110765982|ref|XP_395867.3| PREDICTED: similar to RIKEN cDNA 4732497O03 [Apis mellifera]	64.3	6e-09	141	48
contig22201	gi|212513681|gb|EEB16161.1| ATP-binding cassette transporter, putative [Pediculus humanus corporis]	286	e-135	285	64
contig22205	gi|189241213|ref|XP_970686.2| PREDICTED: similar to predicted protein [Tribolium castaneum]	92.4	2e-17	55	87
contig22206	gi|91076546|ref|XP_973982.1| PREDICTED: similar to vacuolar protein sorting-associated protein (vps13), partial [Tribolium castaneum]	166	6e-40	111	84
contig22208	gi|156548056|ref|XP_001606016.1| PREDICTED: hypothetical protein [Nasonia vitripennis]	68.9	1e-10	112	53
contig22210	gi|189240374|ref|XP_974183.2| PREDICTED: similar to zipper CG15792-PD [Tribolium castaneum]	68.6	2e-10	41	95
contig22212	gi|189233641|ref|XP_001814986.1| PREDICTED: similar to CG3714 CG3714-PA [Tribolium castaneum]	337	e-178	226	84
contig22213	gi|193718473|ref|XP_001951956.1| PREDICTED: similar to PiggyBac transposable element-derived protein 4 [Acyrthosiphon pisum]	43.1	0.0003	21	95
contig22215	gi|91089075|ref|XP_971233.1| PREDICTED: similar to Rad17 CG7825-PA [Tribolium castaneum]	285	7e-75	401	57
contig22218	gi|91087491|ref|XP_968373.1| PREDICTED: similar to AGAP006821-PA [Tribolium castaneum]	567	e-160	392	84
contig22220	gi|91090284|ref|XP_971237.1| PREDICTED: similar to a kinase anchor protein [Tribolium castaneum]	243	e-117	237	69
contig22222	gi|123474368|ref|XP_001320367.1| hypothetical protein [Trichomonas vaginalis G3]	54.7	3e-06	121	54
contig22226	gi|91079504|ref|XP_969320.1| PREDICTED: similar to wd-repeat protein [Tribolium castaneum]	182	3e-44	278	59
contig22228	gi|212517467|gb|EEB19355.1| TATA element modulatory factor, putative [Pediculus humanus corporis]	50.8	0.0003	353	41
contig22229	gi|134142333|gb|ABO61510.1| beta tubulin [Gymnodinium beii]	167	e-103	92	92
contig22528	gi|224090157|ref|XP_002189794.1| PREDICTED: similar to MGC84124 protein [Taeniopygia guttata]	60.8	4e-08	79	55
contig22529	gi|91090428|ref|XP_971598.1| PREDICTED: similar to RNA and export factor binding protein [Tribolium castaneum]	52.8	1e-05	52	67
contig22531	gi|86141153|ref|ZP_01059699.1| ribosomal protein S14 [Flavobacterium sp. MED217]	172	1e-41	89	96
contig06298	gi|189242447|ref|XP_969375.2| PREDICTED: similar to latrophilin-like protein AD [Tribolium castaneum]	186	2e-45	228	56
contig06302	gi|189241183|ref|XP_967360.2| PREDICTED: similar to tetraspanin F139 [Tribolium castaneum]	84.3	1e-14	235	45
contig06303	gi|86515336|ref|NP_001034495.1| muscle segment homeodomain protein [Tribolium castaneum]	70.9	4e-11	32	100
contig06304	gi|18140755|gb|AAL60425.1|AF393500_1 antennal binding protein 7 [Manduca sexta]	51.6	3e-05	122	44
contig06305	gi|194853365|ref|XP_001968151.1| GG24661 [Drosophila erecta]	50.8	0.0002	298	40
contig06312	gi|91079352|ref|XP_969834.1| PREDICTED: similar to AGAP006248-PA [Tribolium castaneum]	189	3e-46	103	95
contig06313	gi|110638228|ref|YP_678437.1| 60 kDa chaperonin [Cytophaga hutchinsonii ATCC 33406]	216	7e-93	135	91
contig06316	gi|215509556|gb|EEC19009.1| serine/threonine protein kinase, putative [Ixodes scapularis]	378	e-146	199	94
contig06318	gi|189242045|ref|XP_968176.2| PREDICTED: similar to collagen alpha chain, anopheles [Tribolium castaneum]	413	e-113	255	82
contig06319	gi|91085659|ref|XP_971350.1| PREDICTED: similar to Intron-binding protein aquarius (Intron-binding protein of 160 kDa) (IBP160) [Tribolium castaneum]	352	1e-95	221	88
contig22534	gi|91085393|ref|XP_966738.1| PREDICTED: similar to Hermansky-Pudlak syndrome 3 homolog [Tribolium castaneum]	54.3	3e-06	138	49
contig22535	gi|189235959|ref|XP_969183.2| PREDICTED: similar to carnitine o-acyltransferase [Tribolium castaneum]	399	e-132	260	84
contig22565	gi|189236427|ref|XP_972268.2| PREDICTED: similar to CG14535 CG14535-PA [Tribolium castaneum]	199	9e-50	137	81
contig22566	gi|123449827|ref|XP_001313629.1| chitinase [Trichomonas vaginalis G3]	83.2	1e-18	178	55
contig22569	gi|189235030|ref|XP_972320.2| PREDICTED: similar to RT01016p [Tribolium castaneum]	206	7e-52	116	86
contig22574	gi|189242279|ref|XP_970288.2| PREDICTED: similar to F59H6.5, partial [Tribolium castaneum]	75.5	1e-12	81	60
contig22575	gi|193634303|ref|XP_001946142.1| PREDICTED: similar to jerky homolog-like [Acyrthosiphon pisum]	40.4	0.0003	57	57
contig22576	gi|70907192|gb|AAZ15237.1| reverse transcriptase [Aedes aegypti]	62	2e-08	83	56
contig22577	gi|156540942|ref|XP_001599975.1| PREDICTED: similar to Lian-Aa1 retrotransposon protein [Nasonia vitripennis]	37.7	2e-05	33	69
contig22579	gi|157118127|ref|XP_001659021.1| hypothetical protein AaeL_AAEL008189 [Aedes aegypti]	162	3e-43	308	51
contig22580	gi|193713882|ref|XP_001949009.1| PREDICTED: similar to AGAP003198-PA, partial [Acyrthosiphon pisum]	63.9	4e-09	97	57
contig22582	gi|74003818|ref|XP_856151.1| PREDICTED: similar to tubulin, beta isoform 2 [Canis familiaris]	516	0	262	98
contig22583	gi|212507369|gb|EEB11325.1| Lysosomal Pro-X carboxypeptidase, putative [Pediculus humanus corporis]	123	8e-27	179	56
contig22584	gi|91094163|ref|XP_970089.1| PREDICTED: similar to CG3894 CG3894-PA [Tribolium castaneum]	305	2e-81	239	79
contig22585	gi|193713882|ref|XP_001949009.1| PREDICTED: similar to AGAP003198-PA, partial [Acyrthosiphon pisum]	80.9	3e-14	69	73
contig22586	gi|190702384|gb|ACE75277.1| transposase-like protein [Glyptapanteles flavicoxis]	48.1	6e-08	71	59
contig22587	gi|91095123|ref|XP_970890.1| PREDICTED: similar to 3-oxoacyl-[acyl-carrier-protein] reductase [Tribolium castaneum]	99	6e-21	89	77
contig22592	gi|189234280|ref|XP_969457.2| PREDICTED: similar to CG14521 CG14521-PA [Tribolium castaneum]	241	2e-62	155	87
contig22594	gi|16129983|ref|NP_416547.1| predicted colanic acid biosynthesis protein [Escherichia coli str. K-12 substr. MG1655]	196	6e-49	152	75
contig23238	gi|148227425|ref|NP_001082937.1| arginyltransferase 1 [Danio rerio]	109	2e-45	69	81
contig23241	gi|212507787|gb|EEB11649.1| fatty acid desaturase, putative [Pediculus humanus corporis]	72.4	1e-11	82	62
contig23242	gi|7715600|gb|AAF68118.1|AC010793_13 F20B17.16 [Arabidopsis thaliana]	50.8	4e-05	40	60
contig23243	gi|91079140|ref|XP_975466.1| PREDICTED: similar to intraflagellar transport 88 homolog (Chlamydomonas) [Tribolium castaneum]	55.5	2e-06	44	75
contig23245	gi|189236861|ref|XP_974399.2| PREDICTED: similar to CG9951 CG9951-PA [Tribolium castaneum]	80.5	4e-14	90	63
contig23252	gi|118490648|ref|XP_001238633.1| hypothetical protein, conserved [Eimeria tenella]	55.5	2e-06	165	43
contig23253	gi|91093885|ref|XP_968642.1| PREDICTED: similar to segmentation protein capncollar [Tribolium castaneum]	294	3e-78	172	92
contig23255	gi|170050148|ref|XP_001859453.1| zinc finger protein [Culex quinquefasciatus]	85.5	1e-19	108	52
contig23256	gi|126314424|ref|XP_001366592.1| PREDICTED: similar to Malate dehydrogenase 2, NAD (mitochondrial) [Monodelphis domestica]	140	5e-57	145	66
contig23258	gi|189239225|ref|XP_973738.2| PREDICTED: similar to orexin receptor-2 [Tribolium castaneum]	169	1e-50	134	79
contig23259	gi|157103400|ref|XP_001647963.1| hypothetical protein AaeL_AAEL000561 [Aedes aegypti]	56.2	2e-06	56	67
contig23260	gi|91075934|ref|XP_967483.1| PREDICTED: similar to insulin-like growth factor 2 receptor [Tribolium castaneum]	74.7	2e-12	143	49
contig23262	gi|193620327|ref|XP_001946707.1| PREDICTED: similar to conserved hypothetical protein, partial [Acyrthosiphon pisum]	131	2e-29	117	70
contig23263	gi|91076058|ref|XP_966616.1| PREDICTED: similar to Bardet-Biedl syndrome 5 [Tribolium castaneum]	148	2e-34	101	87
contig23266	gi|189238738|ref|XP_971920.2| PREDICTED: similar to AGAP007761-PA [Tribolium castaneum]	166	5e-40	123	75
contig02048	gi|189234387|ref|XP_001815997.1| PREDICTED: similar to discs large 1 CG1725-PK [Tribolium castaneum]	226	7e-58	116	96
contig02051	gi|149640492|ref|XP_001511803.1| PREDICTED: hypothetical protein [Ornithorhynchus anatinus]	115	6e-24	241	50
contig02053	gi|167234451|ref|NP_001107840.1| Dicer-2 [Tribolium castaneum]	268	7e-70	308	64
contig02054	gi|189234946|ref|XP_001812120.1| PREDICTED: similar to voltage-gated ion channel [Tribolium castaneum]	171	2e-82	99	93
contig02055	gi|189236592|ref|XP_001816430.1| PREDICTED: similar to lipase 3 [Tribolium castaneum]	385	e-105	383	68
contig02057	gi|189241449|ref|XP_973088.2| PREDICTED: similar to GA12518-PA [Tribolium castaneum]	414	e-114	325	76
contig23332	gi|91089731|ref|XP_975096.1| PREDICTED: similar to AGAP009914-PA [Tribolium castaneum]	238	1e-60	226	73
contig23334	gi|212513842|gb|EEB16258.1| lymphoid specific helicase, putative [Pediculus humanus corporis]	67.4	8e-10	56	73
contig23336	gi|91089729|ref|XP_975072.1| PREDICTED: similar to chloride channel protein 7 [Tribolium castaneum]	353	5e-96	203	92
contig23337	gi|91079891|ref|XP_968124.1| PREDICTED: similar to conserved hypothetical protein [Tribolium castaneum]	136	5e-31	119	73
contig23338	gi|189238033|ref|XP_966902.2| PREDICTED: similar to conserved hypothetical protein [Tribolium castaneum]	449	e-124	254	91
contig23340	gi|91080323|ref|XP_974474.1| PREDICTED: similar to AGAP010336-PA [Tribolium castaneum]	339	7e-92	177	97
contig23449	gi|189233861|ref|XP_972696.2| PREDICTED: similar to AGAP010390-PA [Tribolium castaneum]	292	3e-77	271	71
contig23450	gi|189239244|ref|XP_974259.2| PREDICTED: similar to falafel CG9351-PA [Tribolium castaneum]	160	3e-38	78	100
contig23451	gi|91090548|ref|XP_971239.1| PREDICTED: similar to Hemolectin CG7002-PA [Tribolium castaneum]	266	2e-69	296	57
contig23452	gi|193678997|ref|XP_001944376.1| PREDICTED: similar to piggyBac transposase Uribo1 [Acyrthosiphon pisum]	57.8	3e-07	151	47
contig23454	gi|91088503|ref|XP_971415.1| PREDICTED: similar to lozenge [Tribolium castaneum]	113	5e-24	72	79
contig23456	gi|183231342|ref|XP_001913555.1| hypothetical protein [Entamoeba histolytica HM-1:IMSS]	41.2	1e-12	35	71
contig23457	gi|189234186|ref|XP_967614.2| PREDICTED: similar to ring finger protein [Tribolium castaneum]	282	6e-74	349	56
contig23459	gi|91087145|ref|XP_975296.1| PREDICTED: similar to GA18760-PA [Tribolium castaneum]	97.8	9e-19	261	48
contig23460	gi|221128923|ref|XP_002157625.1| PREDICTED: similar to Uncharacterized protein K02A2.6 [Hydra magnipapillata]	58.5	2e-07	105	50
contig23463	gi|156540892|ref|XP_001601786.1| PREDICTED: similar to ORF2-encoded protein [Nasonia vitripennis]	95.1	1e-25	123	63
contig23465	gi|156539736|ref|XP_001599086.1| PREDICTED: similar to ENSANGP00000027469, partial [Nasonia vitripennis]	55.8	1e-05	69	57
contig23466	gi|91082013|ref|XP_969905.1| PREDICTED: similar to coatomer [Tribolium castaneum]	949	0	511	94
contig23468	gi|157115577|ref|XP_001652617.1| hypothetical protein AaeL_AAEL007258 [Aedes aegypti]	50.4	5e-05	93	53
contig23473	gi|115947312|ref|XP_790199.2| PREDICTED: similar to reverse transcriptase-like, partial [Strongylocentrotus purpuratus]	52.4	1e-05	55	60
contig23533	gi|91085385|ref|XP_966386.1| PREDICTED: similar to AGAP001208-PA [Tribolium castaneum]	95.1	6e-18	134	53
contig23845	gi|91081645|ref|XP_968283.1| PREDICTED: similar to CG13698 CG13698-PB [Tribolium castaneum]	275	9e-72	210	76
contig23846	gi|156540804|ref|XP_001602128.1| PREDICTED: similar to has homology with reverse transcriptase; 5 end of coding region for ORF2 undetermined; putative [Nasonia vitripennis]	34.7	0.0001	81	39
contig23848	gi|91090452|ref|XP_967359.1| PREDICTED: similar to AGAP002638-PA [Tribolium castaneum]	972	0	665	84
contig23853	gi|125843865|ref|XP_001343884.1| PREDICTED: similar to polyprotein [Danio rerio]	165	2e-39	184	66
contig23855	gi|189236161|ref|XP_975086.2| PREDICTED: similar to rab3-GEF CG5627-PB [Tribolium castaneum]	69.3	1e-10	41	78
contig23861	gi|156065757|ref|XP_001598800.1| hypothetical protein SS1G_00889 [Sclerotinia sclerotiorum 1980]	51.6	2e-10	39	76
contig23864	gi|91087509|ref|XP_968902.1| PREDICTED: similar to GA18855-PA [Tribolium castaneum]	198	4e-49	210	66
contig23866	gi|91079660|ref|XP_966451.1| PREDICTED: similar to predicted protein [Tribolium castaneum]	95.1	2e-18	172	56
contig23871	gi|149751131|ref|XP_001501702.1| PREDICTED: similar to tigger transposable element derived 7 [Equus caballus]	159	1e-37	149	69
contig23873	gi|91085073|ref|XP_967004.1| PREDICTED: similar to Two pore calcium channel protein 1 (Voltage-dependent calcium channel protein TPC1) [Tribolium castaneum]	170	5e-56	106	89
contig23874	gi|189236755|ref|XP_975204.2| PREDICTED: similar to CG6695 CG6695-PA [Tribolium castaneum]	304	3e-81	192	86
contig23875	gi|91086531|ref|XP_972133.1| PREDICTED: similar to CG1824 CG1824-PA [Tribolium castaneum]	662	0	480	84
contig24276	gi|195155464|ref|XP_002018624.1| GL25853 [Drosophila persimilis]	213	3e-53	120	91
contig24277	gi|91095233|ref|XP_971779.1| PREDICTED: similar to AGAP008223-PA, partial [Tribolium castaneum]	211	5e-60	123	91
contig24284	gi|91087767|ref|XP_975031.1| PREDICTED: similar to Vacuolar protein sorting-associated protein 28 homolog [Tribolium castaneum]	287	2e-76	150	98
contig24286	gi|193709230|ref|XP_001945632.1| PREDICTED: similar to reverse transcriptase (put.); putative [Acyrthosiphon pisum]	40.4	2e-06	63	55
contig24288	gi|189233644|ref|XP_972303.2| PREDICTED: similar to without children CG5965-PA [Tribolium castaneum]	94.4	1e-36	79	69
contig24289	gi|189234510|ref|XP_001813047.1| PREDICTED: similar to vacuolar protein sorting 13A [Tribolium castaneum]	479	e-137	342	80
contig24290	gi|189241238|ref|XP_972602.2| PREDICTED: similar to CG8241 CG8241-PA [Tribolium castaneum]	442	0	227	99
contig24292	gi|189235837|ref|XP_967852.2| PREDICTED: similar to CG5262 CG5262-PA [Tribolium castaneum]	531	e-149	376	83
contig24293	gi|189240864|ref|XP_970001.2| PREDICTED: similar to Egl-1 suppressor/DiO uptake defective/raf enhancer family member (eor-1) [Tribolium castaneum]	313	1e-83	208	87
contig24298	gi|91089789|ref|XP_968303.1| PREDICTED: similar to protein kinase protein [Tribolium castaneum]	823	0	802	69
contig24299	gi|218715692|gb|EED15114.1| secretion related GTPase SrgB/Ypt1 [Talaromyces stipitatus ATCC 10500]	198	1e-49	103	96
contig24304	gi|91077862|ref|XP_972369.1| PREDICTED: similar to Na pump alpha subunit CG5670-PG [Tribolium castaneum]	172	1e-41	109	87
contig24306	gi|91090422|ref|XP_971423.1| PREDICTED: similar to cytochrome P450 monooxygenase [Tribolium castaneum]	47	3e-05	74	58
contig24309	gi|110759956|ref|XP_393167.3| PREDICTED: similar to PRL-1 CG4993-PB, isoform B [Apis mellifera]	170	2e-40	130	78
contig24311	gi|91092174|ref|XP_968310.1| PREDICTED: similar to AGAP007726-PB [Tribolium castaneum]	132	1e-29	134	66
contig24905	gi|119911140|ref|XP_593949.3| PREDICTED: similar to jerky homolog-like isoform 2 [Bos taurus]	82.8	1e-14	174	52
contig24906	gi|70907198|gb|AAZ15240.1| reverse transcriptase [Aedes aegypti]	58.2	2e-07	98	57
contig24910	gi|189235978|ref|XP_970849.2| PREDICTED: similar to CG32030 CG32030-PA [Tribolium castaneum]	1076	0	647	91
contig24913	gi|189240467|ref|XP_966429.2| PREDICTED: similar to lethal with a checkpoint kinase CG4943-PA isoform 1 [Tribolium castaneum]	271	2e-78	174	85
contig24914	gi|91090143|ref|XP_971931.1| PREDICTED: similar to GA15783-PA [Tribolium castaneum]	319	3e-85	352	65
contig24975	gi|91080945|ref|XP_974350.1| PREDICTED: similar to CG4806 CG4806-PA [Tribolium castaneum]	193	2e-60	193	68
contig24976	gi|166919233|gb|ABZ04014.1| serine protease 6 [Costelytra zealandica]	78.6	2e-13	76	68
contig24977	gi|114052941|ref|NP_001040332.1| signal sequence receptor beta subunit [Bombyx mori]	84.3	3e-15	46	89
contig24978	gi|91083103|ref|XP_969549.1| PREDICTED: similar to aspartate aminotransferase [Tribolium castaneum]	592	e-167	402	84
contig24981	gi|189239227|ref|XP_973767.2| PREDICTED: similar to kakapo [Tribolium castaneum]	112	1e-23	61	93
contig24983	gi|91077850|ref|XP_971897.1| PREDICTED: similar to metalloprotease [Tribolium castaneum]	244	3e-63	164	82
contig24984	gi|157124654|ref|XP_001654137.1| hypothetical protein AaeL_AAEL001841 [Aedes aegypti]	83.6	2e-14	74	66
contig24985	gi|221106744|ref|XP_002170743.1| PREDICTED: similar to pol-like protein [Hydra magnipapillata]	46.2	0.001	88	57
contig24988	gi|91083553|ref|XP_966900.1| PREDICTED: similar to RAN binding protein 9 [Tribolium castaneum]	341	2e-92	185	90
contig24989	gi|46048906|ref|NP_996761.1| chaperonin containing TCP1, subunit 4 (delta) [Gallus gallus]	447	0	302	88
contig25032	gi|91081949|ref|XP_967168.1| PREDICTED: similar to AGAP003463-PA [Tribolium castaneum]	191	7e-47	161	73
contig25033	gi|91083109|ref|XP_969777.1| PREDICTED: similar to CG33332 CG33332-PA [Tribolium castaneum]	98.6	2e-19	90	71
contig25034	gi|91087851|ref|XP_968461.1| PREDICTED: similar to putative zinc-containing alcohol dehydrogenase [Tribolium castaneum]	111	2e-23	81	76
contig25036	gi|193598945|ref|XP_001945158.1| PREDICTED: similar to CG2165 CG2165-PA [Acyrthosiphon pisum]	525	e-147	293	94
contig25040	gi|189240866|ref|XP_970073.2| PREDICTED: similar to serine/threonine protein kinase [Tribolium castaneum]	46.6	0.0007	59	66
contig25042	gi|91094081|ref|XP_970556.1| PREDICTED: similar to cytochrome P450 CYP6BK17 [Tribolium castaneum]	69.3	3e-20	83	60
contig25044	gi|91087311|ref|XP_975575.1| PREDICTED: similar to Phosphorylated adaptor for RNA export, putative [Tribolium castaneum]	122	9e-27	136	68
contig25045	gi|91092746|ref|XP_973314.1| PREDICTED: similar to AGAP001315-PB [Tribolium castaneum]	237	2e-61	169	88
contig25046	gi|91092746|ref|XP_973314.1| PREDICTED: similar to AGAP001315-PB [Tribolium castaneum]	73.6	5e-12	42	85
contig25051	gi|91090962|ref|XP_974635.1| PREDICTED: similar to hypoxia associated factor [Tribolium castaneum]	102	1e-20	69	85
contig25052	gi|170038512|ref|XP_001847093.1| gp150 protein [Culex quinquefasciatus]	75.9	1e-12	83	62
contig25053	gi|189234224|ref|XP_972565.2| PREDICTED: similar to blistered CG3411-PA [Tribolium castaneum]	338	4e-91	229	83
contig25057	gi|31616158|gb|AAK38834.2| biofilm-associated surface protein [Staphylococcus aureus]	51.6	2e-05	119	51
contig25058	gi|91178021|gb|ABE27267.1| unknown [Nosema bombycis]	49.7	5e-07	34	73
contig25059	gi|189235754|ref|XP_968045.2| PREDICTED: similar to Protein dopey-1 homolog [Tribolium castaneum]	213	4e-54	116	94
contig25060	gi|189235754|ref|XP_968045.2| PREDICTED: similar to Protein dopey-1 homolog [Tribolium castaneum]	134	2e-30	107	78
contig25061	gi|91085743|ref|XP_973670.1| PREDICTED: similar to CG7922 CG7922-PA [Tribolium castaneum]	432	e-119	364	76
contig25062	gi|189235529|ref|XP_972356.2| PREDICTED: similar to PAB-dependent poly(A)-specific ribonuclease subunit 3 (hPan3) [Tribolium castaneum]	106	6e-22	156	58
contig25063	gi|189241164|ref|XP_974773.2| PREDICTED: similar to guanine nucleotide exchange factor [Tribolium castaneum]	717	0	765	67
contig25064	gi|193713882|ref|XP_001949009.1| PREDICTED: similar to AGAP003198-PA, partial [Acyrthosiphon pisum]	98.6	4e-30	101	64
contig06344	gi|221128543|ref|XP_002160419.1| PREDICTED: similar to reverse transcriptase-like protein [Hydra magnipapillata]	140	1e-31	210	57
contig06353	gi|193603605|ref|XP_001950236.1| PREDICTED: similar to AGAP006362-PA [Acyrthosiphon pisum]	120	1e-25	121	68
contig06354	gi|221127062|ref|XP_002161015.1| PREDICTED: similar to rCG59548, partial [Hydra magnipapillata]	51.2	3e-05	83	57
contig06356	gi|91084269|ref|XP_971097.1| PREDICTED: similar to CG6073 CG6073-PA [Tribolium castaneum]	199	9e-60	176	72
contig06358	gi|170035892|ref|XP_001845800.1| very low-density lipoprotein receptor [Culex quinquefasciatus]	310	e-114	245	74
contig06359	gi|189238232|ref|XP_001812139.1| PREDICTED: similar to serine protease inhibitor I [Tribolium castaneum]	55.1	8e-09	61	50
contig06360	gi|58393822|ref|XP_320327.2| AGAP012204-PA [Anopheles gambiae str. PEST]	139	6e-49	99	81
contig06362	gi|91082451|ref|XP_971337.1| PREDICTED: similar to hyperpolarization activated cyclic nucleotide-gated potassium channel [Tribolium castaneum]	95.9	5e-18	227	51
contig06364	gi|215503386|gb|EEC12880.1| hypothetical protein IscW_ISCW024618 [Ixodes scapularis]	61.6	2e-08	85	56
contig06365	gi|195380703|ref|XP_002049110.1| GJ20934 [Drosophila virilis]	53.1	1e-05	113	48
contig06367	gi|189241488|ref|XP_973252.2| PREDICTED: similar to GA19195-PA [Tribolium castaneum]	103	4e-21	66	83
contig06368	gi|66549007|ref|XP_395884.2| PREDICTED: similar to aubergine CG6137-PA, partial [Apis mellifera]	564	e-158	578	69
contig25068	gi|193678995|ref|XP_001944332.1| PREDICTED: similar to conserved hypothetical protein [Acyrthosiphon pisum]	62	2e-08	195	46
contig25069	gi|91082431|ref|XP_970661.1| PREDICTED: similar to profilin [Tribolium castaneum]	234	8e-60	126	96
contig25095	gi|189234835|ref|XP_001812209.1| PREDICTED: hypothetical protein [Tribolium castaneum]	151	7e-35	197	63
contig25096	gi|91088643|ref|XP_974406.1| PREDICTED: similar to mCG129107 [Tribolium castaneum]	183	1e-44	145	80
contig25097	gi|91094905|ref|XP_973449.1| PREDICTED: similar to CG4643 CG4643-PA [Tribolium castaneum]	514	e-144	247	99
contig25100	gi|91088747|ref|XP_975327.1| PREDICTED: similar to conserved hypothetical protein [Tribolium castaneum]	115	2e-24	94	74
contig25101	gi|91083241|ref|XP_973819.1| PREDICTED: similar to AGAP001507-PA [Tribolium castaneum]	857	0	573	82
contig25102	gi|91087155|ref|XP_975339.1| PREDICTED: similar to AGAP005450-PA [Tribolium castaneum]	105	1e-21	55	92
contig25103	gi|156552031|ref|XP_001603842.1| PREDICTED: similar to rCG56583 [Nasonia vitripennis]	177	3e-42	454	45
contig25104	gi|189238304|ref|XP_971156.2| PREDICTED: similar to wd40 protein [Tribolium castaneum]	581	e-164	534	69
contig25107	gi|157130158|ref|XP_001661847.1| ion channel nompc [Aedes aegypti]	201	1e-50	112	96
contig25108	gi|189237830|ref|XP_001814936.1| PREDICTED: similar to laminin subunit gamma-3 [Tribolium castaneum]	157	4e-37	107	84
contig25109	gi|91094403|ref|XP_967038.1| PREDICTED: similar to Stress-induced-phosphoprotein 1 (Hsp70/Hsp90-organizing protein), partial [Tribolium castaneum]	217	2e-55	149	84
contig25110	gi|170049894|ref|XP_001858610.1| ribulose-phosphate 3-epimerase [Culex quinquefasciatus]	106	6e-25	61	88
contig25111	gi|193613372|ref|XP_001945109.1| PREDICTED: similar to conserved hypothetical protein [Acyrthosiphon pisum]	59.7	8e-08	38	76
contig25114	gi|91081997|ref|XP_969187.1| PREDICTED: similar to wd-repeat protein [Tribolium castaneum]	417	e-114	221	92
contig25117	gi|156523066|ref|NP_001095946.1| chitin deacetylase 1 [Tribolium castaneum]	545	0	288	92
contig25118	gi|170034328|ref|XP_001845026.1| serine/threonine protein kinase [Culex quinquefasciatus]	80.1	6e-14	42	100
contig25120	gi|110761139|ref|XP_395023.3| PREDICTED: similar to GlcT-1 CG6437-PA [Apis mellifera]	155	2e-55	105	84
contig25121	gi|91080341|ref|XP_974659.1| PREDICTED: similar to GA19895-PA [Tribolium castaneum]	85.5	1e-15	50	90
contig25123	gi|91083923|ref|XP_974734.1| PREDICTED: similar to dNFAT [Tribolium castaneum]	84.3	3e-15	58	81
contig25125	gi|91078502|ref|XP_969316.1| PREDICTED: similar to tyrosine phosphatase, non-receptor type nt1 [Tribolium castaneum]	516	e-144	406	76
contig25126	gi|189235630|ref|XP_970015.2| PREDICTED: similar to conserved hypothetical protein [Tribolium castaneum]	183	2e-44	132	83
contig25129	gi|48097744|ref|XP_391943.1| PREDICTED: similar to CG6414-PA [Apis mellifera]	49.3	0.0001	49	67
contig25130	gi|91086113|ref|XP_967994.1| PREDICTED: similar to AGAP008798-PA [Tribolium castaneum]	135	5e-30	119	68
contig25131	gi|91081527|ref|XP_974840.1| PREDICTED: similar to harmonin [Tribolium castaneum]	202	8e-51	123	89
contig25133	gi|189239085|ref|XP_976190.2| PREDICTED: similar to conserved hypothetical protein [Tribolium castaneum]	143	3e-32	338	41
contig25175	gi|91090147|ref|XP_972040.1| PREDICTED: similar to conserved hypothetical protein [Tribolium castaneum]	108	1e-22	68	79
contig25178	gi|91090606|ref|XP_973086.1| PREDICTED: similar to CG4289 CG4289-PA [Tribolium castaneum]	74.3	3e-12	51	88
contig25179	gi|91093194|ref|XP_969076.1| PREDICTED: similar to AGAP006570-PA [Tribolium castaneum]	322	4e-86	253	78
contig25181	gi|91089923|ref|XP_972937.1| PREDICTED: similar to golgi associated, gamma adaptin ear containing, ARF binding protein 1 [Tribolium castaneum]	73.9	4e-12	50	84
contig25182	gi|91088917|ref|XP_973166.1| PREDICTED: similar to ectodermal CG6611-PA [Tribolium castaneum]	90.1	6e-17	51	86
contig25183	gi|189234505|ref|XP_971671.2| PREDICTED: similar to fruitless [Tribolium castaneum]	344	5e-93	276	77
contig25186	gi|91091790|ref|XP_970226.1| PREDICTED: similar to alpha 1,2-mannosidase [Tribolium castaneum]	197	6e-49	196	70
contig25188	gi|164698386|ref|NP_001106933.1| period [Tribolium castaneum]	68.6	2e-10	50	74
contig25191	gi|66562769|ref|XP_625130.1| PREDICTED: similar to FKBP12-rapamycin complex-associated protein (FK506-binding protein 12-rapamycin complex-associated protein 1) (Rapamycin target protein) (RAPT1) (Mammalian target of rapamycin) (MTOR) isoform 1 [Apis mellifera]	416	e-114	322	78
contig25192	gi|115963096|ref|XP_001182950.1| PREDICTED: similar to CG15792-PD, partial [Strongylocentrotus purpuratus]	457	0	295	85
contig25193	gi|91088645|ref|XP_974426.1| PREDICTED: similar to Tax1 (human T-cell leukemia virus type I) binding protein 1 [Tribolium castaneum]	72.4	1e-11	87	58
contig25194	gi|195395186|ref|XP_002056217.1| GJ10817 [Drosophila virilis]	75.9	1e-12	109	51
contig25195	gi|91084141|ref|XP_969980.1| PREDICTED: similar to conserved hypothetical protein [Tribolium castaneum]	180	3e-43	159	76
contig25199	gi|91080281|ref|XP_973845.1| PREDICTED: similar to ubiquitin-protein ligase [Tribolium castaneum]	301	e-143	171	91
contig25201	gi|157137136|ref|XP_001663904.1| hypothetical protein AaeL_AAEL013718 [Aedes aegypti]	117	4e-25	105	80
contig25336	gi|189237855|ref|XP_974958.2| PREDICTED: similar to voltage-gated calcium channel beta subunit [Tribolium castaneum]	286	5e-76	151	97
contig25337	gi|195037861|ref|XP_001990379.1| GH19311 [Drosophila grimshawi]	47	0.0006	82	52
contig25338	gi|189235024|ref|XP_971845.2| PREDICTED: similar to px serine/threonine kinase [Tribolium castaneum]	303	3e-80	260	75
contig25339	gi|189239227|ref|XP_973767.2| PREDICTED: similar to kakapo [Tribolium castaneum]	135	9e-31	76	90
contig25340	gi|45190279|ref|NP_984533.1| AEL327Wp [Ashbya gossypii ATCC 10895]	52.8	1e-05	64	60
contig25341	gi|91078398|ref|XP_974433.1| PREDICTED: similar to AGAP004984-PA [Tribolium castaneum]	100	4e-20	58	96
contig02198	gi|91085319|ref|XP_969635.1| PREDICTED: similar to CG7154 CG7154-PA [Tribolium castaneum]	320	e-174	209	87
contig02199	gi|70907188|gb|AAZ15235.1| reverse transcriptase [Aedes aegypti]	51.2	1e-10	72	55
contig02200	gi|91078170|ref|XP_966880.1| PREDICTED: similar to signal peptidase 18 kDa subunit [Tribolium castaneum]	341	3e-92	179	96
contig02201	gi|212511584|gb|EEB14513.1| conserved hypothetical protein [Pediculus humanus corporis]	93.6	6e-18	128	57
contig02202	gi|91083725|ref|XP_967136.1| PREDICTED: similar to GA17571-PA [Tribolium castaneum]	231	1e-58	177	79
contig25545	gi|91078882|ref|XP_972954.1| PREDICTED: similar to Ubiquitin-specific protease 36 CG5505-PA [Tribolium castaneum]	751	0	566	80
contig25549	gi|189235864|ref|XP_969539.2| PREDICTED: similar to sodium/solute symporter [Tribolium castaneum]	130	3e-32	97	78
contig25552	gi|91083981|ref|XP_975187.1| PREDICTED: similar to transcription factor HES-1 (Hairy and enhancer of split 1), putative [Tribolium castaneum]	259	1e-79	171	86
contig25553	gi|91086957|ref|XP_973003.1| PREDICTED: similar to 39S ribosomal protein L13 [Tribolium castaneum]	246	5e-77	138	90
contig25558	gi|195036748|ref|XP_001989830.1| GH18581 [Drosophila grimshawi]	55.8	2e-06	58	65
contig25561	gi|91082795|ref|XP_967666.1| PREDICTED: similar to transcriptional intermediary factor 2 [Tribolium castaneum]	58.2	2e-07	77	63
contig25898	gi|170069748|ref|XP_001869335.1| elongase [Culex quinquefasciatus]	72.4	9e-19	43	81
contig25900	gi|156540942|ref|XP_001599975.1| PREDICTED: similar to Lian-Aa1 retrotransposon protein [Nasonia vitripennis]	47.8	0.0003	47	65
contig25986	gi|91088159|ref|XP_971757.1| PREDICTED: similar to cyclohex-1-ene-1-carboxyl-CoA hydratase, putative [Tribolium castaneum]	438	e-121	301	82
contig25988	gi|91094865|ref|XP_972506.1| PREDICTED: similar to phd finger domain [Tribolium castaneum]	486	e-135	502	64
contig25990	gi|189239694|ref|XP_974769.2| PREDICTED: similar to conserved hypothetical protein [Tribolium castaneum]	82	2e-14	45	93
contig25992	gi|118372066|ref|XP_001019230.1| hypothetical protein [Tetrahymena thermophila SB210]	46.6	0.0007	99	46
contig25994	gi|66557932|ref|XP_623386.1| PREDICTED: similar to Glycogen phosphorylase isoform 2 [Apis mellifera]	241	1e-62	135	91
contig25995	gi|189241373|ref|XP_001807897.1| PREDICTED: similar to CG34396 CG34396-PC, partial [Tribolium castaneum]	72.8	9e-12	49	85
contig25997	gi|189235871|ref|XP_001811450.1| PREDICTED: similar to CG18490 CG18490-PB [Tribolium castaneum]	232	4e-59	341	59
contig25999	gi|91076912|ref|XP_975074.1| PREDICTED: similar to lethal (2) 01289 CG9432-PB [Tribolium castaneum]	272	8e-72	152	92
contig26032	gi|189238996|ref|XP_974023.2| PREDICTED: similar to sumo ligase [Tribolium castaneum]	606	e-171	460	78
contig26035	gi|91079989|ref|XP_970719.1| PREDICTED: similar to AGAP004877-PA [Tribolium castaneum]	162	7e-39	93	93
contig26039	gi|189235646|ref|XP_968349.2| PREDICTED: similar to AGAP001683-PA [Tribolium castaneum]	516	e-145	255	98
contig26040	gi|91091390|ref|XP_973483.1| PREDICTED: similar to ZNF403 [Tribolium castaneum]	246	7e-64	214	72
contig26041	gi|189239061|ref|XP_970759.2| PREDICTED: similar to conserved hypothetical protein [Tribolium castaneum]	76.3	8e-13	83	69
contig26043	gi|212506726|gb|EEB10840.1| hypothetical protein Phum_PHUM069610 [Pediculus humanus corporis]	62	3e-08	79	56
contig26048	gi|91082887|ref|XP_971801.1| PREDICTED: similar to omega-crystallin, putative [Tribolium castaneum]	239	2e-61	201	79
contig26050	gi|91092466|ref|XP_970150.1| PREDICTED: similar to transport protein Sec61 subunit alpha 2 [Tribolium castaneum]	129	6e-29	66	100
contig26051	gi|167466224|ref|NP_001107853.1| Notch [Tribolium castaneum]	674	0	332	92
contig26052	gi|212516863|gb|EEB18822.1| conserved hypothetical protein [Pediculus humanus corporis]	51.2	3e-05	87	49
contig26053	gi|212514267|gb|EEB16620.1| hypothetical protein Phum_PHUM430240 [Pediculus humanus corporis]	51.2	3e-05	71	59
contig26054	gi|91093266|ref|XP_971119.1| PREDICTED: similar to AGAP004946-PA [Tribolium castaneum]	99.8	7e-20	53	98
contig26055	gi|91079020|ref|XP_974879.1| PREDICTED: similar to ebna2 binding protein P100 [Tribolium castaneum]	130	4e-29	80	92
contig26056	gi|156541932|ref|XP_001600760.1| PREDICTED: similar to nad dependent epimerase/dehydratase [Nasonia vitripennis]	150	5e-35	88	90
contig26057	gi|91087651|ref|XP_973434.1| PREDICTED: similar to coracle [Tribolium castaneum]	315	e-136	217	84
contig26059	gi|91077398|ref|XP_975310.1| PREDICTED: similar to Mdm2, transformed 3T3 cell double minute 2, p53 binding protein [Tribolium castaneum]	75.5	3e-12	55	69
contig26062	gi|91076682|ref|XP_971262.1| PREDICTED: similar to CG8516 CG8516-PA [Tribolium castaneum]	263	2e-68	398	55
contig26063	gi|91089313|ref|XP_971982.1| PREDICTED: similar to AGAP000407-PA [Tribolium castaneum]	114	7e-37	120	73
contig26064	gi|189238563|ref|XP_968372.2| PREDICTED: similar to atrophin-1 like protein [Tribolium castaneum]	151	2e-35	81	93
contig26065	gi|189235405|ref|XP_970717.2| PREDICTED: similar to T19B10.5 [Tribolium castaneum]	620	0	619	71
contig26066	gi|189239123|ref|XP_970925.2| PREDICTED: similar to AGAP010206-PA [Tribolium castaneum]	338	e-135	261	83
contig26067	gi|189233817|ref|XP_971502.2| PREDICTED: similar to CG32019-PA [Tribolium castaneum]	456	e-126	234	94
contig26069	gi|157137212|ref|XP_001663938.1| rnase h (70) [Aedes aegypti]	129	7e-28	461	40
contig26072	gi|195379740|ref|XP_002048634.1| GJ14081 [Drosophila virilis]	64.7	3e-09	42	88
contig26073	gi|189240699|ref|XP_976414.2| PREDICTED: similar to AGAP002756-PA [Tribolium castaneum]	102	1e-20	185	53
contig26125	gi|91088233|ref|XP_973769.1| PREDICTED: similar to Elongation factor 1 beta CG6341-PA [Tribolium castaneum]	107	4e-22	84	75
contig26126	gi|154412515|ref|XP_001579290.1| dentin sialophosphoprotein precursor [Trichomonas vaginalis G3]	48.5	0.0002	69	62
contig26127	gi|154412515|ref|XP_001579290.1| dentin sialophosphoprotein precursor [Trichomonas vaginalis G3]	50.1	7e-05	70	62
contig26129	gi|189235987|ref|XP_971849.2| PREDICTED: similar to BMKETTIN [Tribolium castaneum]	57.4	4e-07	48	72
contig26132	gi|189235605|ref|XP_968392.2| PREDICTED: similar to nitric oxide synthase 1 (neuronal) adaptor protein [Tribolium castaneum]	174	4e-68	92	96
contig26136	gi|91079552|ref|XP_971453.1| PREDICTED: similar to pleckstrin homology-like domain, family B, member 2 [Tribolium castaneum]	203	7e-51	170	78
contig26137	gi|195056146|ref|XP_001994973.1| GH22892 [Drosophila grimshawi]	280	2e-73	161	94
contig26138	gi|91089387|ref|XP_973863.1| PREDICTED: similar to AGAP002913-PA [Tribolium castaneum]	178	1e-59	158	72
contig26140	gi|91078844|ref|XP_971675.1| PREDICTED: similar to leucine rich repeat containing 59 [Tribolium castaneum]	161	6e-38	136	77
contig26141	gi|91081017|ref|XP_975236.1| PREDICTED: similar to Transmembrane protein 41B [Tribolium castaneum]	169	9e-41	111	87
contig26146	gi|91094821|ref|XP_971003.1| PREDICTED: similar to proteasome subunit beta 7 [Tribolium castaneum]	80.5	5e-14	45	84
contig26150	gi|212509262|gb|EEB12698.1| hypothetical protein Phum_PHUM200810 [Pediculus humanus corporis]	48.1	0.0002	36	83
contig26153	gi|189233713|ref|XP_968749.2| PREDICTED: similar to Rlip CG11622-PA [Tribolium castaneum]	98.6	2e-19	74	86
contig26154	gi|212518045|gb|EEB19847.1| Threonyl-tRNA synthetase, cytoplasmic, putative [Pediculus humanus corporis]	120	3e-26	71	88
contig26156	gi|157131060|ref|XP_001655800.1| fumarylacetoacetate hydrolase [Aedes aegypti]	446	e-124	254	88
contig26157	gi|119709605|dbj|BAF42699.1| hemolymph storage protein 2 [Samia cynthia ricini]	63.5	6e-09	63	65
contig26158	gi|189235300|ref|XP_974730.2| PREDICTED: similar to multi-sex-combs [Tribolium castaneum]	202	1e-50	143	88
contig26159	gi|189237045|ref|XP_971335.2| PREDICTED: similar to GA14992-PA [Tribolium castaneum]	254	3e-66	180	80
contig26161	gi|91091510|ref|XP_969238.1| PREDICTED: similar to ribosomal protein L15e [Tribolium castaneum]	381	e-107	192	98
contig26163	gi|189242271|ref|XP_976233.2| PREDICTED: hypothetical protein [Tribolium castaneum]	67.4	4e-10	97	55
contig26164	gi|189234385|ref|XP_001815487.1| PREDICTED: similar to Ccp84Ad CG2341-PA [Tribolium castaneum]	104	2e-21	81	75
contig26165	gi|194578877|ref|NP_001034511.2| engrailed [Tribolium castaneum]	151	1e-34	199	59
contig26168	gi|193681157|ref|XP_001943729.1| PREDICTED: hypothetical protein [Acyrthosiphon pisum]	86.7	2e-15	139	53
contig26169	gi|91089603|ref|XP_973044.1| PREDICTED: similar to arylphorin-like hexamerin [Tribolium castaneum]	757	0	711	69
contig02239	gi|145548343|ref|XP_001459852.1| hypothetical protein [Paramecium tetraurelia strain d4-2]	69.3	8e-10	332	43
contig02240	gi|66553455|ref|XP_394852.2| PREDICTED: similar to leukotriene B4 12-hydroxydehydrogenase [Apis mellifera]	330	e-102	293	71
contig02243	gi|91078818|ref|XP_970843.1| PREDICTED: similar to juvenile hormone epoxide hydrolase [Tribolium castaneum]	480	e-133	446	70
contig02246	gi|157110897|ref|XP_001651298.1| protein-tyrosine phosphatase [Aedes aegypti]	61.2	2e-07	120	50
contig26761	gi|189238701|ref|XP_968537.2| PREDICTED: similar to Rs1 CG2173-PA [Tribolium castaneum]	272	7e-72	166	92
contig26765	gi|70909931|emb|CAJ17452.1| ribosomal protein L44e [Curculio glandium]	218	1e-55	104	100
contig26766	gi|189237056|ref|XP_966808.2| PREDICTED: similar to heat shock protein 67B2 [Tribolium castaneum]	48.5	0.0002	44	65
contig26767	gi|156388334|ref|XP_001634656.1| predicted protein [Nematostella vectensis]	53.9	3e-07	53	60
contig26768	gi|91088569|ref|XP_973042.1| PREDICTED: similar to 3-hydroxyacyl-coa dehyrogenase [Tribolium castaneum]	164	2e-39	95	91
contig26769	gi|16903179|gb|AAK61417.1| transposase [Ceratitis rosa]	214	6e-54	199	68
contig26775	gi|189241819|ref|XP_971611.2| PREDICTED: similar to AGAP001905-PA [Tribolium castaneum]	87	5e-16	53	86
contig26776	gi|189234985|ref|XP_968193.2| PREDICTED: similar to myosin-rhogap protein, myr [Tribolium castaneum]	328	6e-88	189	92
contig26781	gi|91085257|ref|XP_973432.1| PREDICTED: similar to sulfatase [Tribolium castaneum]	201	2e-50	136	84
contig26784	gi|91091068|ref|XP_967100.1| PREDICTED: similar to retinol dehydrogenase 11 [Tribolium castaneum]	163	3e-56	158	70
contig26948	gi|189237995|ref|XP_001812873.1| PREDICTED: similar to LD15891p [Tribolium castaneum]	741	0	713	72
contig26950	gi|91094781|ref|XP_968252.1| PREDICTED: similar to Dual specificity protein phosphatase CDC14A (CDC14 cell division cycle 14 homolog A) [Tribolium castaneum]	507	e-141	417	74
contig26952	gi|91085293|ref|XP_968143.1| PREDICTED: similar to spermine synthase [Tribolium castaneum]	100	5e-20	53	94
contig26953	gi|91095019|ref|XP_970220.1| PREDICTED: similar to Thd1 [Tribolium castaneum]	137	5e-46	72	93
contig26954	gi|189234226|ref|XP_972657.2| PREDICTED: similar to putative muscarinic acetylcholine receptor 1 (AGAP010513-PA) [Tribolium castaneum]	426	e-117	239	91
contig26955	gi|221052927|ref|XP_002257838.1| Liver stage antigen 3 precursor [Plasmodium knowlesi strain H]	61.6	2e-08	155	56
contig26956	gi|189239491|ref|XP_975498.2| PREDICTED: similar to MTA1-like CG2244-PB [Tribolium castaneum]	570	e-167	340	87
contig26958	gi|91083223|ref|XP_973567.1| PREDICTED: similar to CG32972 CG32972-PB [Tribolium castaneum]	144	1e-32	207	57
contig27016	gi|91086229|ref|XP_972436.1| PREDICTED: similar to zinc finger protein [Tribolium castaneum]	211	6e-53	144	76
contig27017	gi|91090137|ref|XP_976135.1| PREDICTED: similar to arrest CG31762-PC isoform 4 [Tribolium castaneum]	484	e-134	320	87
contig27019	gi|189240883|ref|XP_971421.2| PREDICTED: similar to IP14452p [Tribolium castaneum]	154	3e-36	76	98
contig27021	gi|53830708|gb|AAU95197.1| putative fructose 1,6-bisphosphate aldolase [Oncometopia nigricans]	101	2e-20	77	75
contig27022	gi|189236266|ref|XP_974475.2| PREDICTED: similar to lethal (2) k09913 CG3082-PC [Tribolium castaneum]	108	1e-22	72	80
contig27024	gi|91084123|ref|XP_967224.1| PREDICTED: similar to aspartate aminotransferase [Tribolium castaneum]	489	e-167	301	90
contig27026	gi|7229537|gb|AAF42868.1|AF227628_1 sex combs reduced Scr [Tribolium castaneum]	452	e-127	287	86
contig27028	gi|157285980|gb|ABV31711.1| transposase [Salmo salar]	67.4	4e-10	74	64
contig27029	gi|170576554|ref|XP_001893676.1| hypothetical protein Bm1_11025 [Brugia malayi]	124	9e-31	74	85
contig27032	gi|156555231|ref|XP_001603847.1| PREDICTED: similar to conserved hypothetical protein [Nasonia vitripennis]	106	6e-22	96	69
contig27037	gi|190702583|gb|ACE75466.1| hypothetical protein GIP_L7_0050 [Glyptapanteles indiensis]	53.1	2e-08	38	73
contig27038	gi|195427889|ref|XP_002062009.1| GK16880 [Drosophila willistoni]	49.7	8e-05	65	60
contig27039	gi|195427889|ref|XP_002062009.1| GK16880 [Drosophila willistoni]	51.6	2e-05	65	60
contig27040	gi|91078378|ref|XP_974191.1| PREDICTED: similar to Leucyl-tRNA synthetase CG7479-PA [Tribolium castaneum]	222	2e-56	226	65
contig27041	gi|156548137|ref|XP_001606681.1| PREDICTED: similar to conserved hypothetical protein [Nasonia vitripennis]	73.9	3e-11	43	90
contig27042	gi|123400471|ref|XP_001301665.1| Beige/BEACH domain containing protein [Trichomonas vaginalis G3]	67.8	9e-14	223	47
contig27043	gi|189233623|ref|XP_970831.2| PREDICTED: similar to fibroblast growth factor receptor [Tribolium castaneum]	56.2	9e-07	40	72
contig27044	gi|123437955|ref|XP_001309767.1| ankyrin repeat protein [Trichomonas vaginalis G3]	106	4e-21	193	52
contig27045	gi|91084663|ref|XP_967750.1| PREDICTED: similar to ubiquitin specific protease 41 [Tribolium castaneum]	124	2e-27	121	75
contig27046	gi|91084663|ref|XP_967750.1| PREDICTED: similar to ubiquitin specific protease 41 [Tribolium castaneum]	625	e-177	402	85
contig27048	gi|126334146|ref|XP_001372774.1| PREDICTED: hypothetical protein [Monodelphis domestica]	65.9	1e-20	73	65
contig27074	gi|91087239|ref|XP_975511.1| PREDICTED: similar to eIF4AIII CG7483-PA [Tribolium castaneum]	312	2e-83	171	97
contig27076	gi|91089871|ref|XP_971540.1| PREDICTED: similar to Glycoprotein 93 CG5520-PA [Tribolium castaneum]	111	2e-23	67	91
contig27079	gi|134001247|gb|ABO45233.1| reverse transcriptase [Ostrinia nubilalis]	59.7	2e-18	78	66
contig27080	gi|3721641|dbj|BAA33575.1| unnamed protein product [Bombyx mori]	141	5e-32	244	53
contig27081	gi|115736827|ref|XP_001202124.1| PREDICTED: similar to transposase, partial [Strongylocentrotus purpuratus]	74.7	2e-12	55	78
contig27082	gi|123477278|ref|XP_001321807.1| hypothetical protein [Trichomonas vaginalis G3]	48.1	0.0002	80	53
contig27084	gi|189239637|ref|XP_971697.2| PREDICTED: similar to conserved hypothetical protein [Tribolium castaneum]	125	1e-27	72	94
contig27086	gi|193610737|ref|XP_001943491.1| PREDICTED: hypothetical protein [Acyrthosiphon pisum]	94	4e-21	86	63
contig27087	gi|91078944|ref|XP_974036.1| PREDICTED: similar to Tsc1 CG6147-PA [Tribolium castaneum]	271	7e-71	435	57
contig27088	gi|110763296|ref|XP_396483.3| PREDICTED: similar to tankyrase CG4719-PA [Apis mellifera]	522	e-146	277	96
contig27089	gi|189240477|ref|XP_966830.2| PREDICTED: similar to Protein yippee-like 1 [Tribolium castaneum]	106	7e-22	48	100
contig27090	gi|212507518|gb|EEB11439.1| FAD NAD binding oxidoreductase, putative [Pediculus humanus corporis]	83.6	5e-15	36	100
contig27091	gi|91077434|ref|XP_966623.1| PREDICTED: similar to ATP-dependent RNA helicase DBP9 [Tribolium castaneum]	325	5e-87	212	87
contig27092	gi|212514874|gb|EEB17118.1| AN1-type zinc finger protein, putative [Pediculus humanus corporis]	97.1	4e-28	165	47
contig27093	gi|212513431|gb|EEB16008.1| hypothetical protein Phum_PHUM399540 [Pediculus humanus corporis]	57.4	1e-06	179	46
contig27094	gi|110749723|ref|XP_393229.3| PREDICTED: similar to Muscle-specific protein 300 CG33715-PD, isoform D [Apis mellifera]	55.8	1e-06	33	87
contig27096	gi|110758177|ref|XP_392462.3| PREDICTED: similar to Stretchin-Mlck CG18255-PA, isoform A [Apis mellifera]	157	5e-36	1022	44
contig27097	gi|189236433|ref|XP_972706.2| PREDICTED: similar to nuclear transcription factor Y, alpha like [Tribolium castaneum]	259	e-111	212	76
contig27098	gi|221058611|ref|XP_002259951.1| hypothetical protein, conserved in Plasmodium species [Plasmodium knowlesi strain H]	90.1	3e-18	300	49
contig27101	gi|156552121|ref|XP_001605329.1| PREDICTED: similar to transient receptor potential channel [Nasonia vitripennis]	122	8e-27	118	76
contig27103	gi|189236457|ref|XP_973878.2| PREDICTED: similar to AGAP008379-PA [Tribolium castaneum]	129	8e-29	93	82
contig27106	gi|190702475|gb|ACE75361.1| ras-related protein Rab-2 [Glyptapanteles indiensis]	152	1e-35	74	100
contig27108	gi|157129703|ref|XP_001655464.1| glutamate receptor, ionotropic kainate 1, 2, 3 (glur5, glur6, glur7) [Aedes aegypti]	133	2e-29	110	77
contig27109	gi|91079328|ref|XP_968347.1| PREDICTED: similar to AGAP009901-PA [Tribolium castaneum]	65.9	1e-09	32	96
contig27110	gi|212509545|gb|EEB12914.1| hypothetical protein Phum_PHUM213210 [Pediculus humanus corporis]	149	8e-34	791	37
contig27111	gi|193709240|ref|XP_001946287.1| PREDICTED: similar to ankyrin containing protein (ISS) [Acyrthosiphon pisum]	51.6	7e-05	57	63
contig27269	gi|189239375|ref|XP_971348.2| PREDICTED: similar to CG32251 CG32251-PA [Tribolium castaneum]	187	3e-49	394	55
contig27271	gi|189239244|ref|XP_974259.2| PREDICTED: similar to falafel CG9351-PA [Tribolium castaneum]	102	2e-20	52	100
contig27272	gi|219415200|ref|XP_002205409.1| hypothetical protein BRAFLDRAFT_118602 [Branchiostoma floridae]	117	6e-36	337	40
contig27277	gi|156541168|ref|XP_001601877.1| PREDICTED: similar to ORF [Nasonia vitripennis]	50.1	7e-05	70	57
contig27342	gi|189240808|ref|XP_001811424.1| PREDICTED: similar to fetal alzheimer antigen, falz [Tribolium castaneum]	581	e-163	655	65
contig27343	gi|91085843|ref|XP_974961.1| PREDICTED: similar to lunapark [Tribolium castaneum]	196	1e-48	172	77
contig27344	gi|189242036|ref|XP_967115.2| PREDICTED: similar to AGAP004795-PA [Tribolium castaneum]	165	4e-39	238	58
contig27346	gi|91093789|ref|XP_967550.1| PREDICTED: similar to SON DNA-binding protein [Tribolium castaneum]	197	3e-49	132	81
contig27347	gi|91092950|ref|XP_972452.1| PREDICTED: similar to glutaminyl-trna synthetase [Tribolium castaneum]	132	8e-30	86	87
contig27348	gi|91092950|ref|XP_972452.1| PREDICTED: similar to glutaminyl-trna synthetase [Tribolium castaneum]	132	8e-30	86	87
contig27349	gi|91077552|ref|XP_971950.1| PREDICTED: similar to Ets96B CG6892-PA [Tribolium castaneum]	86.7	7e-16	53	83
contig27350	gi|167525274|ref|XP_001746972.1| hypothetical protein [Monosiga brevicollis MX1]	37.7	0.0002	19	78
contig27353	gi|220980844|emb|CAQ19276.1| Tropomyosin 1 isoform B [Lethocerus indicus]	80.1	6e-14	43	100
contig27354	gi|91079318|ref|XP_967885.1| PREDICTED: similar to kinesin heavy chain [Tribolium castaneum]	159	2e-56	113	81
contig27356	gi|149699835|ref|XP_001498834.1| PREDICTED: similar to jerky homolog-like [Equus caballus]	138	8e-31	186	60
contig27357	gi|170048078|ref|XP_001851525.1| conserved hypothetical protein [Culex quinquefasciatus]	201	2e-50	163	71
contig27360	gi|189242036|ref|XP_967115.2| PREDICTED: similar to AGAP004795-PA [Tribolium castaneum]	340	7e-92	298	70
contig27418	gi|91085895|ref|XP_968071.1| PREDICTED: similar to AGAP003992-PA [Tribolium castaneum]	215	7e-54	407	53
contig27420	gi|46125725|ref|XP_387416.1| hypothetical protein FG07240.1 [Gibberella zeae PH-1]	50.4	0.0002	167	45
contig27421	gi|189233817|ref|XP_971502.2| PREDICTED: similar to CG32019-PA [Tribolium castaneum]	331	2e-89	178	93
contig27425	gi|91078924|ref|XP_973781.1| PREDICTED: similar to actin [Tribolium castaneum]	809	0	418	97
contig27426	gi|70907192|gb|AAZ15237.1| reverse transcriptase [Aedes aegypti]	117	3e-25	143	64
contig27427	gi|221109282|ref|XP_002158840.1| PREDICTED: similar to 52 kDa repressor of the inhibitor of the protein kinase [Hydra magnipapillata]	89.4	1e-16	80	72
contig27430	gi|91081985|ref|XP_968673.1| PREDICTED: similar to leucine zipper and ICAT homologous protein [Tribolium castaneum]	108	2e-22	83	83
contig27431	gi|189241815|ref|XP_971376.2| PREDICTED: similar to CG31304 CG31304-PA [Tribolium castaneum]	217	3e-55	179	78
contig27480	gi|91084177|ref|XP_966649.1| PREDICTED: similar to xpa-binding protein 1 (mbdin) [Tribolium castaneum]	369	e-100	231	90
contig27482	gi|66509994|ref|XP_625200.1| PREDICTED: similar to Nedd8 CG10679-PA [Apis mellifera]	108	2e-31	54	100
contig27484	gi|189233848|ref|XP_972256.2| PREDICTED: similar to FCH domain only 2 [Tribolium castaneum]	204	2e-51	139	87
contig27486	gi|91085311|ref|XP_968975.1| PREDICTED: similar to LIM domain kinase 1 [Tribolium castaneum]	288	2e-76	155	91
contig27488	gi|91087851|ref|XP_968461.1| PREDICTED: similar to putative zinc-containing alcohol dehydrogenase [Tribolium castaneum]	111	2e-23	81	76
contig27490	gi|189240053|ref|XP_967528.2| PREDICTED: similar to axis inhibition protein [Tribolium castaneum]	65.1	2e-09	48	79
contig27493	gi|189239227|ref|XP_973767.2| PREDICTED: similar to kakapo [Tribolium castaneum]	73.6	5e-12	56	80
contig27494	gi|189241164|ref|XP_974773.2| PREDICTED: similar to guanine nucleotide exchange factor [Tribolium castaneum]	78.2	1e-12	112	64
contig27500	gi|189238749|ref|XP_972434.2| PREDICTED: similar to AGAP007474-PA [Tribolium castaneum]	137	4e-31	111	81
contig27551	gi|221379089|ref|NP_650273.2| CG8773 [Drosophila melanogaster]	417	0	317	77
contig27553	gi|91089949|ref|XP_973412.1| PREDICTED: similar to CG5514 CG5514-PB [Tribolium castaneum]	131	2e-29	79	86
contig27554	gi|66522902|ref|XP_391985.2| PREDICTED: similar to chico CG5686-PA [Apis mellifera]	256	2e-66	245	70
contig27555	gi|91087031|ref|XP_974382.1| PREDICTED: similar to Rho GTPase activating protein 11A [Tribolium castaneum]	126	7e-28	102	81
contig27557	gi|91094127|ref|XP_968492.1| PREDICTED: similar to GA20276-PA [Tribolium castaneum]	61.6	2e-08	45	82
contig27560	gi|189238782|ref|XP_974563.2| PREDICTED: similar to PIP5K59B CG3682-PA [Tribolium castaneum]	161	2e-38	107	85
contig27563	gi|60299972|gb|AAX18637.1| prophenoloxidase-activating proteinase-3 [Manduca sexta]	52.8	1e-05	56	60
contig27564	gi|189236212|ref|XP_001812169.1| PREDICTED: similar to predicted protein [Tribolium castaneum]	63.9	4e-09	49	75
contig27565	gi|189238527|ref|XP_972675.2| PREDICTED: similar to glucose dehydrogenase [Tribolium castaneum]	138	1e-31	123	70
contig27566	gi|193664739|ref|XP_001943181.1| PREDICTED: similar to BEL12_AG transposon polyprotein [Acyrthosiphon pisum]	47.4	0.0004	46	69
contig27568	gi|154936819|emb|CAO85744.1| glutathione S-transferase [Blattella germanica]	203	5e-51	113	92
contig27570	gi|158298627|ref|XP_318825.4| AGAP009740-PA [Anopheles gambiae str. PEST]	102	8e-21	105	71
contig27571	gi|91091042|ref|XP_975223.1| PREDICTED: similar to CG12541 CG12541-PB [Tribolium castaneum]	233	9e-60	208	71
contig27572	gi|189235347|ref|XP_975441.2| PREDICTED: similar to CG1021 CG1021-PA [Tribolium castaneum]	624	e-177	487	79
contig27574	gi|158301513|ref|XP_321188.3| AGAP001879-PA [Anopheles gambiae str. PEST]	65.5	2e-09	35	91
contig27575	gi|189235894|ref|XP_967579.2| PREDICTED: similar to AGAP006254-PA [Tribolium castaneum]	331	3e-89	197	90
contig27576	gi|156552470|ref|XP_001601555.1| PREDICTED: similar to Transcriptional enhancer factor TEF-1 (TEA domain family member 1) (TEAD-1) (Protein GT-IIC) (Transcription factor 13) (NTEF-1) [Nasonia vitripennis]	46.2	0.001	45	73
contig27577	gi|91092400|ref|XP_969218.1| PREDICTED: similar to AGAP001885-PA [Tribolium castaneum]	59.7	8e-08	33	87
contig27580	gi|189234853|ref|XP_001812071.1| PREDICTED: similar to DNA topoisomerase 2-binding protein 1 [Tribolium castaneum]	63.5	6e-09	66	66
contig27582	gi|160690462|gb|ABX46067.1| chitin synthase [Ostrinia furnacalis]	202	e-101	170	75
contig27585	gi|91085783|ref|XP_974443.1| PREDICTED: similar to fumarylacetoacetate hydrolase [Tribolium castaneum]	62.4	1e-08	51	74
contig27586	gi|91077716|ref|XP_974973.1| PREDICTED: similar to CG14945 CG14945-PA [Tribolium castaneum]	137	2e-31	147	61
contig27587	gi|189240124|ref|XP_001814796.1| PREDICTED: similar to GA20735-PA [Tribolium castaneum]	55.5	2e-06	34	85
contig27589	gi|115353290|gb|ABI95429.1| helmsman [Lucilia cuprina]	659	0	326	95
contig27590	gi|91088249|ref|XP_966392.1| PREDICTED: similar to Myosin-IA (MIA) (Brush border myosin IA) (BBMIA) [Tribolium castaneum]	693	0	442	88
contig27622	gi|189239788|ref|XP_969346.2| PREDICTED: similar to XPG-like endonuclease CG10670-PA [Tribolium castaneum]	532	e-157	421	77
contig27623	gi|195493042|ref|XP_002094249.1| GE20301 [Drosophila yakuba]	46.2	0.001	109	49
contig27626	gi|91080153|ref|XP_969471.1| PREDICTED: similar to spri CG34414-PG [Tribolium castaneum]	95.5	1e-18	70	77
contig27627	gi|91077396|ref|XP_975299.1| PREDICTED: similar to chaperonin [Tribolium castaneum]	100	5e-20	64	90
contig27628	gi|91082673|ref|XP_971278.1| PREDICTED: similar to guanylate kinase [Tribolium castaneum]	136	7e-31	87	82
contig27631	gi|189234926|ref|XP_971077.2| PREDICTED: similar to unconventional myosin 95e [Tribolium castaneum]	94.4	3e-18	50	100
contig27635	gi|91082795|ref|XP_967666.1| PREDICTED: similar to transcriptional intermediary factor 2 [Tribolium castaneum]	224	1e-56	277	61
contig27636	gi|91077582|ref|XP_973057.1| PREDICTED: similar to conserved hypothetical protein [Tribolium castaneum]	73.9	1e-11	64	75
contig27637	gi|189237763|ref|XP_967045.2| PREDICTED: similar to CG30084 CG30084-PF [Tribolium castaneum]	204	2e-50	246	60
contig27640	gi|194750249|ref|XP_001957540.1| GF23980 [Drosophila ananassae]	73.6	5e-12	120	48
contig27641	gi|91084167|ref|XP_971030.1| PREDICTED: similar to YTH domain family, member 3 [Tribolium castaneum]	197	3e-49	110	90
contig27642	gi|115916091|ref|XP_001198200.1| PREDICTED: similar to protein F28E10.3 [imported] - Caenorhabditis elegans [Strongylocentrotus purpuratus]	62	7e-08	142	49
contig27646	gi|91081915|ref|XP_970310.1| PREDICTED: similar to corin [Tribolium castaneum]	63.2	7e-09	53	79
contig27647	gi|189238624|ref|XP_001810113.1| PREDICTED: similar to U1 small nuclear ribonucleoprotein, putative [Tribolium castaneum]	333	4e-90	202	90
contig27648	gi|189238911|ref|XP_968839.2| PREDICTED: similar to CG2991 CG2991-PB [Tribolium castaneum]	280	6e-74	181	85
contig27649	gi|47207722|emb|CAF89699.1| unnamed protein product [Tetraodon nigroviridis]	62.8	1e-08	72	66
contig27650	gi|158298698|ref|XP_318878.3| AGAP009783-PA [Anopheles gambiae str. PEST]	191	1e-47	131	83
contig27652	gi|91077854|ref|XP_972003.1| PREDICTED: similar to tetratricopeptide repeat protein, tpr [Tribolium castaneum]	138	2e-31	102	79
contig27654	gi|189233695|ref|XP_001812208.1| PREDICTED: similar to B52 CG10851-PA [Tribolium castaneum]	419	e-115	284	86
contig27655	gi|189235643|ref|XP_967729.2| PREDICTED: similar to AGAP009304-PA [Tribolium castaneum]	291	3e-77	198	81
contig27658	gi|156540786|ref|XP_001600871.1| PREDICTED: similar to protease, reverse transcriptase, ribonuclease H, integrase [Nasonia vitripennis]	34.7	0.0005	34	64
contig27661	gi|189235292|ref|XP_974571.2| PREDICTED: similar to AGAP009037-PA [Tribolium castaneum]	109	9e-23	58	94
contig27663	gi|91091640|ref|XP_970642.1| PREDICTED: similar to predicted protein [Tribolium castaneum]	88.2	2e-16	103	61
contig27664	gi|114052392|ref|NP_001040509.1| S-adenosylmethionine synthetase [Bombyx mori]	70.9	4e-11	34	100
contig27665	gi|123417461|ref|XP_001305118.1| virulent strain associated lipoprotein [Trichomonas vaginalis G3]	50.8	7e-05	142	49
contig27667	gi|91079945|ref|XP_968596.1| PREDICTED: similar to lysosomal alpha-mannosidase (mannosidase alpha class 2b member 1) [Tribolium castaneum]	76.3	8e-13	44	86
contig27668	gi|193620430|ref|XP_001946393.1| PREDICTED: hypothetical protein [Acyrthosiphon pisum]	51.2	3e-05	65	61
contig27669	gi|189235743|ref|XP_967068.2| PREDICTED: similar to NAD-dependent deacetylase sirtuin-1 (SIR2alpha) (mSIR2a) (Sir2) (SIR2-like protein 1) [Tribolium castaneum]	196	4e-49	156	75
contig27672	gi|189242082|ref|XP_001809963.1| PREDICTED: similar to BEL12_AG transposon polyprotein [Tribolium castaneum]	46.6	0.0007	39	69
contig27673	gi|189235955|ref|XP_001809336.1| PREDICTED: similar to Ank2 CG34416-PI [Tribolium castaneum]	101	9e-20	294	47
contig27677	gi|189236641|ref|XP_968129.2| PREDICTED: similar to troponin I [Tribolium castaneum]	120	4e-26	60	100
contig27719	gi|91080241|ref|XP_972991.1| PREDICTED: similar to breast carcinoma amplified sequence [Tribolium castaneum]	271	e-157	273	67
contig27720	gi|197759081|ref|YP_002182340.1| conserved hypothetical protein [Streptomyces sp. Mg1]	52.4	1e-05	29	82
contig27722	gi|198416688|ref|XP_002125645.1| PREDICTED: similar to predicted protein [Ciona intestinalis]	84.7	2e-15	47	78
contig27726	gi|91094073|ref|XP_970282.1| PREDICTED: similar to cytochrome P450 CYP6BK17 [Tribolium castaneum]	135	2e-34	198	58
contig27728	gi|212517113|gb|EEB19050.1| papilin, putative [Pediculus humanus corporis]	270	2e-82	356	56
contig27729	gi|189238256|ref|XP_974152.2| PREDICTED: similar to BRCA1-associated protein [Tribolium castaneum]	452	e-125	286	83
contig27731	gi|193706906|ref|XP_001949962.1| PREDICTED: similar to BEL12_AG transposon polyprotein [Acyrthosiphon pisum]	69.3	1e-10	74	62
contig27733	gi|193589532|ref|XP_001951711.1| PREDICTED: similar to F14D2.9 [Acyrthosiphon pisum]	48.5	0.0004	47	70
contig27737	gi|194749587|ref|XP_001957220.1| GF24165 [Drosophila ananassae]	108	3e-55	97	77
contig27739	gi|195589252|ref|XP_002084369.1| GD12867 [Drosophila simulans]	153	5e-36	109	74
contig27741	gi|189237363|ref|XP_970443.2| PREDICTED: similar to kismet CG3696-PA [Tribolium castaneum]	129	7e-29	74	86
contig27743	gi|189241467|ref|XP_970157.2| PREDICTED: similar to eukaryotic initiation factor 4E-2 [Tribolium castaneum]	112	1e-23	69	86
contig27747	gi|91080971|ref|XP_974881.1| PREDICTED: similar to AGAP000114-PA [Tribolium castaneum]	186	1e-90	166	75
contig27749	gi|189233623|ref|XP_970831.2| PREDICTED: similar to fibroblast growth factor receptor [Tribolium castaneum]	113	1e-23	100	71
contig27751	gi|189233599|ref|XP_001810775.1| PREDICTED: similar to myotonin-protein kinase [Tribolium castaneum]	124	3e-27	94	78
contig27752	gi|14285211|gb|AAK58879.1|AF355375_1 putative reverse transcriptase [Takifugu rubripes]	50.1	6e-05	66	60
contig27753	gi|193678719|ref|XP_001943184.1| PREDICTED: similar to AGAP012447-PA [Acyrthosiphon pisum]	48.9	0.0001	92	55
contig27756	gi|189238494|ref|XP_969784.2| PREDICTED: similar to GA19799-PA [Tribolium castaneum]	105	2e-21	82	76
contig27789	gi|91087359|ref|XP_975627.1| PREDICTED: similar to mitochondrial alanyl-tRNA synthetase CG4633-PA [Tribolium castaneum]	408	e-112	270	81
contig27791	gi|91077818|ref|XP_970645.1| PREDICTED: similar to hexokinase [Tribolium castaneum]	62.8	1e-08	32	96
contig27799	gi|189238895|ref|XP_966473.2| PREDICTED: similar to leucine rich repeat protein [Tribolium castaneum]	73.9	4e-12	99	57
contig27800	gi|91077464|ref|XP_968113.1| PREDICTED: similar to SJCHGC03493 protein [Tribolium castaneum]	73.2	7e-12	41	90
contig27801	gi|158297903|ref|XP_318050.4| AGAP004766-PA [Anopheles gambiae str. PEST]	403	e-111	241	91
contig27802	gi|189237108|ref|XP_971214.2| PREDICTED: similar to canoe CG2534-PA [Tribolium castaneum]	66.6	7e-10	34	94
contig27804	gi|91077398|ref|XP_975310.1| PREDICTED: similar to Mdm2, transformed 3T3 cell double minute 2, p53 binding protein [Tribolium castaneum]	54.3	3e-06	57	57
contig27805	gi|91080889|ref|XP_973062.1| PREDICTED: similar to mannosyl-oligosaccharide 1,2-alpha-mannosidase IB [Tribolium castaneum]	112	1e-23	61	95
contig27806	gi|91080889|ref|XP_973062.1| PREDICTED: similar to mannosyl-oligosaccharide 1,2-alpha-mannosidase IB [Tribolium castaneum]	112	1e-23	61	95
contig27809	gi|91077374|ref|XP_975191.1| PREDICTED: similar to CG10375 CG10375-PA [Tribolium castaneum]	144	2e-33	76	96
contig27812	gi|189234206|ref|XP_970568.2| PREDICTED: similar to HRP130 protein [Tribolium castaneum]	297	2e-79	171	95
contig27816	gi|212511583|gb|EEB14512.1| Neurofilament triplet M protein, putative [Pediculus humanus corporis]	105	2e-21	58	87
contig27818	gi|91079784|ref|XP_967813.1| PREDICTED: similar to brain chitinase and chia [Tribolium castaneum]	100	8e-20	205	53
contig27822	gi|189239425|ref|XP_001814901.1| PREDICTED: similar to Toutatis [Tribolium castaneum]	515	0	465	74
contig27823	gi|91089443|ref|XP_967760.1| PREDICTED: similar to CG33635 CG33635-PA [Tribolium castaneum]	184	2e-45	111	89
contig27824	gi|189234656|ref|XP_968585.2| PREDICTED: similar to tomosyn [Tribolium castaneum]	63.5	6e-09	36	91
contig27825	gi|195487299|ref|XP_002091851.1| GE13875 [Drosophila yakuba]	87	5e-16	55	90
contig27826	gi|189240117|ref|XP_001814019.1| PREDICTED: similar to WS beta-transducin repeats protein [Tribolium castaneum]	53.9	4e-06	53	71
contig27829	gi|193636779|ref|XP_001945664.1| PREDICTED: similar to putative gag-pol protein [Acyrthosiphon pisum]	150	7e-44	139	69
contig27838	gi|91079294|ref|XP_966628.1| PREDICTED: similar to CG8707 CG8707-PA [Tribolium castaneum]	480	0	273	93
contig27839	gi|66533863|ref|XP_623278.1| PREDICTED: similar to N-sulphoglucosamine sulphohydrolase precursor (Sulfoglucosamine sulfamidase) (Sulphamidase) [Apis mellifera]	80.1	6e-14	42	97
contig27840	gi|91081325|ref|XP_970374.1| PREDICTED: similar to AGAP010054-PA [Tribolium castaneum]	177	3e-47	221	61
contig27841	gi|91077452|ref|XP_967401.1| PREDICTED: similar to GA21392-PA [Tribolium castaneum]	124	3e-27	102	72
contig27842	gi|168702079|ref|ZP_02734356.1| hypothetical protein GobsU_21305 [Gemmata obscuriglobus UQM 2246]	56.2	9e-07	57	54
contig28270	gi|189238133|ref|XP_001814326.1| PREDICTED: similar to NFX1-type zinc finger-containing protein 1 [Tribolium castaneum]	220	1e-55	290	56
contig28276	gi|189236178|ref|XP_967737.2| PREDICTED: similar to transcription factor AP-4 [Tribolium castaneum]	335	4e-90	313	71
contig28278	gi|193643370|ref|XP_001945611.1| PREDICTED: similar to Y54G2A.42 [Acyrthosiphon pisum]	65.5	1e-09	68	63
contig28279	gi|189237116|ref|XP_001812356.1| PREDICTED: similar to lethal (2) k07433 CG33130-PA [Tribolium castaneum]	398	e-109	381	69
contig28281	gi|189237568|ref|XP_001814935.1| PREDICTED: similar to CG11321 CG11321-PA [Tribolium castaneum]	72.8	9e-12	45	82
contig28282	gi|91090326|ref|XP_966482.1| PREDICTED: similar to conserved hypothetical protein [Tribolium castaneum]	305	6e-81	201	87
contig28284	gi|221112205|ref|XP_002165762.1| PREDICTED: similar to predicted protein, partial [Hydra magnipapillata]	125	2e-64	94	76
contig28287	gi|157127540|ref|XP_001661080.1| hypothetical protein AaeL_AAEL010843 [Aedes aegypti]	223	1e-56	110	98
contig28289	gi|91091268|ref|XP_969284.1| PREDICTED: hypothetical protein [Tribolium castaneum]	310	8e-83	256	79
contig28293	gi|47211221|emb|CAF90362.1| unnamed protein product [Tetraodon nigroviridis]	47.8	0.0003	80	53
contig28702	gi|91084437|ref|XP_969119.1| PREDICTED: similar to GA21658-PA [Tribolium castaneum]	64.3	3e-09	52	82
contig28704	gi|189240798|ref|XP_968550.2| PREDICTED: similar to transformer-2 protein A [Tribolium castaneum]	279	5e-74	166	87
contig28705	gi|91093829|ref|XP_969227.1| PREDICTED: similar to CG7638 CG7638-PA [Tribolium castaneum]	143	6e-33	86	90
contig28706	gi|170063397|ref|XP_001867087.1| glutamate-rich WD repeat-containing protein 1 [Culex quinquefasciatus]	120	3e-26	66	89
contig28707	gi|91085445|ref|XP_966423.1| PREDICTED: similar to peptidyl-trna hydrolase [Tribolium castaneum]	176	5e-43	108	90
contig28709	gi|189238116|ref|XP_001814107.1| PREDICTED: similar to conserved hypothetical protein [Tribolium castaneum]	65.1	2e-09	104	54
contig28710	gi|156549107|ref|XP_001607600.1| PREDICTED: similar to GA11209-PA [Nasonia vitripennis]	114	3e-41	91	75
contig28711	gi|190702583|gb|ACE75466.1| hypothetical protein GIP_L7_0050 [Glyptapanteles indiensis]	78.2	2e-19	66	72
contig28712	gi|189239227|ref|XP_973767.2| PREDICTED: similar to kakapo [Tribolium castaneum]	95.1	2e-18	98	67
contig28714	gi|158289393|ref|XP_311134.3| AGAP000028-PA [Anopheles gambiae str. PEST]	96.7	6e-19	66	83
contig28715	gi|189239958|ref|XP_973407.2| PREDICTED: similar to CG3108 CG3108-PA [Tribolium castaneum]	52	2e-05	78	56
contig28716	gi|91079178|ref|XP_966498.1| PREDICTED: similar to VAMP-associated protein, putative [Tribolium castaneum]	295	6e-78	239	79
contig28717	gi|66517077|ref|XP_393677.2| PREDICTED: similar to Downstream of son gene protein homolog [Apis mellifera]	91.3	3e-17	160	53
contig28718	gi|189238050|ref|XP_001811516.1| PREDICTED: similar to AGAP002258-PA [Tribolium castaneum]	250	4e-65	147	86
contig28719	gi|91079282|ref|XP_972572.1| PREDICTED: similar to Nuclear valosin-containing protein-like (Nuclear VCP-like protein) (NVLp) [Tribolium castaneum]	81.3	4e-14	61	81
contig28720	gi|189237253|ref|XP_971963.2| PREDICTED: similar to pheromone-degrading enzyme [Tribolium castaneum]	94.4	3e-18	71	78
contig28721	gi|189237033|ref|XP_001809581.1| PREDICTED: similar to rCG31761 [Tribolium castaneum]	140	6e-32	182	60
contig28722	gi|91090224|ref|XP_968385.1| PREDICTED: similar to UPF0466 protein CG17680, mitochondrial [Tribolium castaneum]	107	3e-22	90	74
contig28723	gi|91090956|ref|XP_974584.1| PREDICTED: similar to CG17258 CG17258-PA [Tribolium castaneum]	72	5e-11	133	53
contig28725	gi|124808530|ref|XP_001348338.1| hypothetical protein [Plasmodium falciparum 3D7]	52.8	2e-05	206	45
contig28726	gi|189238273|ref|XP_001807824.1| PREDICTED: similar to conserved hypothetical protein [Tribolium castaneum]	133	4e-30	71	95
contig28727	gi|91087875|ref|XP_969719.1| PREDICTED: similar to AGAP001151-PA [Tribolium castaneum]	497	e-138	256	99
contig28728	gi|91078292|ref|XP_972005.1| PREDICTED: similar to AGAP005739-PA [Tribolium castaneum]	115	3e-24	183	56
contig28729	gi|193592059|ref|XP_001942852.1| PREDICTED: similar to guanine nucleotide exchange factor p532 [Acyrthosiphon pisum]	98.6	3e-19	220	52
contig28730	gi|206967913|ref|ZP_03228869.1| LPXTG-motif cell wall anchor domain protein [Bacillus cereus AH1134]	57	5e-07	133	51
contig28731	gi|170321833|dbj|BAG14261.1| 41 kDa zymogen [Tenebrio molitor]	169	4e-60	235	56
contig28735	gi|212506543|gb|EEB10717.1| seryl-tRNA synthetase, putative [Pediculus humanus corporis]	94.7	2e-18	119	60
contig28739	gi|145481543|ref|XP_001426794.1| hypothetical protein [Paramecium tetraurelia strain d4-2]	53.1	8e-06	92	41
contig28741	gi|189238731|ref|XP_971473.2| PREDICTED: similar to conserved hypothetical protein [Tribolium castaneum]	467	e-131	255	92
contig28743	gi|189241072|ref|XP_001809480.1| PREDICTED: similar to AGAP000233-PA [Tribolium castaneum]	162	7e-39	144	73
contig28746	gi|91084647|ref|XP_966816.1| PREDICTED: similar to AGAP002414-PA [Tribolium castaneum]	133	5e-30	101	72
contig28747	gi|156552994|ref|XP_001604157.1| PREDICTED: similar to Si:dkey-21k10.1 protein [Nasonia vitripennis]	60.5	3e-07	326	40
contig28748	gi|91080743|ref|XP_966374.1| PREDICTED: similar to AGAP003135-PA [Tribolium castaneum]	219	2e-55	187	78
contig28749	gi|91080015|ref|XP_971793.1| PREDICTED: similar to zormin CG33484-PD [Tribolium castaneum]	57	1e-06	168	42
contig28750	gi|189239711|ref|XP_966387.2| PREDICTED: similar to AGAP005721-PA [Tribolium castaneum]	437	e-120	369	75
contig02347	gi|189240992|ref|XP_001809722.1| PREDICTED: similar to Muscle-specific protein 300 CG33715-PD [Tribolium castaneum]	540	e-151	458	78
contig02348	gi|189239742|ref|XP_001809661.1| PREDICTED: similar to atrial natriuretic peptide receptor [Tribolium castaneum]	332	9e-89	621	51
contig02374	gi|157105147|ref|XP_001648737.1| Juvenile hormone-inducible protein, putative [Aedes aegypti]	106	8e-22	123	67
contig02375	gi|195046947|ref|XP_001992241.1| GH24311 [Drosophila grimshawi]	55.1	6e-06	50	76
contig02376	gi|189239255|ref|XP_967091.2| PREDICTED: similar to Juvenile hormone-inducible protein, putative [Tribolium castaneum]	116	3e-24	175	58
contig28769	gi|193580260|ref|XP_001951369.1| PREDICTED: similar to GA14484-PA [Acyrthosiphon pisum]	197	3e-49	99	100
contig28770	gi|91093044|ref|XP_966517.1| PREDICTED: similar to cathepsin D isoform 1 [Tribolium castaneum]	475	e-132	284	88
contig28774	gi|91077614|ref|XP_973685.1| PREDICTED: similar to heat shock protein 20.6 [Tribolium castaneum]	110	5e-23	61	96
contig28775	gi|91077504|ref|XP_966852.1| PREDICTED: similar to saposin isoform 1 [Tribolium castaneum]	213	4e-54	171	73
contig28776	gi|91080735|ref|XP_975438.1| PREDICTED: similar to RING finger protein 121 [Tribolium castaneum]	160	2e-64	82	95
contig28777	gi|91091528|ref|XP_970224.1| PREDICTED: similar to beta-glucosidase [Tribolium castaneum]	271	5e-71	238	70
contig28778	gi|148236581|ref|NP_001090799.1| tubulin, alpha 8 [Xenopus (Silurana) tropicalis]	67.4	4e-10	34	91
contig28780	gi|91094027|ref|XP_967626.1| PREDICTED: similar to translocation associated membrane protein [Tribolium castaneum]	239	1e-61	137	91
contig28782	gi|195396103|ref|XP_002056672.1| GJ11067 [Drosophila virilis]	53.5	6e-06	45	73
contig28783	gi|91080569|ref|XP_973391.1| PREDICTED: similar to GA14314-PA [Tribolium castaneum]	87.4	4e-16	60	80
contig28785	gi|197246146|gb|AAI69090.1| Copa protein [Rattus norvegicus]	48.9	0.0001	26	96
contig28786	gi|91091948|ref|XP_967878.1| PREDICTED: similar to oocyte-testis gene 1 [Tribolium castaneum]	140	3e-32	117	79
contig28788	gi|189241835|ref|XP_972816.2| PREDICTED: similar to f14p3.9 protein (auxin transport protein) [Tribolium castaneum]	64.3	3e-09	52	76
contig28789	gi|91094371|ref|XP_970701.1| PREDICTED: similar to Nicotinamide riboside kinase 1 [Tribolium castaneum]	211	5e-53	204	70
contig28790	gi|91094475|ref|XP_970632.1| PREDICTED: similar to CG3884 CG3884-PB [Tribolium castaneum]	51.2	3e-05	102	49
contig28791	gi|189236012|ref|XP_001807285.1| PREDICTED: similar to mical [Tribolium castaneum]	101	2e-20	75	80
contig28792	gi|189235461|ref|XP_972267.2| PREDICTED: similar to AGAP005203-PC [Tribolium castaneum]	86.3	2e-15	65	73
contig28793	gi|91087867|ref|XP_969419.1| PREDICTED: similar to histone deacetylase [Tribolium castaneum]	783	0	401	96
contig28796	gi|91090196|ref|XP_967193.1| PREDICTED: similar to AGAP003715-PA [Tribolium castaneum]	736	0	647	72
contig28797	gi|189240891|ref|XP_971710.2| PREDICTED: similar to CG10542 CG10542-PA [Tribolium castaneum]	117	4e-25	69	89
contig28798	gi|91086895|ref|XP_970738.1| PREDICTED: similar to Cyp49a1 [Tribolium castaneum]	174	8e-65	162	72
contig28800	gi|91085405|ref|XP_967263.1| PREDICTED: similar to GA20008-PA [Tribolium castaneum]	81.6	2e-14	41	92
contig28801	gi|91083667|ref|XP_967985.1| PREDICTED: similar to phosphatidylinositol glycan, class S [Tribolium castaneum]	73.2	7e-12	59	74
contig28802	gi|157770111|ref|XP_001676876.1| Hypothetical protein CBG05011 [Caenorhabditis briggsae AF16]	90.9	3e-17	61	81
contig28803	gi|189239912|ref|XP_971042.2| PREDICTED: similar to CG6972 CG6972-PA [Tribolium castaneum]	181	2e-44	116	91
contig28804	gi|91083623|ref|XP_970124.1| PREDICTED: similar to citrate synthase [Tribolium castaneum]	252	e-121	184	80
contig28805	gi|154418773|ref|XP_001582404.1| viral A-type inclusion protein [Trichomonas vaginalis G3]	77.8	1e-12	295	47
contig28806	gi|91094615|ref|XP_968867.1| PREDICTED: similar to p53 tumor suppressor homolog [Tribolium castaneum]	124	6e-27	158	60
contig28807	gi|91085427|ref|XP_976203.1| PREDICTED: hypothetical protein [Tribolium castaneum]	105	2e-21	147	58
contig28808	gi|998924|gb|AAB33734.1| GABA receptor Rdl 2 subunit [Blattella germanica]	115	8e-52	94	75
contig28809	gi|48096617|ref|XP_394728.1| PREDICTED: similar to CG11790-PA, isoform A [Apis mellifera]	35.4	6e-05	32	75
contig28810	gi|91083881|ref|XP_967558.1| PREDICTED: similar to AGAP008849-PA isoform 1 [Tribolium castaneum]	449	e-129	269	92
contig28811	gi|91079020|ref|XP_974879.1| PREDICTED: similar to ebna2 binding protein P100 [Tribolium castaneum]	65.9	1e-09	36	94
contig28812	gi|47779228|gb|AAT38512.1| pheromone-degrading enzyme [Phyllopertha diversa]	120	4e-50	89	79
contig28813	gi|91083605|ref|XP_969335.1| PREDICTED: similar to CG5343 CG5343-PA [Tribolium castaneum]	204	7e-96	106	97
contig28814	gi|91085789|ref|XP_974515.1| PREDICTED: similar to CG11418 CG11418-PA [Tribolium castaneum]	117	2e-31	94	76
contig28815	gi|189238994|ref|XP_973997.2| PREDICTED: similar to tubulin, gamma complex associated protein 4 (predicted) [Tribolium castaneum]	155	5e-36	260	50
contig28816	gi|91088707|ref|XP_975095.1| PREDICTED: similar to Mitochondrial 2-oxoglutarate/malate carrier protein (OGCP) (Solute carrier family 25 member 11) [Tribolium castaneum]	76.3	3e-16	47	82
contig28817	gi|91078482|ref|XP_975769.1| PREDICTED: similar to AGAP006099-PA isoform 2 [Tribolium castaneum]	114	4e-24	88	77
contig28819	gi|193603588|ref|XP_001949179.1| PREDICTED: similar to piggyBac transposase Uribo1 [Acyrthosiphon pisum]	58.5	6e-07	209	42
contig28821	gi|189234195|ref|XP_970345.2| PREDICTED: similar to Liprin-alpha CG11199-PA [Tribolium castaneum]	256	5e-67	135	99
contig28866	gi|189239082|ref|XP_967598.2| PREDICTED: similar to putative esterase [Tribolium castaneum]	261	6e-68	244	68
contig28867	gi|27368143|gb|AAN87269.1| ORF [Drosophila melanogaster]	130	2e-28	297	45
contig28868	gi|91081701|ref|XP_970909.1| PREDICTED: similar to Pvf3 CG34378-PD [Tribolium castaneum]	189	1e-46	258	56
contig28869	gi|1335781|gb|AAC47078.1| Cap	89.7	7e-17	45	100
contig28870	gi|193713801|ref|XP_001948275.1| PREDICTED: similar to DNA-directed RNA polymerase II 140 kDa polypeptide [Acyrthosiphon pisum]	255	e-120	138	95
contig28871	gi|157754193|ref|XP_001666835.1| Hypothetical protein CBG00370 [Caenorhabditis briggsae AF16]	139	3e-62	107	80
contig28873	gi|91081967|ref|XP_967820.1| PREDICTED: similar to replication factor C large subunit, putative [Tribolium castaneum]	49.7	8e-05	102	50
contig28874	gi|195432611|ref|XP_002064310.1| GK19769 [Drosophila willistoni]	56.2	9e-07	105	44
contig28875	gi|115530857|emb|CAL49314.1| smc4 structural maintenance of chromosomes 4-like 1 (yeast) [Xenopus tropicalis]	90.9	3e-17	54	90
contig28876	gi|195054953|ref|XP_001994387.1| GH16596 [Drosophila grimshawi]	121	4e-26	113	71
contig28878	gi|189238398|ref|XP_972174.2| PREDICTED: similar to fragile site-associated protein [Tribolium castaneum]	258	4e-67	187	81
contig28928	gi|189237907|ref|XP_969118.2| PREDICTED: similar to GA18707-PA [Tribolium castaneum]	761	0	513	84
contig28929	gi|9588475|emb|CAC00630.1| integrin beta subunit [Anopheles gambiae]	120	3e-26	59	96
contig28930	gi|157126610|ref|XP_001654671.1| aldose-1-epimerase [Aedes aegypti]	58.9	1e-07	46	80
contig28931	gi|221130948|ref|XP_002163109.1| PREDICTED: similar to LOC494723 protein [Hydra magnipapillata]	91.7	5e-34	67	79
contig28932	gi|91093829|ref|XP_969227.1| PREDICTED: similar to CG7638 CG7638-PA [Tribolium castaneum]	400	e-114	297	80
contig28935	gi|189237628|ref|XP_001809883.1| PREDICTED: similar to CG1136 CG1136-PA [Tribolium castaneum]	338	1e-90	327	63
contig28936	gi|91083149|ref|XP_971578.1| PREDICTED: similar to serine protease [Tribolium castaneum]	212	1e-63	315	54
contig28937	gi|91087113|ref|XP_975150.1| PREDICTED: similar to Rab-protein 1 CG3320-PA [Tribolium castaneum]	401	e-110	202	99
contig06460	gi|91085209|ref|XP_972175.1| PREDICTED: similar to GA11607-PA [Tribolium castaneum]	138	2e-45	115	75
contig06467	gi|189237956|ref|XP_001811714.1| PREDICTED: similar to DC2 protein [Tribolium castaneum]	250	1e-67	131	95
contig06468	gi|91092150|ref|XP_967198.1| PREDICTED: similar to CG6443 CG6443-PA [Tribolium castaneum]	365	2e-99	301	74
contig06469	gi|189242116|ref|XP_001808125.1| PREDICTED: similar to Y38H6C.5 [Tribolium castaneum]	67	5e-09	248	39
contig06470	gi|3721996|gb|AAC63437.1| pheromone binding protein [Anomala osakana]	160	8e-38	118	79
contig06472	gi|158300495|ref|XP_320394.4| AGAP012133-PA [Anopheles gambiae str. PEST]	87.4	4e-16	91	52
contig06473	gi|193704544|ref|XP_001949643.1| PREDICTED: similar to skd/vacuolar sorting isoform 1 [Acyrthosiphon pisum]	397	e-140	251	88
contig06475	gi|110755909|ref|XP_001120871.1| PREDICTED: similar to Tequila CG4821-PA, isoform A [Apis mellifera]	93.2	1e-23	95	66
contig06476	gi|91094941|ref|XP_967472.1| PREDICTED: similar to coatomer [Tribolium castaneum]	542	e-152	442	74
contig06477	gi|189236687|ref|XP_973103.2| PREDICTED: similar to AGAP003501-PA [Tribolium castaneum]	319	2e-85	304	69
contig06479	gi|91078966|ref|XP_974323.1| PREDICTED: similar to GA21932-PA [Tribolium castaneum]	70.9	4e-11	39	87
contig06480	gi|91094587|ref|XP_970350.1| PREDICTED: similar to Phosphodiesterase 9 CG32648-PA [Tribolium castaneum]	191	1e-64	243	62
contig28938	gi|158297440|ref|XP_317667.4| AGAP007831-PA [Anopheles gambiae str. PEST]	107	1e-21	128	65
contig28939	gi|91084103|ref|XP_969263.1| PREDICTED: similar to pupal cuticle protein 78E, putative [Tribolium castaneum]	135	2e-30	161	59
contig28940	gi|189236103|ref|XP_001813325.1| PREDICTED: similar to phospholipase C [Tribolium castaneum]	53.9	4e-06	35	91
contig28988	gi|91088911|ref|XP_976397.1| PREDICTED: hypothetical protein [Tribolium castaneum]	89	4e-16	200	49
contig28991	gi|195038201|ref|XP_001990548.1| GH18184 [Drosophila grimshawi]	202	1e-50	160	77
contig28992	gi|76154502|gb|AAX25975.2| SJCHGC06882 protein [Schistosoma japonicum]	51.2	0.0002	43	76
contig28993	gi|91085775|ref|XP_974308.1| PREDICTED: similar to metaxin 2 [Tribolium castaneum]	310	5e-83	205	84
contig28998	gi|189238336|ref|XP_001806936.1| PREDICTED: hypothetical protein [Tribolium castaneum]	59.7	8e-08	49	75
contig28999	gi|223465165|ref|ZP_03616701.1| hypothetical protein PREVCOP_02180 [Prevotella copri DSM 18205]	206	8e-52	150	76
contig29000	gi|189241065|ref|XP_967279.2| PREDICTED: similar to peroxisome proliferator-activated receptor gamma, coactivator-related 1 [Tribolium castaneum]	83.6	3e-14	402	42
contig29001	gi|70909775|emb|CAJ17313.1| ribosomal protein L23Ae [Georissus sp. APV-2005]	87.4	4e-16	52	90
contig29002	gi|50549319|ref|XP_502130.1| YALI0C22297p [Yarrowia lipolytica]	59.7	8e-08	56	60
contig29043	gi|189233586|ref|XP_969301.2| PREDICTED: similar to ribonucleaseP/MRP protein subunit POP1 [Tribolium castaneum]	351	e-147	384	65
contig29044	gi|91091662|ref|XP_971384.1| PREDICTED: similar to conserved hypothetical protein [Tribolium castaneum]	108	1e-22	57	85
contig29045	gi|4239843|dbj|BAA74713.1| Yokozuna [Bombyx mori]	42.7	1e-06	44	65
contig29048	gi|189236459|ref|XP_973989.2| PREDICTED: similar to predicted protein [Tribolium castaneum]	718	0	418	91
contig29051	gi|91084139|ref|XP_976149.1| PREDICTED: similar to SWR1-complex protein 4 [Tribolium castaneum]	164	3e-38	220	64
contig29055	gi|193661967|ref|XP_001944371.1| PREDICTED: similar to Ventricular zone-expressed PH domain-containing protein homolog 1 (Protein melted) [Acyrthosiphon pisum]	274	9e-72	223	77
contig29056	gi|91078618|ref|XP_967724.1| PREDICTED: similar to cytochrome P450 monooxigenase CYP4H10 [Tribolium castaneum]	120	6e-33	342	47
contig29058	gi|189240819|ref|XP_001811729.1| PREDICTED: similar to CG30387 CG30387-PB [Tribolium castaneum]	330	2e-88	219	87
contig29060	gi|91091640|ref|XP_970642.1| PREDICTED: similar to predicted protein [Tribolium castaneum]	52.8	1e-05	43	76
contig29062	gi|91079194|ref|XP_968957.1| PREDICTED: similar to Aspartyl-tRNA synthetase CG3821-PA [Tribolium castaneum]	246	4e-64	136	91
contig29068	gi|189238402|ref|XP_972337.2| PREDICTED: similar to AGAP009827-PA [Tribolium castaneum]	171	2e-41	81	98
contig29069	gi|91077370|ref|XP_975175.1| PREDICTED: similar to thaumatin-like protein [Tribolium castaneum]	88.6	6e-16	68	67
contig29070	gi|189234230|ref|XP_973019.2| PREDICTED: similar to chromobox homolog 1 [Tribolium castaneum]	170	3e-41	130	76
contig29102	gi|189233667|ref|XP_968322.2| PREDICTED: similar to GA20164-PA [Tribolium castaneum]	307	1e-96	280	68
contig29109	gi|197116376|ref|NP_001127701.1| methyltransferase 2 [Tribolium castaneum]	90.1	1e-16	182	48
contig29111	gi|91077428|ref|XP_975436.1| PREDICTED: similar to POSSIBLE RNA METHYLTRANSFERASE, putative [Tribolium castaneum]	309	2e-82	238	76
contig29112	gi|189239537|ref|XP_976492.2| PREDICTED: hypothetical protein [Tribolium castaneum]	276	2e-72	175	87
contig29113	gi|91092632|ref|XP_968634.1| PREDICTED: similar to AGAP007416-PA [Tribolium castaneum]	253	7e-81	137	95
contig29114	gi|189234163|ref|XP_967233.2| PREDICTED: similar to CG30193 CG30193-PG [Tribolium castaneum]	127	7e-28	207	54
contig29115	gi|215506648|gb|EEC16142.1| hypothetical protein IscW_ISCW013194 [Ixodes scapularis]	38.1	0.0005	56	51
contig29116	gi|219405701|ref|XP_002200667.1| hypothetical protein BRAFLDRAFT_63199 [Branchiostoma floridae]	135	2e-29	341	50
contig29117	gi|189240115|ref|XP_973308.2| PREDICTED: similar to gamma-subunit,methylmalonyl-CoA decarboxylase, putative [Tribolium castaneum]	190	9e-47	156	70
contig29124	gi|195119999|ref|XP_002004516.1| GI19976 [Drosophila mojavensis]	218	9e-55	295	59
contig29125	gi|189240963|ref|XP_972394.2| PREDICTED: similar to dynactin [Tribolium castaneum]	97.4	4e-19	76	76
contig29127	gi|157285980|gb|ABV31711.1| transposase [Salmo salar]	53.9	8e-06	137	48
contig29128	gi|156539905|ref|XP_001601420.1| PREDICTED: similar to ENSANGP00000022753 [Nasonia vitripennis]	42	5e-05	27	88
contig29129	gi|221121569|ref|XP_002162574.1| PREDICTED: similar to zinc finger, MYM domain containing 1 [Hydra magnipapillata]	70.1	2e-16	101	55
contig29131	gi|212507539|gb|EEB11460.1| glutamic acid-rich protein precursor, putative [Pediculus humanus corporis]	77.8	3e-13	113	58
contig29185	gi|193603548|ref|XP_001946189.1| PREDICTED: similar to GA11046-PA [Acyrthosiphon pisum]	281	6e-74	434	49
contig29186	gi|91081383|ref|XP_972269.1| PREDICTED: similar to Leucine rich repeat containing 15 [Tribolium castaneum]	84.3	3e-15	84	73
contig29187	gi|170062538|ref|XP_001866712.1| dihydrolipoamide acetyltransferase component of pyruvate dehydrogenase [Culex quinquefasciatus]	84.3	3e-15	66	78
contig29189	gi|189240451|ref|XP_001812683.1| PREDICTED: similar to CG6108 CG6108-PA [Tribolium castaneum]	231	5e-59	276	60
contig29190	gi|189234997|ref|XP_969315.2| PREDICTED: similar to uridine cytidine kinase i [Tribolium castaneum]	159	6e-38	80	97
contig29192	gi|91076252|ref|XP_967051.1| PREDICTED: similar to AGAP003398-PA [Tribolium castaneum]	279	6e-74	139	96
[truncated: 22,983 more rows]
